# Supplementary material for: Identification and Characterization of FAM124B as a Novel Component of a CHD7 and CHD8 Containing Complex
Source: PLoS One. 2012 Dec 21;7(12):e52640. doi: 10.1371/journal.pone.0052640 (PMC3528654; doi:10.1371/journal.pone.0052640)
Supplement: Table S1 — Proteins found by SILAC in combination with mass spectrometry 1st experiment (XLS). (XLS) [file pone.0052640.s002.xls]

## Sheet: proteinGroups
Peptide IDs	Oxidation (M) Site IDs	Carbamidomethyl (C) Site IDs	Oxidation (M) Site Positions	Carbamidomethyl (C) Site Positions	Protein IDs	Peptide Counts	Protein Names	Gene Names	Protein Descriptions	Uniprot	ENSEMBL	VEGA	REFSEQ	Pfam	Pfam Names	Pfam Descriptions	GOCC	GOCC Names	GOMF	GOMF Names	GOBP	GOBP Names	KEGG	KEGG Pathways	KEGG Pathway Names	KEGG Ortholog	Proteins	Peptides (seq)	Peptides (seq/mod)	Peptides (seq/mod/labels)	Razor Peptides (seq)	Razor Peptides (seq/mod)	Razor Peptides (seq/mod/labels)	Unique Peptides (seq)	Unique Peptides (seq/mod)	Unique Peptides (seq/mod/labels)	Sequence Coverage [%]	Unique + Razor Sequence Coverage [%]	Unique Sequence Coverage [%]	Mol. Weight [kDa]	Sequence Length	PEP	Ratio H/L	Ratio H/L Normalized	Ratio H/L Significance(A)	Ratio H/L Significance(B)	Ratio H/L Variability [%]	Ratio H/L Count	Intensity
382;569;606;682;1864					IPI00025491;IPI00871852;IPI00386604;IPI00792676;IPI00910691;IPI00555602;IPI00796657;IPI00815667;IPI00794324;IPI00791914;IPI00790597	5;5;4;3;2;1;1;1;1;1;1	Eukaryotic initiation factor 4A-I;ATP-dependent RNA helicase eIF4A-1;Putative uncharacterized protein	EIF4A1;DDX2A;EIF4A	Eukaryotic initiation factor 4A-I;46 kDa protein;Putative uncharacterized protein (Fragment);14 kDa protein	P60842;A8K088;A8K7F6;B2R6L8;B4DNH2;B4E047;Q9BRB1	ENSG00000161960	OTTHUMP00000135288;OTTHUMP00000182828;OTTHUMP00000173936	NP_001407	PF00270;PF00271	DEAD;Helicase_C	DEAD/DEAH box helicase;Helicase conserved C-terminal domain	GO:0005829;GO:0016281;GO:0032991;GO:0043234;GO:0044424;GO:0044444;GO:0044464	cytosol;eukaryotic translation initiation factor 4F complex;macromolecular complex;protein complex;intracellular part;cytoplasmic part;cell part	GO:0000166;GO:0000339;GO:0003676;GO:0003723;GO:0003729;GO:0003743;GO:0003824;GO:0004386;GO:0005488;GO:0005515;GO:0005524;GO:0008026;GO:0008135;GO:0016462;GO:0016787;GO:0016817;GO:0016818;GO:0016887;GO:0017076;GO:0017111;GO:0030554;GO:0032553;GO:0032555;GO:0032559;GO:0042623;GO:0045182;GO:0070035	nucleotide binding;RNA cap binding;nucleic acid binding;RNA binding;mRNA binding;translation initiation factor activity;catalytic activity;helicase activity;binding;protein binding;ATP binding;ATP-dependent helicase activity;translation factor activity, nucleic acid binding;pyrophosphatase activity;hydrolase activity;hydrolase activity, acting on acid anhydrides;hydrolase activity, acting on acid…	GO:0006412;GO:0008152;GO:0009058;GO:0009059;GO:0009987;GO:0019538;GO:0034645;GO:0034960;GO:0034961;GO:0043170;GO:0043283;GO:0043284;GO:0044237;GO:0044238;GO:0044249;GO:0044260;GO:0044267	translation;metabolic process;biosynthetic process;macromolecule biosynthetic process;cellular process;protein metabolic process;cellular macromolecule biosynthetic process;cellular biopolymer metabolic process;cellular biopolymer biosynthetic process;macromolecule metabolic process;biopolymer metabolic process;biopolymer biosynthetic process;cellular metabolic process;primary metabolic process;c…	hsa:1973			K03257	11	5	5	7	1	1	2	1	1	2	14.8	3	3	46.153	406	1.6084e-47	2.2079	2.151	0.10975	0.10975	35.58	9	17793000
67;711;1263;1264;1928					IPI00902514;IPI00291764;IPI00216457;IPI00255316;IPI00339274;IPI00220855;IPI00081836;IPI00552873;IPI00102165;IPI00219037;IPI00045109;IPI00026272;IPI00216456;IPI00031562;IPI00216730;IPI00218448;IPI00018278;IPI00249267;IPI00141938;IPI00787623;IPI00886834;IPI00829588;IPI00373807;IPI00913961;IPI00478733;IPI00398798;IPI00398806;IPI00398805	5;5;5;5;5;5;5;5;4;4;4;4;4;4;3;2;2;2;2;1;1;1;1;1;1;1;1;1	cDNA, FLJ92409, highly similar to Homo sapiens histone 1, H2ad (HIST1H2AD), mRNA;Histone H2A type 1;Histone H2A type 2-A;H2A/o;Histone H2A type 1-D;H2A.3;H2A/g;Histone H2A type 2-C;H2A-GL101;H2A/q;Histone H2A.J;Histone H2A type 1-H;H2A/s;Histone H2A type 1-J;Histone H2A.x;Histone H2A type 1-A;H2A/r;Histone H2A type 1-B;H2A/m;Histone H2A type 1-C;H2A/l;Histone H2A type 3;Histone H2A type 2-B	HIST1H2AG;H2AFP;HIST1H2AI;H2AFC;HIST1H2AK;H2AFD;HIST1H2AL;H2AFI;HIST1H2AM;H2AFN;HIST2H2AA3;H2AFO;HIST2H2AA;HIST2H2AA4;HIST1H2AD;H2AFG;HIST2H2AC;H2AFQ;H2AFJ;HIST1H2AH;HIST1H2AJ;H2AFE;H2AFX;H2AX;HIST1H2AA;H2AFR;HIST1H2AB;H2AFM;HIST1H2AC;H2AFL;HIST3H2A;HIST2H2AB	cDNA, FLJ92409, highly similar to Homo sapiens histone 1, H2ad (HIST1H2AD), mRNA;Histone H2A type 1;Histone H2A type 2-A;Histone H2A type 1-D;Histone H2A type 2-C;Isoform 1 of Histone H2A.J;Histone H2A type 1-H;Histone H2A type 1-J;Isoform 2 of Histone H2A.J;Histone H2A.x;Histone H2A type 1-A;Histone H2A type 1-B/E;Histone H2A type 1-C;Histone H2A type 3;Histone H2A type 2-B	B2R5B6;P0C0S8;A4FTV9;Q6FI13;B2R5F0;P20671;Q16777;Q9BTM1-1;Q9BTM1;Q96KK5;A3KPC7;B4E0B3;Q99878;A2RUU6;Q9BTM1-2;P16104;Q96QV6;P04908;B2R5B3;Q08AJ9;Q93077;B2R4F7;Q7L7L0;B2R4S4;Q8IUE6	ENSG00000184348;ENSG00000196747;ENSG00000196787;ENSG00000196866;ENSG00000198374;ENSG00000183558;ENSG00000203812;ENSG00000197409;ENSG00000184260;ENSG00000111332;ENSG00000184825;ENSG00000182611;ENSG00000188486;ENSG00000164508;ENSG00000137259;ENSG00000168274;ENSG00000180573;ENSG00000181218;ENSG00000184270	OTTHUMP00000016174;OTTHUMP00000016183;OTTHUMP00000016189;OTTHUMP00000016191;OTTHUMP00000018006;OTTHUMP00000013922;OTTHUMP00000014042;OTTHUMP00000016153;OTTHUMP00000033967;OTTHUMP00000016173;OTTHUMP00000016185;OTTHUMP00000166790;OTTHUMP00000016122;OTTHUMP00000016137;OTTHUMP00000016155;OTTHUMP00000016145;OTTHUMP00000037948;OTTHUMP00000013908	NP_003500;NP_003501;NP_003502;NP_003505;NP_066408;NP_001035807;NP_003507;NP_066409;NP_003508;NP_808760;NP_542163;NP_066544;NP_002096;NP_734466;NP_003504;NP_066390;NP_003503;NP_254280;NP_778235	PF00125	Histone	Core histone H2A/H2B/H3/H4	GO:0000786;GO:0005634;GO:0032991;GO:0032993;GO:0043226;GO:0043227;GO:0043229;GO:0043231;GO:0044422;GO:0044424;GO:0044427;GO:0044446;GO:0044464;GO:0005694;GO:0043228;GO:0043232;GO:0000785;GO:0005654;GO:0005657;GO:0044428	nucleosome;nucleus;macromolecular complex;protein-DNA complex;organelle;membrane-bounded organelle;intracellular organelle;intracellular membrane-bounded organelle;organelle part;intracellular part;chromosomal part;intracellular organelle part;cell part;chromosome;non-membrane-bounded organelle;intracellular non-membrane-bounded organelle;chromatin;nucleoplasm;replication fork;nuclear part	GO:0003676;GO:0003677;GO:0005488;GO:0003684;GO:0005515	nucleic acid binding;DNA binding;binding;damaged DNA binding;protein binding	GO:0006325;GO:0006334;GO:0006996;GO:0009987;GO:0016043;GO:0022607;GO:0032502;GO:0034621;GO:0034622;GO:0034728;GO:0043933;GO:0048532;GO:0051276;GO:0065003;GO:0065004;GO:0000003;GO:0000724;GO:0000725;GO:0006139;GO:0006259;GO:0006281;GO:0006302;GO:0006310;GO:0006950;GO:0006974;GO:0007049;GO:0007126;GO:0007276;GO:0007283;GO:0008152;GO:0019953;GO:0022402;GO:0022403;GO:0033554;GO:0034960;GO:0034984;GO:…	establishment or maintenance of chromatin architecture;nucleosome assembly;organelle organization;cellular process;cellular component organization;cellular component assembly;developmental process;cellular macromolecular complex subunit organization;cellular macromolecular complex assembly;nucleosome organization;macromolecular complex subunit organization;anatomical structure organization;chromo…	hsa:8329;hsa:8330;hsa:8332;hsa:8336;hsa:8969;hsa:723790;hsa:8337;hsa:3013;hsa:8338;hsa:55766;hsa:85235;hsa:8331;hsa:3014;hsa:221613;hsa:3012;hsa:8335;son:SO_1706;hsa:8334;hsa:92815;hsa:317772				28	5	5	6	5	5	6	5	5	6	27.2	27.2	27.2	18.481	169	8.1419e-11	2.1399	2.1492	0.11005	0.11005	38.924	7	9861200
1336					IPI00909484;IPI00910473;IPI00016786	1;1;1	cDNA FLJ54776, highly similar to Cell division control protein 42 homolog;cDNA FLJ55107, highly similar to Cell division control protein 42 homolog;Cell division control protein 42 homolog;G25K GTP-binding protein	CDC42	cDNA FLJ54776, highly similar to Cell division control protein 42 homolog;cDNA FLJ55107, highly similar to Cell division control protein 42 homolog;Isoform 2 of Cell division control protein 42 homolog	B4E1U9;B4DMH5;P60953-2;P60953	ENSG00000070831	OTTHUMP00000002834	NP_001034891;NP_001782	PF00071	Ras	Ras family	GO:0005622;GO:0005737;GO:0005829;GO:0005886;GO:0016020;GO:0030175;GO:0042995;GO:0044424;GO:0044444;GO:0044464	intracellular;cytoplasm;cytosol;plasma membrane;membrane;filopodium;cell projection;intracellular part;cytoplasmic part;cell part	GO:0000166;GO:0003824;GO:0003924;GO:0005488;GO:0005515;GO:0005525;GO:0016462;GO:0016787;GO:0016817;GO:0016818;GO:0017076;GO:0017111;GO:0019001;GO:0032553;GO:0032555;GO:0032561	nucleotide binding;catalytic activity;GTPase activity;binding;protein binding;GTP binding;pyrophosphatase activity;hydrolase activity;hydrolase activity, acting on acid anhydrides;hydrolase activity, acting on acid anhydrides, in phosphorus-containing anhydrides;purine nucleotide binding;nucleoside-triphosphatase activity;guanyl nucleotide binding;ribonucleotide binding;purine ribonucleotide bind…	GO:0002521;GO:0002573;GO:0007154;GO:0007163;GO:0007165;GO:0007242;GO:0007264;GO:0009987;GO:0022603;GO:0022604;GO:0030029;GO:0030036;GO:0030099;GO:0030154;GO:0030225;GO:0031272;GO:0031274;GO:0031333;GO:0031344;GO:0031346;GO:0032502;GO:0043254;GO:0048518;GO:0048519;GO:0048522;GO:0048523;GO:0048869;GO:0050789;GO:0050793;GO:0050794;GO:0051094;GO:0051128;GO:0051129;GO:0051130;GO:0065007	leukocyte differentiation;myeloid leukocyte differentiation;cell communication;establishment or maintenance of cell polarity;signal transduction;intracellular signaling cascade;small GTPase mediated signal transduction;cellular process;regulation of anatomical structure morphogenesis;regulation of cell morphogenesis;actin filament-based process;actin cytoskeleton organization;myeloid cell differe…	hsa:998	ko04010;ko04370;ko04810;ko04510;ko04520;ko04530;ko04912;ko04660;ko04670;ko04360;ko05212;ko05211;ko05120	MAPK signaling pathway;VEGF signaling pathway;Regulation of actin cytoskeleton;Focal adhesion;Adherens junction;Tight junction;GnRH signaling pathway;T cell receptor signaling pathway;Leukocyte transendothelial migration;Axon guidance;Pancreatic cancer;Renal cell carcinoma;Epithelial cell signaling in Helicobacter pylori infection	K04393	3	1	1	1	1	1	1	1	1	1	7.2	7.2	7.2	26.528	236	0.00038174	2.1375	2.1204	0.11499	0.11499	15.694	3	1019900
774;798;1596;1908					IPI00479786;IPI00855957;IPI00909344	4;4;2	Far upstream element-binding protein 2;KH type-splicing regulatory protein;p75;cDNA FLJ51330, highly similar to Far upstream element-binding protein 2	KHSRP;FUBP2	KH-type splicing regulatory protein;Isoform 2 of Far upstream element-binding protein 2;cDNA FLJ51330, highly similar to Far upstream element-binding protein 2	Q92945-1;Q92945;Q92945-2;B4DV73	ENSG00000088247	OTTHUMP00000077049	NP_003676	PF00013;PF09005	KH_1;DUF1897	KH domain;Domain of unknown function (DUF1897)	GO:0005634;GO:0005737;GO:0043226;GO:0043227;GO:0043229;GO:0043231;GO:0044424;GO:0044464	nucleus;cytoplasm;organelle;membrane-bounded organelle;intracellular organelle;intracellular membrane-bounded organelle;intracellular part;cell part	GO:0003676;GO:0003677;GO:0003723;GO:0003824;GO:0005488;GO:0005515;GO:0031202	nucleic acid binding;DNA binding;RNA binding;catalytic activity;binding;protein binding;RNA splicing factor activity, transesterification mechanism	GO:0006139;GO:0006350;GO:0006355;GO:0006396;GO:0006397;GO:0006810;GO:0008152;GO:0008380;GO:0009058;GO:0009059;GO:0009889;GO:0009987;GO:0010468;GO:0010556;GO:0015931;GO:0016070;GO:0016071;GO:0019219;GO:0019222;GO:0031323;GO:0034645;GO:0034960;GO:0034961;GO:0043170;GO:0043283;GO:0043284;GO:0044237;GO:0044238;GO:0044249;GO:0044260;GO:0045449;GO:0050657;GO:0050658;GO:0050789;GO:0050794;GO:0051028;GO:…	nucleobase, nucleoside, nucleotide and nucleic acid metabolic process;transcription;regulation of transcription, DNA-dependent;RNA processing;mRNA processing;transport;metabolic process;RNA splicing;biosynthetic process;macromolecule biosynthetic process;regulation of biosynthetic process;cellular process;regulation of gene expression;regulation of macromolecule biosynthetic process;nucleobase, n…	hsa:8570				3	4	4	5	4	4	5	4	4	5	6.6	6.6	6.6	73.114	711	7.8856e-19	2.0994	2.0682	0.12455	0.12455	22.421	5	3266600
34;1455;2034					IPI00021700	3	Proliferating cell nuclear antigen;Cyclin	PCNA	Proliferating cell nuclear antigen	P12004;B2R897;B4DUA2;Q6FHF5;Q6FI35;Q7Z6A1;Q7Z6A2;Q7Z6A3	ENSG00000132646	OTTHUMP00000030189;OTTHUMP00000030190	NP_002583;NP_872590	PF02747;PF00705	PCNA_C;PCNA_N	Proliferating cell nuclear antigen, C-terminal domain;Proliferating cell nuclear antigen, N-terminal domain	GO:0000307;GO:0005634;GO:0005652;GO:0005654;GO:0005657;GO:0005663;GO:0032991;GO:0043226;GO:0043227;GO:0043229;GO:0043231;GO:0043234;GO:0043626;GO:0044422;GO:0044424;GO:0044427;GO:0044428;GO:0044446;GO:0044464	cyclin-dependent protein kinase holoenzyme complex;nucleus;nuclear lamina;nucleoplasm;replication fork;DNA replication factor C complex;macromolecular complex;organelle;membrane-bounded organelle;intracellular organelle;intracellular membrane-bounded organelle;protein complex;PCNA complex;organelle part;intracellular part;chromosomal part;nuclear part;intracellular organelle part;cell part	GO:0003676;GO:0003677;GO:0005488;GO:0005515;GO:0030234;GO:0030337;GO:0032403;GO:0032404;GO:0032405	nucleic acid binding;DNA binding;binding;protein binding;enzyme regulator activity;DNA polymerase processivity factor activity;protein complex binding;mismatch repair complex binding;MutLalpha complex binding	GO:0006139;GO:0006259;GO:0006260;GO:0006275;GO:0006281;GO:0006287;GO:0006297;GO:0006810;GO:0006886;GO:0006950;GO:0006974;GO:0007154;GO:0007165;GO:0007242;GO:0008152;GO:0008283;GO:0009058;GO:0009059;GO:0009987;GO:0015031;GO:0019219;GO:0019222;GO:0019932;GO:0031323;GO:0033554;GO:0034645;GO:0034960;GO:0034961;GO:0034984;GO:0043170;GO:0043283;GO:0043284;GO:0044237;GO:0044238;GO:0044249;GO:0044260;GO:…	nucleobase, nucleoside, nucleotide and nucleic acid metabolic process;DNA metabolic process;DNA replication;regulation of DNA replication;DNA repair;base-excision repair, gap-filling;nucleotide-excision repair, DNA gap filling;transport;intracellular protein transport;response to stress;response to DNA damage stimulus;cell communication;signal transduction;intracellular signaling cascade;metaboli…	hsa:5111	ko03030;ko03410;ko03420;ko03430;ko04110	DNA replication;Base excision repair;Nucleotide excision repair;Mismatch repair;Cell cycle	K04802	1	3	3	4	3	3	4	3	3	4	13	13	13	28.768	261	4.4021e-05	2.1781	2.0582	0.12647	0.12647	9.2444	3	4059800
128;509;567;894;1502		73;74		128;339	IPI00008524;IPI00796945;IPI00410017;IPI00301154;IPI00909378;IPI00642904;IPI00012726;IPI00555747;IPI00642944;IPI00640219;IPI00556259;IPI00794246;IPI00790842;IPI00306870;IPI00217142;IPI00644016;IPI00796139	5;5;5;4;4;2;2;2;2;2;2;2;2;1;1;1;1	Polyadenylate-binding protein 1;cDNA FLJ37875 fis, clone BRSSN2018771, highly similar to Poly(A)-binding protein 1;Polyadenylate-binding protein 3;Testis-specific poly(A)-binding protein;cDNA FLJ59219, highly similar to Poly(A)-binding protein 1	PABPC1;PAB1;PABP1;PABPC2;PABPC3;PABP3;PABPL3	Isoform 1 of Polyadenylate-binding protein 1;cDNA FLJ37875 fis, clone BRSSN2018771, highly similar to Poly(A)-binding protein 1;Isoform 2 of Polyadenylate-binding protein 1;Polyadenylate-binding protein 3;cDNA FLJ59219, highly similar to Poly(A)-binding protein 1	P11940-1;P11940;B4DZW4;B3KT93;P11940-2;Q9H361;Q2VIP3;Q3ZCS4;Q5VX58;B4DQX0	ENSG00000070756;ENSG00000151846	OTTHUMP00000178155;OTTHUMP00000178156;OTTHUMP00000178159;OTTHUMP00000018142	NP_002559;NP_112241	PF00658;PF00076	PABP;RRM_1	Poly-adenylate binding protein, unique domain;RNA recognition motif. (a.k.a. RRM, RBD, or RNP domain)	GO:0005634;GO:0005681;GO:0005737;GO:0005829;GO:0030529;GO:0032991;GO:0043226;GO:0043227;GO:0043229;GO:0043231;GO:0044422;GO:0044424;GO:0044428;GO:0044444;GO:0044446;GO:0044464	nucleus;spliceosome;cytoplasm;cytosol;ribonucleoprotein complex;macromolecular complex;organelle;membrane-bounded organelle;intracellular organelle;intracellular membrane-bounded organelle;organelle part;intracellular part;nuclear part;cytoplasmic part;intracellular organelle part;cell part	GO:0000166;GO:0003676;GO:0003723;GO:0003727;GO:0003729;GO:0005488;GO:0005515;GO:0008022;GO:0008135;GO:0008143;GO:0008494;GO:0045182	nucleotide binding;nucleic acid binding;RNA binding;single-stranded RNA binding;mRNA binding;binding;protein binding;protein C-terminus binding;translation factor activity, nucleic acid binding;poly(A) binding;translation activator activity;translation regulator activity	GO:0006139;GO:0006378;GO:0006396;GO:0006397;GO:0008152;GO:0008380;GO:0009987;GO:0010468;GO:0010608;GO:0016070;GO:0016071;GO:0019219;GO:0019222;GO:0031123;GO:0031124;GO:0031323;GO:0034960;GO:0043170;GO:0043283;GO:0043487;GO:0043488;GO:0043489;GO:0043631;GO:0044237;GO:0044238;GO:0044260;GO:0048255;GO:0050789;GO:0050794;GO:0051252;GO:0065007	nucleobase, nucleoside, nucleotide and nucleic acid metabolic process;mRNA polyadenylation;RNA processing;mRNA processing;metabolic process;RNA splicing;cellular process;regulation of gene expression;posttranscriptional regulation of gene expression;RNA metabolic process;mRNA metabolic process;regulation of nucleobase, nucleoside, nucleotide and nucleic acid metabolic process;regulation of metabo…	hsa:26986;hsa:5042				17	5	5	6	5	5	6	5	5	6	11.3	11.3	11.3	70.67	636	2.6246e-22	1.369	1.9572	0.14762	0.14762	4.8564	5	35554000
244;905;1196					IPI00641950;IPI00848226;IPI00902520;IPI00910724;IPI00910221;IPI00784408;IPI00910917	3;3;2;2;2;1;1	Guanine nucleotide binding protein (G protein), beta polypeptide 2-like 1 variant;Guanine nucleotide-binding protein subunit beta-2-like 1;Guanine nucleotide-binding protein subunit beta-like protein 12.3;Receptor of activated protein kinase C 1;Receptor for activated C kinase;cDNA FLJ38347 fis, clone FCBBF4000173, highly similar to Guanine nucleotide-binding protein subunit beta 2-like 1;cDNA FL…	GNB2L1	Lung cancer oncogene 7;Guanine nucleotide-binding protein subunit beta-2-like 1;cDNA FLJ38347 fis, clone FCBBF4000173, highly similar to Guanine nucleotide-binding protein subunit beta 2-like 1;cDNA FLJ60170, highly similar to Guanine nucleotide-binding protein subunit beta 2-like 1;cDNA FLJ56705, highly similar to Guanine nucleotide-binding protein subunit beta 2-like 1	Q53HU2;Q5VLR4;P63244;Q6FH47;B3KTJ0;B4DVD2;B4E0C3	ENSG00000204628		NP_006089	PF00400	WD40	WD domain, G-beta repeat	GO:0005737;GO:0043025;GO:0044424;GO:0044464	cytoplasm;cell soma;intracellular part;cell part	GO:0005102;GO:0005488;GO:0005515	receptor binding;binding;protein binding			hsa:10399				7	3	3	5	3	3	5	3	3	5	8.1	8.1	8.1	37.889	347	1.3651e-07	2.0599	1.9536	0.14844	0.14844	8.1616	3	3991500
216;830		235		315	IPI00641829;IPI00848161;IPI00790636;IPI00792043;IPI00893580;IPI00894161;IPI00792599;IPI00644431;IPI00892588	2;2;2;2;2;2;2;1;1	Spliceosome RNA helicase BAT1;DEAD box protein UAP56;56 kDa U2AF65-associated protein;ATP-dependent RNA helicase p47;HLA-B-associated transcript-1;HLA-B associated transcript 1;ATP-dependent RNA helicase DDX39;DEAD box protein 39;Nuclear RNA helicase URH49	BAT1;UAP56;XXbac-BCX270M2.2-006;XXbac-BPG296P20.6-019;DAAP-97M17.4-003;DAAP-97M17.4-006;XXbac-BPG296P20.6-020;DDX39;DAAP-97M17.4-019	Isoform 2 of Spliceosome RNA helicase BAT1;Isoform 1 of Spliceosome RNA helicase BAT1;HLA-B associated transcript 1;cDNA FLJ53073, highly similar to Spliceosome RNA helicase Bat1;HLA-B associated transcript 1;HLA-B associated transcript 1;HLA-B associated transcript 1;cDNA FLJ55484, highly similar to ATP-dependent RNA helicase DDX39;HLA-B associated transcript 1	Q13838-2;Q13838;Q13838-1;Q5STA0;Q5STU3;A2AB31;A2BF53;A6PWH0;B0S4X1;B0S8C2;B0UZ17;B0UZ98;B4DP52;B0V2L1;B0V2L2;A2AB30;A2BF52;A6PWG9;B0S4X9;B0S8B9;B0UZ14;B0UZB3;B0V2K9;O00148;B4DX78;Q69YT6;B0V2L0	ENSG00000198563;ENSG00000215412;ENSG00000215425;ENSG00000123136	OTTHUMP00000014564;OTTHUMP00000014565;OTTHUMP00000014567;OTTHUMP00000029228;OTTHUMP00000029229;OTTHUMP00000029636;OTTHUMP00000029645;OTTHUMP00000035589;OTTHUMP00000035590;OTTHUMP00000035591;OTTHUMP00000165889;OTTHUMP00000166081;OTTHUMP00000193370;OTTHUMP00000193371;OTTHUMP00000193374;OTTHUMP00000193822;OTTHUMP00000193823;OTTHUMP00000193826;OTTHUMP00000194200;OTTHUMP00000194201;OTTHUMP00000194204;…	NP_004631;NP_542165;NP_005795	PF00270;PF00271	DEAD;Helicase_C	DEAD/DEAH box helicase;Helicase conserved C-terminal domain	GO:0005634;GO:0005681;GO:0030529;GO:0032991;GO:0043226;GO:0043227;GO:0043229;GO:0043231;GO:0044422;GO:0044424;GO:0044428;GO:0044446;GO:0044464	nucleus;spliceosome;ribonucleoprotein complex;macromolecular complex;organelle;membrane-bounded organelle;intracellular organelle;intracellular membrane-bounded organelle;organelle part;intracellular part;nuclear part;intracellular organelle part;cell part	GO:0000166;GO:0003676;GO:0003723;GO:0003724;GO:0003824;GO:0004004;GO:0004386;GO:0005488;GO:0005515;GO:0005524;GO:0008026;GO:0008186;GO:0016462;GO:0016787;GO:0016817;GO:0016818;GO:0016887;GO:0017076;GO:0017111;GO:0030554;GO:0032553;GO:0032555;GO:0032559;GO:0042623;GO:0042802;GO:0070035	nucleotide binding;nucleic acid binding;RNA binding;RNA helicase activity;catalytic activity;ATP-dependent RNA helicase activity;helicase activity;binding;protein binding;ATP binding;ATP-dependent helicase activity;RNA-dependent ATPase activity;pyrophosphatase activity;hydrolase activity;hydrolase activity, acting on acid anhydrides;hydrolase activity, acting on acid anhydrides, in phosphorus-con…	GO:0000375;GO:0000377;GO:0000398;GO:0006139;GO:0006396;GO:0006397;GO:0006405;GO:0006406;GO:0006810;GO:0006913;GO:0008152;GO:0008380;GO:0009987;GO:0015931;GO:0016070;GO:0016071;GO:0034960;GO:0043170;GO:0043283;GO:0044237;GO:0044238;GO:0044260;GO:0046907;GO:0050657;GO:0050658;GO:0051028;GO:0051168;GO:0051169;GO:0051234;GO:0051236;GO:0051649	RNA splicing, via transesterification reactions;RNA splicing, via transesterification reactions with bulged adenosine as nucleophile;nuclear mRNA splicing, via spliceosome;nucleobase, nucleoside, nucleotide and nucleic acid metabolic process;RNA processing;mRNA processing;RNA export from nucleus;mRNA export from nucleus;transport;nucleocytoplasmic transport;metabolic process;RNA splicing;cellular…	hsa:7919;hsa:10212				9	2	2	2	2	2	2	2	2	2	6.8	6.8	6.8	50.679	443	6.6278e-19	2.0001	1.9486	0.14958	0.14958	4.2063	2	3098800
117;1167;1346;2053					IPI00024175;IPI00218372;IPI00647380;IPI00154509;IPI00748423;IPI00219950;IPI00847750	4;4;3;2;2;2;1	Proteasome subunit alpha type-7;Proteasome subunit RC6-1;Proteasome subunit XAPC7;Proteasome (Prosome, macropain) subunit, alpha type, 7;Proteasome subunit alpha type-7-like	PSMA7;RP5-1005F21.4-006;PSMA8;PSMA7L	Isoform 1 of Proteasome subunit alpha type-7;Isoform 2 of Proteasome subunit alpha type-7;Proteasome (Prosome, macropain) subunit, alpha type, 7;Isoform 1 of Proteasome subunit alpha type-7-like;Isoform 3 of Proteasome subunit alpha type-7-like;Isoform 2 of Proteasome subunit alpha type-7-like	O14818-1;O14818;B2R515;Q05DH1;O14818-2;Q5JXJ1;Q8TAA3-1;Q8TAA3;B0YJ75;Q8TAA3-5;Q4G1B8;Q8TAA3-2;B0YJ74	ENSG00000101182;ENSG00000154611	OTTHUMP00000031449;OTTHUMP00000031450;OTTHUMP00000031453;OTTHUMP00000073046;OTTHUMP00000073047	NP_002783;NP_653263;NP_001020267;NP_001020268	PF00227;PF10584	Proteasome;Proteasome_A_N	Proteasome A-type and B-type;Proteasome subunit A N-terminal signature	GO:0000502;GO:0005634;GO:0005737;GO:0005829;GO:0005839;GO:0032991;GO:0043226;GO:0043227;GO:0043229;GO:0043231;GO:0043234;GO:0044424;GO:0044444;GO:0044464	proteasome complex;nucleus;cytoplasm;cytosol;proteasome core complex;macromolecular complex;organelle;membrane-bounded organelle;intracellular organelle;intracellular membrane-bounded organelle;protein complex;intracellular part;cytoplasmic part;cell part	GO:0003824;GO:0004175;GO:0004298;GO:0005488;GO:0005515;GO:0008233;GO:0016787;GO:0042802;GO:0070003;GO:0070011	catalytic activity;endopeptidase activity;threonine-type endopeptidase activity;binding;protein binding;peptidase activity;hydrolase activity;identical protein binding;threonine-type peptidase activity;peptidase activity, acting on L-amino acid peptides	GO:0006508;GO:0006511;GO:0008152;GO:0009056;GO:0009057;GO:0009987;GO:0010498;GO:0019538;GO:0019941;GO:0022402;GO:0030163;GO:0031145;GO:0043085;GO:0043086;GO:0043161;GO:0043170;GO:0043283;GO:0043285;GO:0043632;GO:0044237;GO:0044238;GO:0044248;GO:0044257;GO:0044260;GO:0044265;GO:0044267;GO:0050790;GO:0051340;GO:0051351;GO:0051352;GO:0051436;GO:0051437;GO:0051438;GO:0051439;GO:0051443;GO:0051444;GO:…	proteolysis;ubiquitin-dependent protein catabolic process;metabolic process;catabolic process;macromolecule catabolic process;cellular process;proteasomal protein catabolic process;protein metabolic process;modification-dependent protein catabolic process;cell cycle process;protein catabolic process;anaphase-promoting complex-dependent proteasomal ubiquitin-dependent protein catabolic process;pos…	hsa:5688;hsa:143471	ko03050	Proteasome	K02731;K06690	7	4	4	5	4	4	5	4	4	5	21.8	21.8	21.8	27.887	248	2.9385e-56	1.5893	1.9102	0.15866	0.15866	7.7549	5	9992500
681;823	63		119		IPI00470573;IPI00749250;IPI00005159;IPI00909247	2;2;2;2	Actin-related protein 2;Actin-like protein 2;cDNA FLJ51655, highly similar to Actin-like protein 2	ACTR2;ARP2	actin-related protein 2 isoform a;45 kDa protein;Actin-related protein 2;cDNA FLJ51655, highly similar to Actin-like protein 2	P61160;B2RCP5;B4DHK9;Q8IY98;B4DWQ5	ENSG00000138071	OTTHUMP00000159937	NP_001005386;NP_005713	PF00022	Actin	Actin	GO:0005737;GO:0005856;GO:0005885;GO:0015629;GO:0032991;GO:0042995;GO:0043226;GO:0043228;GO:0043229;GO:0043232;GO:0043234;GO:0044422;GO:0044424;GO:0044430;GO:0044446;GO:0044464	cytoplasm;cytoskeleton;Arp2/3 protein complex;actin cytoskeleton;macromolecular complex;cell projection;organelle;non-membrane-bounded organelle;intracellular organelle;intracellular non-membrane-bounded organelle;protein complex;organelle part;intracellular part;cytoskeletal part;intracellular organelle part;cell part	GO:0000166;GO:0003779;GO:0005488;GO:0005515;GO:0005524;GO:0008092;GO:0017076;GO:0030554;GO:0032553;GO:0032555;GO:0032559	nucleotide binding;actin binding;binding;protein binding;ATP binding;cytoskeletal protein binding;purine nucleotide binding;adenyl nucleotide binding;ribonucleotide binding;purine ribonucleotide binding;adenyl ribonucleotide binding	GO:0006928;GO:0009987	cell motion;cellular process	hsa:10097				4	2	2	2	2	2	2	2	2	2	6.5	6.5	6.5	45.376	399	0.016219	2.225	1.9038	0.1602	0.1602	26.433	2	1530300
1021;1593					IPI00743293;IPI00398795;IPI00412154;IPI00394896;IPI00028946	2;2;2;2;2	Reticulon-3;Neuroendocrine-specific protein-like 2;NSP-like protein II	RTN3;ASYIP;NSPL2	Isoform 1 of Reticulon-3;Isoform 2 of Reticulon-3;Isoform 4 of Reticulon-3;Isoform 5 of Reticulon-3;Isoform 3 of Reticulon-3	O95197-1;O95197;O95197-2;O95197-4;O95197-5;O95197-3;B3KQS2	ENSG00000133318		NP_958831;NP_958832;NP_958833;NP_006045	PF02453	Reticulon	Reticulon	GO:0000139;GO:0005615;GO:0005783;GO:0005789;GO:0005794;GO:0016020;GO:0016021;GO:0031090;GO:0031224;GO:0043226;GO:0043227;GO:0043229;GO:0043231;GO:0044421;GO:0044422;GO:0044424;GO:0044425;GO:0044431;GO:0044432;GO:0044444;GO:0044446;GO:0044464	Golgi membrane;extracellular space;endoplasmic reticulum;endoplasmic reticulum membrane;Golgi apparatus;membrane;integral to membrane;organelle membrane;intrinsic to membrane;organelle;membrane-bounded organelle;intracellular organelle;intracellular membrane-bounded organelle;extracellular region part;organelle part;intracellular part;membrane part;Golgi apparatus part;endoplasmic reticulum part;…			GO:0006810;GO:0006915;GO:0006950;GO:0008219;GO:0009987;GO:0012501;GO:0016192;GO:0016265;GO:0032502;GO:0044419;GO:0050896;GO:0051234;GO:0051704	transport;apoptosis;response to stress;cell death;cellular process;programmed cell death;vesicle-mediated transport;death;developmental process;interspecies interaction between organisms;response to stimulus;establishment of localization;multi-organism process	hsa:10313				5	2	2	2	2	2	2	2	2	2	1.9	1.9	1.9	112.61	1032	0.0002024	1.8938	1.9036	0.16026	0.16026	12.23	3	832980
63;275;353;356;419;512;563;581;594;674;833;935;1103;1367;1450;1572;1642;1777;1806;1888;2054	222;223;224;225;226	146;147;148;149;150;151;152;153	231;430;697;741;781	41;290;466;567;591;651;693;751	IPI00186290;IPI00909570;IPI00440662	21;15;4	Elongation factor 2;cDNA FLJ56548, highly similar to Elongation factor 2	EEF2;EF2	Elongation factor 2;cDNA FLJ56548, highly similar to Elongation factor 2	P13639;B2RMP5;B4DMC6;B4DRE8;Q6PK56;Q8TA90;B4DPU3	ENSG00000167658	OTTHUMP00000076424	NP_001952	PF00679;PF03764;PF00009;PF03144	EFG_C;EFG_IV;GTP_EFTU;GTP_EFTU_D2	Elongation factor G C-terminus;Elongation factor G, domain IV;Elongation factor Tu GTP binding domain;Elongation factor Tu domain 2	GO:0005737;GO:0044424;GO:0044464	cytoplasm;intracellular part;cell part	GO:0000166;GO:0003676;GO:0003746;GO:0003824;GO:0003924;GO:0005488;GO:0005515;GO:0005525;GO:0008135;GO:0016462;GO:0016787;GO:0016817;GO:0016818;GO:0017076;GO:0017111;GO:0019001;GO:0032553;GO:0032555;GO:0032561;GO:0045182	nucleotide binding;nucleic acid binding;translation elongation factor activity;catalytic activity;GTPase activity;binding;protein binding;GTP binding;translation factor activity, nucleic acid binding;pyrophosphatase activity;hydrolase activity;hydrolase activity, acting on acid anhydrides;hydrolase activity, acting on acid anhydrides, in phosphorus-containing anhydrides;purine nucleotide binding;…	GO:0006412;GO:0006414;GO:0008152;GO:0009058;GO:0009059;GO:0009987;GO:0019538;GO:0034645;GO:0034960;GO:0034961;GO:0043170;GO:0043283;GO:0043284;GO:0044237;GO:0044238;GO:0044249;GO:0044260;GO:0044267	translation;translational elongation;metabolic process;biosynthetic process;macromolecule biosynthetic process;cellular process;protein metabolic process;cellular macromolecule biosynthetic process;cellular biopolymer metabolic process;cellular biopolymer biosynthetic process;macromolecule metabolic process;biopolymer metabolic process;biopolymer biosynthetic process;cellular metabolic process;pr…	hsa:1938			K03234	3	21	21	31	21	21	31	20	20	29	31	31	29.8	95.337	858	3.2551e-71	1.868	1.9005	0.16101	0.16101	45.057	32	35289000
278;1764					IPI00018140;IPI00402182;IPI00402183;IPI00402184;IPI00402185	2;2;2;2;1	Heterogeneous nuclear ribonucleoprotein Q;Synaptotagmin-binding, cytoplasmic RNA-interacting protein;Glycine- and tyrosine-rich RNA-binding protein;GRY-RBP;NS1-associated protein 1	SYNCRIP;HNRPQ;NSAP1	Isoform 1 of Heterogeneous nuclear ribonucleoprotein Q;Isoform 2 of Heterogeneous nuclear ribonucleoprotein Q;Isoform 3 of Heterogeneous nuclear ribonucleoprotein Q;Isoform 4 of Heterogeneous nuclear ribonucleoprotein Q;Isoform 5 of Heterogeneous nuclear ribonucleoprotein Q	O60506-1;O60506;B2R8Z8;O60506-2;O60506-3;Q59GL1;Q5TCG3;O60506-4;Q05CK9;Q5TCG1;O60506-5	ENSG00000135316	OTTHUMP00000016815;OTTHUMP00000016816;OTTHUMP00000016817	NP_006363	PF00076	RRM_1	RNA recognition motif. (a.k.a. RRM, RBD, or RNP domain)	GO:0000267;GO:0005624;GO:0005626;GO:0005634;GO:0005681;GO:0005737;GO:0005783;GO:0005792;GO:0030529;GO:0032991;GO:0042598;GO:0043226;GO:0043227;GO:0043229;GO:0043231;GO:0044422;GO:0044424;GO:0044428;GO:0044444;GO:0044446;GO:0044464	cell fraction;membrane fraction;insoluble fraction;nucleus;spliceosome;cytoplasm;endoplasmic reticulum;microsome;ribonucleoprotein complex;macromolecular complex;vesicular fraction;organelle;membrane-bounded organelle;intracellular organelle;intracellular membrane-bounded organelle;organelle part;intracellular part;nuclear part;cytoplasmic part;intracellular organelle part;cell part	GO:0000166;GO:0003676;GO:0003723;GO:0003727;GO:0003729;GO:0005488;GO:0005515;GO:0008143	nucleotide binding;nucleic acid binding;RNA binding;single-stranded RNA binding;mRNA binding;binding;protein binding;poly(A) binding	GO:0006139;GO:0006396;GO:0006397;GO:0008152;GO:0008380;GO:0009987;GO:0016070;GO:0016071;GO:0034960;GO:0043170;GO:0043283;GO:0044237;GO:0044238;GO:0044260;GO:0044419;GO:0051704	nucleobase, nucleoside, nucleotide and nucleic acid metabolic process;RNA processing;mRNA processing;metabolic process;RNA splicing;cellular process;RNA metabolic process;mRNA metabolic process;cellular biopolymer metabolic process;macromolecule metabolic process;biopolymer metabolic process;cellular metabolic process;primary metabolic process;cellular macromolecule metabolic process;interspecies…	hsa:10492				5	2	2	3	2	2	3	2	2	3	5.6	5.6	5.6	69.602	623	5.3427e-06	1.2771	1.8899	0.16364	0.16364	16.284	3	12496000
811;1994					IPI00419258;IPI00018755;IPI00886941;IPI00903004;IPI00742929;IPI00886784;IPI00788220;IPI00737736;IPI00022796;IPI00645948;IPI00872915;IPI00644653;IPI00335132;IPI00879051	2;2;2;2;2;1;1;1;1;1;1;1;1;1	High mobility group protein B1;High mobility group protein 1;High mobility group protein 1-like 10;cDNA FLJ32558 fis, clone SPLEN1000143, highly similar to High mobility group protein B1;Putative high mobility group protein 1-like 1;High-mobility group box 1;High-mobility group box 1 variant	HMGB1;HMG1;HMG1L10;HMG1L1;RP11-550P23.1-002;RP11-550P23.1-003	High mobility group protein B1;High mobility group protein 1-like 10;similar to high-mobility group (nonhistone chromosomal) protein 1-like 10 isoform 1;cDNA FLJ32558 fis, clone SPLEN1000143, highly similar to High mobility group protein B1;Similar to High mobility group protein B1;similar to high mobility group 1 protein;similar to high mobility group 1 protein;similar to high mobility group 1 p…	P09429;Q9UGV6;B3KQ05;B2RPK0;Q5T7C6;Q59GW1;Q5T7C4	ENSG00000189403;ENSG00000132967	OTTHUMP00000018196;OTTHUMP00000018199;OTTHUMP00000190860;OTTHUMP00000200117;OTTHUMP00000028722;OTTHUMP00000018197;OTTHUMP00000018198;OTTHUMP00000190859;OTTHUMP00000180729	NP_002119;XP_001720674;XP_001723240;XP_001723241;XP_001726306;XP_001726307;XP_001717412;XP_001132385;XP_933608;NP_001008735	PF00505	HMG_box	HMG (high mobility group) box	GO:0000785;GO:0000793;GO:0005634;GO:0005694;GO:0043226;GO:0043227;GO:0043228;GO:0043229;GO:0043231;GO:0043232;GO:0044422;GO:0044424;GO:0044427;GO:0044446;GO:0044464	chromatin;condensed chromosome;nucleus;chromosome;organelle;membrane-bounded organelle;non-membrane-bounded organelle;intracellular organelle;intracellular membrane-bounded organelle;intracellular non-membrane-bounded organelle;organelle part;intracellular part;chromosomal part;intracellular organelle part;cell part	GO:0003676;GO:0003677;GO:0005488;GO:0005515;GO:0008134;GO:0008301	nucleic acid binding;DNA binding;binding;protein binding;transcription factor binding;DNA bending activity	GO:0000122;GO:0006139;GO:0006259;GO:0006266;GO:0006268;GO:0006281;GO:0006288;GO:0006310;GO:0006325;GO:0006355;GO:0006357;GO:0006916;GO:0006950;GO:0006974;GO:0006996;GO:0007154;GO:0007165;GO:0008152;GO:0009889;GO:0009890;GO:0009892;GO:0009987;GO:0010468;GO:0010556;GO:0010558;GO:0010605;GO:0010629;GO:0016043;GO:0016481;GO:0017055;GO:0019219;GO:0019222;GO:0031323;GO:0031324;GO:0032392;GO:0032502;GO:…	negative regulation of transcription from RNA polymerase II promoter;nucleobase, nucleoside, nucleotide and nucleic acid metabolic process;DNA metabolic process;DNA ligation;DNA unwinding during replication;DNA repair;base-excision repair, DNA ligation;DNA recombination;establishment or maintenance of chromatin architecture;regulation of transcription, DNA-dependent;regulation of transcription fr…	hsa:3146;hsa:100130561	ko03410	Base excision repair	K10802	14	2	2	2	2	2	2	1	1	1	11.2	11.2	7	24.893	215	0.0004461	1.7269	1.8798	0.1662	0.1662	2.8662	2	2434900
699;1186;1585		52		173	IPI00000874;IPI00641244;IPI00640741	3;3;2	Peroxiredoxin-1;Thioredoxin peroxidase 2;Thioredoxin-dependent peroxide reductase 2;Proliferation-associated gene protein;Natural killer cell-enhancing factor A	PRDX1;PAGA;PAGB;TDPX2	Peroxiredoxin-1;11 kDa protein;19 kDa protein	Q06830;B2R4P2;B5BU26	ENSG00000117450	OTTHUMP00000009234;OTTHUMP00000009236;OTTHUMP00000009235;OTTHUMP00000009237	NP_002565;NP_859047;NP_859048	PF00578;PF10417	AhpC-TSA;1-cysPrx_C	AhpC/TSA family;C-terminal domain of 1-Cys peroxiredoxin	GO:0005634;GO:0005737;GO:0016023;GO:0031410;GO:0031982;GO:0031988;GO:0042470;GO:0043226;GO:0043227;GO:0043229;GO:0043231;GO:0044424;GO:0044444;GO:0044464;GO:0048770	nucleus;cytoplasm;cytoplasmic membrane-bounded vesicle;cytoplasmic vesicle;vesicle;membrane-bounded vesicle;melanosome;organelle;membrane-bounded organelle;intracellular organelle;intracellular membrane-bounded organelle;intracellular part;cytoplasmic part;cell part;pigment granule	GO:0003824;GO:0004601;GO:0005488;GO:0005515;GO:0016209;GO:0016491;GO:0016684;GO:0051920	catalytic activity;peroxidase activity;binding;protein binding;antioxidant activity;oxidoreductase activity;oxidoreductase activity, acting on peroxide as acceptor;peroxiredoxin activity	GO:0000302;GO:0001501;GO:0006800;GO:0006950;GO:0006979;GO:0008152;GO:0008283;GO:0009056;GO:0009987;GO:0019725;GO:0032502;GO:0042221;GO:0042542;GO:0042592;GO:0042743;GO:0042744;GO:0044237;GO:0044248;GO:0045454;GO:0048513;GO:0048856;GO:0050789;GO:0050794;GO:0050896;GO:0055114;GO:0065007;GO:0065008	response to reactive oxygen species;skeletal development;oxygen and reactive oxygen species metabolic process;response to stress;response to oxidative stress;metabolic process;cell proliferation;catabolic process;cellular process;cellular homeostasis;developmental process;response to chemical stimulus;response to hydrogen peroxide;homeostatic process;hydrogen peroxide metabolic process;hydrogen p…	hsa:5052			K03386	3	3	3	4	2	2	3	2	2	3	19.6	16.1	16.1	22.11	199	4.0716e-11	1.8433	1.8715	0.16833	0.16833	8.8439	5	13085000
1187;1377;1585					IPI00011937;IPI00639945	3;3	Peroxiredoxin-4;Prx-IV;Thioredoxin peroxidase AO372;Thioredoxin-dependent peroxide reductase A0372;Antioxidant enzyme AOE372	PRDX4	Peroxiredoxin-4;Protein	Q13162	ENSG00000123131	OTTHUMP00000023056;OTTHUMP00000023059	NP_006397	PF00578;PF10417	AhpC-TSA;1-cysPrx_C	AhpC/TSA family;C-terminal domain of 1-Cys peroxiredoxin	GO:0005737;GO:0044424;GO:0044464	cytoplasm;intracellular part;cell part	GO:0003824;GO:0004601;GO:0008379;GO:0016209;GO:0016491;GO:0016684;GO:0051920	catalytic activity;peroxidase activity;thioredoxin peroxidase activity;antioxidant activity;oxidoreductase activity;oxidoreductase activity, acting on peroxide as acceptor;peroxiredoxin activity	GO:0006464;GO:0006468;GO:0006793;GO:0006796;GO:0007252;GO:0008152;GO:0009987;GO:0016310;GO:0019538;GO:0019725;GO:0042592;GO:0043170;GO:0043283;GO:0043412;GO:0043687;GO:0044237;GO:0044238;GO:0044260;GO:0044267;GO:0045454;GO:0050789;GO:0050794;GO:0055114;GO:0065007;GO:0065008	protein modification process;protein amino acid phosphorylation;phosphorus metabolic process;phosphate metabolic process;I-kappaB phosphorylation;metabolic process;cellular process;phosphorylation;protein metabolic process;cellular homeostasis;homeostatic process;macromolecule metabolic process;biopolymer metabolic process;biopolymer modification;post-translational protein modification;cellular m…	hsa:10549			K03386	2	3	3	3	3	3	3	2	2	2	10.3	10.3	7.7	30.54	271	1.4433e-09	2.058	1.8215	0.18173	0.18173	27.004	4	6321900
820;1301;1533;1679	42;194		104;448		IPI00910781;IPI00027497;IPI00908881;IPI00848316;IPI00556013;IPI00887542	4;4;4;3;1;1	cDNA FLJ53303, highly similar to Glucose-6-phosphate isomerase (EC 5.3.1.9);Glucose-6-phosphate isomerase;Phosphoglucose isomerase;Phosphohexose isomerase;Neuroleukin;Sperm antigen 36;cDNA FLJ53666, highly similar to Glucose-6-phosphate isomerase (EC 5.3.1.9)	GPI	cDNA FLJ56429, highly similar to Glucose-6-phosphate isomerase;Glucose-6-phosphate isomerase;cDNA FLJ53666, highly similar to Glucose-6-phosphate isomerase;Glucose-6-phosphate isomerase	B4DE36;B4DG39;P06744;Q9BRD3;B4DVJ0	ENSG00000105220	OTTHUMP00000076759	NP_000166	PF00342	PGI	Phosphoglucose isomerase	GO:0005615;GO:0005737;GO:0044421;GO:0044424;GO:0044464	extracellular space;cytoplasm;extracellular region part;intracellular part;cell part	GO:0003824;GO:0004347;GO:0005102;GO:0005125;GO:0005488;GO:0005515;GO:0008083;GO:0016853;GO:0016860;GO:0016861	catalytic activity;glucose-6-phosphate isomerase activity;receptor binding;cytokine activity;binding;protein binding;growth factor activity;isomerase activity;intramolecular oxidoreductase activity;intramolecular oxidoreductase activity, interconverting aldoses and ketoses	GO:0002376;GO:0005975;GO:0005996;GO:0006006;GO:0006007;GO:0006066;GO:0006082;GO:0006090;GO:0006091;GO:0006094;GO:0006096;GO:0006955;GO:0006959;GO:0007599;GO:0008152;GO:0009056;GO:0009057;GO:0009058;GO:0009987;GO:0016051;GO:0016052;GO:0019318;GO:0019319;GO:0019320;GO:0019752;GO:0032501;GO:0032787;GO:0034637;GO:0043170;GO:0044237;GO:0044238;GO:0044248;GO:0044249;GO:0044260;GO:0044262;GO:0044265;GO:…	immune system process;carbohydrate metabolic process;monosaccharide metabolic process;glucose metabolic process;glucose catabolic process;cellular alcohol metabolic process;organic acid metabolic process;pyruvate metabolic process;generation of precursor metabolites and energy;gluconeogenesis;glycolysis;immune response;humoral immune response;hemostasis;metabolic process;catabolic process;macromo…	hsa:2821	ko00010;ko00030;ko00500	Glycolysis / Gluconeogenesis;Pentose phosphate pathway;Starch and sucrose metabolism	K01810	6	4	4	5	4	4	5	3	3	4	9	9	6.3	64.324	569	3.3542e-13	0.67986	1.8123	0.18429	0.18429	31.7	4	992140
762;1019;1459	230		137		IPI00215965;IPI00760620;IPI00465365;IPI00644968;IPI00478539;IPI00738822;IPI00797148;IPI00879518;IPI00879501;IPI00909288;IPI00908994;IPI00742127;IPI00176692;IPI00797902	3;3;3;3;3;3;3;3;2;2;2;1;1;1	Heterogeneous nuclear ribonucleoprotein A1;Helix-destabilizing protein;Single-strand RNA-binding protein;Putative heterogeneous nuclear ribonucleoprotein A1-like protein 3;Heterogeneous nuclear ribonucleoprotein A1-like protein;cDNA FLJ51586, moderately similar to Heterogeneous nuclear ribonucleoprotein A1;cDNA FLJ51587, highly similar to Heterogeneous nuclear ribonucleoprotein A1	HNRNPA1;HNRPA1;HNRPA1L3;HNRNPA1L	Isoform A1-B of Heterogeneous nuclear ribonucleoprotein A1;Similar to Heterogeneous nuclear ribonucleoprotein A1;Isoform A1-A of Heterogeneous nuclear ribonucleoprotein A1;Putative heterogeneous nuclear ribonucleoprotein A1-like protein 3;similar to heterogeneous nuclear ribonucleoprotein A1;similar to heterogeneous nuclear ribonucleoprotein A1;Isoform 2 of Heterogeneous nuclear ribonucleoprotein…	P09651-1;P09651;P09651-2;A8K4Z8;Q0VAC0;Q3MI39;Q6IPF2;Q9BSM5;P0C7M2;P09651-3;Q32P51;B4E0B5;B4DP35	ENSG00000135486;ENSG00000215492;ENSG00000139675	OTTHUMP00000067503;OTTHUMP00000167794;OTTHUMP00000167795;OTTHUMP00000073397;OTTHUMP00000167796;OTTHUMP00000018460	NP_112420;NP_002127;XP_933794;XP_001724226;XP_941883;NP_001011724;NP_001011725	PF00076	RRM_1	RNA recognition motif. (a.k.a. RRM, RBD, or RNP domain)	GO:0005634;GO:0005654;GO:0005681;GO:0005737;GO:0030529;GO:0030530;GO:0032991;GO:0043226;GO:0043227;GO:0043229;GO:0043231;GO:0044422;GO:0044424;GO:0044428;GO:0044446;GO:0044464	nucleus;nucleoplasm;spliceosome;cytoplasm;ribonucleoprotein complex;heterogeneous nuclear ribonucleoprotein complex;macromolecular complex;organelle;membrane-bounded organelle;intracellular organelle;intracellular membrane-bounded organelle;organelle part;intracellular part;nuclear part;intracellular organelle part;cell part	GO:0000166;GO:0003676;GO:0003677;GO:0003697;GO:0003723;GO:0003727;GO:0005488;GO:0005515;GO:0043566	nucleotide binding;nucleic acid binding;DNA binding;single-stranded DNA binding;RNA binding;single-stranded RNA binding;binding;protein binding;structure-specific DNA binding	GO:0000375;GO:0000377;GO:0000398;GO:0006139;GO:0006396;GO:0006397;GO:0006405;GO:0006810;GO:0006913;GO:0008152;GO:0008380;GO:0009987;GO:0015931;GO:0016070;GO:0016071;GO:0034960;GO:0043170;GO:0043283;GO:0044237;GO:0044238;GO:0044260;GO:0046907;GO:0050657;GO:0050658;GO:0051028;GO:0051168;GO:0051169;GO:0051170;GO:0051234;GO:0051236;GO:0051649	RNA splicing, via transesterification reactions;RNA splicing, via transesterification reactions with bulged adenosine as nucleophile;nuclear mRNA splicing, via spliceosome;nucleobase, nucleoside, nucleotide and nucleic acid metabolic process;RNA processing;mRNA processing;RNA export from nucleus;transport;nucleocytoplasmic transport;metabolic process;RNA splicing;cellular process;nucleobase, nucl…	hsa:3178;hsa:144983				14	3	3	5	3	3	5	3	3	5	9.9	9.9	9.9	38.845	372	1.4643e-32	2.058	1.8013	0.18742	0.18742	19.847	4	3394300
263;754;1276;1310	166;167;168		895;921;925		IPI00797126;IPI00023748;IPI00797259;IPI00909970;IPI00012479	4;4;3;3;1	Nascent polypeptide-associated complex subunit alpha;Alpha-NAC;Uncharacterized protein NACAP1;cDNA FLJ53704, moderately similar to Nascent polypeptide-associated complex subunit alpha	NACA;HSD48;NACAP1	nascent polypeptide-associated complex alpha subunit isoform a;Nascent polypeptide-associated complex subunit alpha;Putative uncharacterized protein NACA;cDNA FLJ53704, moderately similar to Nascent polypeptide-associated complex subunit alpha	Q13765;B2R4P8;A8MTN7;B4DDI8	ENSG00000196531	OTTHUMP00000168040;OTTHUMP00000168039;OTTHUMP00000168041;OTTHUMP00000168042	NP_001106674;NP_001106672;NP_001106673;NP_005585	PF01849;PF00627	NAC;UBA	NAC domain;UBA/TS-N domain	GO:0005634;GO:0005737;GO:0005854;GO:0032991;GO:0043226;GO:0043227;GO:0043229;GO:0043231;GO:0043234;GO:0044424;GO:0044444;GO:0044464	nucleus;cytoplasm;nascent polypeptide-associated complex;macromolecular complex;organelle;membrane-bounded organelle;intracellular organelle;intracellular membrane-bounded organelle;protein complex;intracellular part;cytoplasmic part;cell part	GO:0003676;GO:0003677;GO:0005488	nucleic acid binding;DNA binding;binding	GO:0006139;GO:0006350;GO:0006412;GO:0006810;GO:0008152;GO:0009058;GO:0009059;GO:0009987;GO:0015031;GO:0019538;GO:0034645;GO:0034960;GO:0034961;GO:0043170;GO:0043283;GO:0043284;GO:0044237;GO:0044238;GO:0044249;GO:0044260;GO:0044267;GO:0045184;GO:0051234	nucleobase, nucleoside, nucleotide and nucleic acid metabolic process;transcription;translation;transport;metabolic process;biosynthetic process;macromolecule biosynthetic process;cellular process;protein transport;protein metabolic process;cellular macromolecule biosynthetic process;cellular biopolymer metabolic process;cellular biopolymer biosynthetic process;macromolecule metabolic process;bio…	hsa:4666			K03626	5	4	4	6	4	4	6	4	4	6	6.1	6.1	6.1	94.68	925	4.6628e-48	1.7664	1.7782	0.19416	0.19416	6.5447	7	9289100
1747;2030		77		176	IPI00219675;IPI00010271;IPI00010270;IPI00023138;IPI00877663;IPI00394837;IPI00878066;IPI00879948	2;2;2;2;2;2;2;1	Ras-related C3 botulinum toxin substrate 1;p21-Rac1;Ras-like protein TC25;Cell migration-inducing gene 5 protein;Ras-related C3 botulinum toxin substrate 2;p21-Rac2;Small G protein;GX;Ras-related C3 botulinum toxin substrate 3;p21-Rac3;Ras-related C3 botulinum toxin substrate 2 (Rho family, small GTP binding protein Rac2) (Ras-related C3 botulinum toxin substrate 2 (Rho family, small GTP binding …	RAC1;MIG5;RAC2;RAC3;RP1-151B14.8-007;hCG_1811995;hCG_14926;tcag7.839;RP1-151B14.8-004;RP1-151B14.8-003	Isoform B of Ras-related C3 botulinum toxin substrate 1;Isoform A of Ras-related C3 botulinum toxin substrate 1;Ras-related C3 botulinum toxin substrate 2;Ras-related C3 botulinum toxin substrate 3;Ras-related C3 botulinum toxin substrate 2;ras-related C3 botulinum toxin substrate 1 isoform Rac1c;Ras-related C3 botulinum toxin substrate 2;Ras-related C3 botulinum toxin substrate 2	P63000-2;P63000;A4D2P0;P63000-1;A4D2P1;P15153;P60763;B1AH80;A4D2P2;B1AH77;B1AH78	ENSG00000136238;ENSG00000128340;ENSG00000169750	OTTHUMP00000151197;OTTHUMP00000151196;OTTHUMP00000028735;OTTHUMP00000197775;OTTHUMP00000180751;OTTHUMP00000197779;OTTHUMP00000197778;OTTHUMP00000197777	NP_061485;NP_008839;NP_002863;NP_005043;NP_942126	PF00071	Ras	Ras family	GO:0005622;GO:0005829;GO:0005886;GO:0016020;GO:0016023;GO:0031410;GO:0031982;GO:0031988;GO:0042470;GO:0043226;GO:0043227;GO:0043229;GO:0043231;GO:0044424;GO:0044444;GO:0044464;GO:0048770;GO:0000267;GO:0005624;GO:0005626;GO:0005635;GO:0005737;GO:0031967;GO:0031975;GO:0044422;GO:0044428;GO:0044446;GO:0012505;GO:0042995	intracellular;cytosol;plasma membrane;membrane;cytoplasmic membrane-bounded vesicle;cytoplasmic vesicle;vesicle;membrane-bounded vesicle;melanosome;organelle;membrane-bounded organelle;intracellular organelle;intracellular membrane-bounded organelle;intracellular part;cytoplasmic part;cell part;pigment granule;cell fraction;membrane fraction;insoluble fraction;nuclear envelope;cytoplasm;organelle…	GO:0000166;GO:0003824;GO:0003924;GO:0005488;GO:0005515;GO:0005525;GO:0016462;GO:0016787;GO:0016817;GO:0016818;GO:0017076;GO:0017111;GO:0019001;GO:0019899;GO:0030742;GO:0032553;GO:0032555;GO:0032561	nucleotide binding;catalytic activity;GTPase activity;binding;protein binding;GTP binding;pyrophosphatase activity;hydrolase activity;hydrolase activity, acting on acid anhydrides;hydrolase activity, acting on acid anhydrides, in phosphorus-containing anhydrides;purine nucleotide binding;nucleoside-triphosphatase activity;guanyl nucleotide binding;enzyme binding;GTP-dependent protein binding;ribo…	GO:0000902;GO:0006461;GO:0006928;GO:0006950;GO:0006952;GO:0006954;GO:0007154;GO:0007155;GO:0007165;GO:0007242;GO:0007264;GO:0008154;GO:0009605;GO:0009611;GO:0009653;GO:0009966;GO:0009967;GO:0009987;GO:0010310;GO:0016043;GO:0019222;GO:0022607;GO:0022610;GO:0030029;GO:0030030;GO:0030031;GO:0030032;GO:0030036;GO:0030041;GO:0030100;GO:0031323;GO:0031529;GO:0032502;GO:0032879;GO:0032989;GO:0034621;GO:…	cell morphogenesis;protein complex assembly;cell motion;response to stress;defense response;inflammatory response;cell communication;cell adhesion;signal transduction;intracellular signaling cascade;small GTPase mediated signal transduction;actin polymerization or depolymerization;response to external stimulus;response to wounding;anatomical structure morphogenesis;regulation of signal transducti…	hsa:5879;hsa:5880;hsa:5881	ko04010;ko04310;ko04370;ko04810;ko04510;ko04520;ko04620;ko04650;ko04662;ko04664;ko04670;ko04360;ko05210;ko05212;ko05211;ko05030;ko05120	MAPK signaling pathway;Wnt signaling pathway;VEGF signaling pathway;Regulation of actin cytoskeleton;Focal adhesion;Adherens junction;Toll-like receptor signaling pathway;Natural killer cell mediated cytotoxicity;B cell receptor signaling pathway;Fc epsilon RI signaling pathway;Leukocyte transendothelial migration;Axon guidance;Colorectal cancer;Pancreatic cancer;Renal cell carcinoma;Amyotrophic …	K04392;K07860;K07861	8	2	2	2	2	2	2	2	2	2	8.5	8.5	8.5	23.467	211	6.4115e-05	2.1113	1.7736	0.19555	0.19555	1.0843	2	2056000
168					IPI00742682	1	Nucleoprotein TPR	TPR	Nucleoprotein TPR	P12270;A0PJC9;Q15624;Q504U6;Q58F23;Q99968;Q9UE33	ENSG00000047410	OTTHUMP00000033584	NP_003283	PF07926	TPR_MLP1_2	TPR/MLP1/MLP2-like protein	GO:0005634;GO:0005635;GO:0005643;GO:0005654;GO:0005737;GO:0016020;GO:0031090;GO:0031965;GO:0031967;GO:0031975;GO:0032991;GO:0043226;GO:0043227;GO:0043229;GO:0043231;GO:0043234;GO:0044422;GO:0044424;GO:0044425;GO:0044428;GO:0044446;GO:0044464;GO:0046930	nucleus;nuclear envelope;nuclear pore;nucleoplasm;cytoplasm;membrane;organelle membrane;nuclear membrane;organelle envelope;envelope;macromolecular complex;organelle;membrane-bounded organelle;intracellular organelle;intracellular membrane-bounded organelle;protein complex;organelle part;intracellular part;membrane part;nuclear part;intracellular organelle part;cell part;pore complex	GO:0000166;GO:0003824;GO:0004812;GO:0004828;GO:0005488;GO:0005524;GO:0016874;GO:0016875;GO:0016876;GO:0017076;GO:0030554;GO:0032553;GO:0032555;GO:0032559	nucleotide binding;catalytic activity;aminoacyl-tRNA ligase activity;serine-tRNA ligase activity;binding;ATP binding;ligase activity;ligase activity, forming carbon-oxygen bonds;ligase activity, forming aminoacyl-tRNA and related compounds;purine nucleotide binding;adenyl nucleotide binding;ribonucleotide binding;purine ribonucleotide binding;adenyl ribonucleotide binding	GO:0006082;GO:0006139;GO:0006399;GO:0006412;GO:0006418;GO:0006434;GO:0006519;GO:0006520;GO:0006605;GO:0006606;GO:0006807;GO:0006810;GO:0006886;GO:0006913;GO:0008152;GO:0009058;GO:0009059;GO:0009308;GO:0009987;GO:0015031;GO:0015931;GO:0016070;GO:0017038;GO:0019538;GO:0019752;GO:0034641;GO:0034645;GO:0034660;GO:0034960;GO:0034961;GO:0043038;GO:0043039;GO:0043170;GO:0043283;GO:0043284;GO:0044237;GO:…	organic acid metabolic process;nucleobase, nucleoside, nucleotide and nucleic acid metabolic process;tRNA metabolic process;translation;tRNA aminoacylation for protein translation;seryl-tRNA aminoacylation;cellular amino acid and derivative metabolic process;amino acid metabolic process;protein targeting;protein import into nucleus;nitrogen compound metabolic process;transport;intracellular prote…	hsa:7175;son:SO_2140	ko05216	Thyroid cancer	K09291	1	1	1	2	1	1	2	1	1	2	0.5	0.5	0.5	267.29	2363	0.00018169	1.2695	1.7721	0.196	0.196	35.955	3	248090
246;1836	361		101		IPI00646304;IPI00791367	2;2	Peptidyl-prolyl cis-trans isomerase B;Cyclophilin B;S-cyclophilin;CYP-S1	PPIB;CYPB	Peptidyl-prolyl cis-trans isomerase B;20 kDa protein	P23284	ENSG00000166794	OTTHUMP00000163975;OTTHUMP00000176373;OTTHUMP00000176374	NP_000933	PF00160	Pro_isomerase	Cyclophilin type peptidyl-prolyl cis-trans isomerase/CLD	GO:0005783;GO:0005788;GO:0016023;GO:0031410;GO:0031974;GO:0031982;GO:0031988;GO:0042470;GO:0043226;GO:0043227;GO:0043229;GO:0043231;GO:0043233;GO:0044422;GO:0044424;GO:0044432;GO:0044444;GO:0044446;GO:0044464;GO:0048770;GO:0070013	endoplasmic reticulum;endoplasmic reticulum lumen;cytoplasmic membrane-bounded vesicle;cytoplasmic vesicle;membrane-enclosed lumen;vesicle;membrane-bounded vesicle;melanosome;organelle;membrane-bounded organelle;intracellular organelle;intracellular membrane-bounded organelle;organelle lumen;organelle part;intracellular part;endoplasmic reticulum part;cytoplasmic part;intracellular organelle part…	GO:0003755;GO:0003824;GO:0005488;GO:0005515;GO:0016853;GO:0016859;GO:0042277;GO:0051082	peptidyl-prolyl cis-trans isomerase activity;catalytic activity;binding;protein binding;isomerase activity;cis-trans isomerase activity;peptide binding;unfolded protein binding	GO:0006457;GO:0008152;GO:0009987;GO:0019538;GO:0043170;GO:0044237;GO:0044238;GO:0044260;GO:0044267	protein folding;metabolic process;cellular process;protein metabolic process;macromolecule metabolic process;cellular metabolic process;primary metabolic process;cellular macromolecule metabolic process;cellular protein metabolic process	hsa:5479			K03768	2	2	2	3	2	2	3	2	2	3	6.5	6.5	6.5	23.742	216	1.3986e-06	1.8789	1.7711	0.19628	0.19628	0.95502	2	4918100
77;361;492;514;779;836;850;1663;1752;1767;1768;1938	282;283;284;285;286;287		113;145;217;250;272;478		IPI00303476;IPI00793271;IPI00791498;IPI00790847;IPI00792534;IPI00792128	12;4;3;2;1;1	ATP synthase subunit beta, mitochondrial	ATP5B;ATPMB;ATPSB	ATP synthase subunit beta, mitochondrial	P06576;A8K4X0;Q0QEN7	ENSG00000110955	OTTHUMP00000168049	NP_001677	PF00006;PF00306;PF02874	ATP-synt_ab;ATP-synt_ab_C;ATP-synt_ab_N	ATP synthase alpha/beta family, nucleotide-binding domain;ATP synthase alpha/beta chain, C terminal domain;ATP synthase alpha/beta family, beta-barrel domain	GO:0005739;GO:0005743;GO:0005753;GO:0005754;GO:0005759;GO:0005886;GO:0009986;GO:0016020;GO:0016021;GO:0016469;GO:0019866;GO:0031090;GO:0031224;GO:0031966;GO:0032991;GO:0033178;GO:0043226;GO:0043227;GO:0043229;GO:0043231;GO:0043234;GO:0044422;GO:0044424;GO:0044425;GO:0044429;GO:0044444;GO:0044446;GO:0044455;GO:0044464;GO:0045259;GO:0045261;GO:0045267	mitochondrion;mitochondrial inner membrane;mitochondrial proton-transporting ATP synthase complex;mitochondrial proton-transporting ATP synthase, catalytic core;mitochondrial matrix;plasma membrane;cell surface;membrane;integral to membrane;proton-transporting two-sector ATPase complex;organelle inner membrane;organelle membrane;intrinsic to membrane;mitochondrial membrane;macromolecular complex;…	GO:0000166;GO:0003824;GO:0005102;GO:0005215;GO:0005488;GO:0005515;GO:0005524;GO:0008324;GO:0008553;GO:0015075;GO:0015077;GO:0015078;GO:0015399;GO:0015405;GO:0015662;GO:0016462;GO:0016787;GO:0016817;GO:0016818;GO:0016820;GO:0016887;GO:0017076;GO:0017111;GO:0019829;GO:0022804;GO:0022857;GO:0022890;GO:0022891;GO:0022892;GO:0030554;GO:0032553;GO:0032555;GO:0032559;GO:0042287;GO:0042288;GO:0042623;GO:…	nucleotide binding;catalytic activity;receptor binding;transporter activity;binding;protein binding;ATP binding;cation transmembrane transporter activity;hydrogen-exporting ATPase activity, phosphorylative mechanism;ion transmembrane transporter activity;monovalent inorganic cation transmembrane transporter activity;hydrogen ion transmembrane transporter activity;primary active transmembrane tran…	GO:0001525;GO:0006091;GO:0006139;GO:0006163;GO:0006164;GO:0006753;GO:0006754;GO:0006810;GO:0006811;GO:0006812;GO:0006818;GO:0006873;GO:0006885;GO:0008152;GO:0009117;GO:0009141;GO:0009142;GO:0009144;GO:0009145;GO:0009150;GO:0009152;GO:0009165;GO:0009199;GO:0009201;GO:0009205;GO:0009206;GO:0009259;GO:0009260;GO:0009987;GO:0015672;GO:0015985;GO:0015986;GO:0015992;GO:0019725;GO:0030003;GO:0030004;GO:…	angiogenesis;generation of precursor metabolites and energy;nucleobase, nucleoside, nucleotide and nucleic acid metabolic process;purine nucleotide metabolic process;purine nucleotide biosynthetic process;nucleoside phosphate metabolic process;ATP biosynthetic process;transport;ion transport;cation transport;hydrogen transport;cellular ion homeostasis;regulation of pH;metabolic process;nucleotide…	hsa:506	ko00190	Oxidative phosphorylation	K02133	6	12	13	20	12	13	20	12	13	20	31.2	31.2	31.2	56.559	529	2.0097e-123	1.7875	1.769	0.19692	0.19692	4.6917	14	95433000
556;1953					IPI00798102;IPI00184284;IPI00170796	2;2;2	Vacuolar protein sorting-associated protein 29;Vesicle protein sorting 29;PEP11	VPS29;DC7;DC15;MDS007	26 kDa protein;Isoform 2 of Vacuolar protein sorting-associated protein 29;Isoform 1 of Vacuolar protein sorting-associated protein 29	Q9UBQ0-2;Q9UBQ0;Q9UBQ0-1;Q5JPE4	ENSG00000111237	OTTHUMP00000169189;OTTHUMP00000169190;OTTHUMP00000169186	NP_476528;NP_057310	PF00149	Metallophos	Calcineurin-like phosphoesterase	GO:0005737;GO:0005768;GO:0010008;GO:0016020;GO:0031090;GO:0043226;GO:0043227;GO:0043229;GO:0043231;GO:0044422;GO:0044424;GO:0044440;GO:0044444;GO:0044446;GO:0044464	cytoplasm;endosome;endosome membrane;membrane;organelle membrane;organelle;membrane-bounded organelle;intracellular organelle;intracellular membrane-bounded organelle;organelle part;intracellular part;endosomal part;cytoplasmic part;intracellular organelle part;cell part	GO:0003824;GO:0004647;GO:0005488;GO:0008270;GO:0016787;GO:0016788;GO:0016791;GO:0042578;GO:0043167;GO:0043169;GO:0046872;GO:0046914	catalytic activity;phosphoserine phosphatase activity;binding;zinc ion binding;hydrolase activity;hydrolase activity, acting on ester bonds;phosphatase activity;phosphoric ester hydrolase activity;ion binding;cation binding;metal ion binding;transition metal ion binding	GO:0006810;GO:0015031;GO:0045184;GO:0051234	transport;protein transport;establishment of protein localization;establishment of localization	hsa:51699			K07095	3	2	2	2	2	2	2	2	2	2	9.3	9.3	9.3	25.646	226	0.0017752	1.7695	1.7554	0.20105	0.20105	10.434	2	607380
854;1672;2059					IPI00179330;IPI00798127;IPI00743241;IPI00743650;IPI00744274;IPI00792712;IPI00793729;IPI00789107;IPI00719280;IPI00794205;IPI00418813;IPI00790633;IPI00794925;IPI00795527;IPI00793810;IPI00797400;IPI00796600;IPI00397808;IPI00794211;IPI00796007;IPI00784990;IPI00789823;IPI00456429;IPI00788210;IPI00793330;IPI00798155;IPI00654754;IPI00792139	3;2;2;2;2;2;2;2;2;2;2;2;2;2;2;2;2;2;2;2;2;2;2;2;2;2;2;2	40S ribosomal protein S27a;cDNA FLJ75516, highly similar to Xenopus tropicalis ubiquitin C, mRNA;UBC protein;Ubiquitin B (Ubiquitin B, isoform CRA_a);cDNA FLJ51326, highly similar to Homo sapiens ubiquitin B (UBB), mRNA;Ubiquitin C splice variant;60S ribosomal protein L40;CEP52;Ubiquitin;RPS27A protein;Ubiquitin C	RPS27A;UBA80;UBCEP1;UBC;UBB;hCG_1998947;UBA52;UBCEP2	ubiquitin and ribosomal protein S27a precursor;ubiquitin C;44 kDa protein;44 kDa protein;44 kDa protein;39 kDa protein;UBC protein;30 kDa protein;ubiquitin B precursor;26 kDa protein;Similar to Ribosomal protein S27a;25 kDa protein;21 kDa protein;21 kDa protein;19 kDa protein;19 kDa protein;18 kDa protein;similar to ubiquitin;18 kDa protein;cDNA FLJ51326, highly similar to Homo sapiens ubiquitin …	P62979;B2RDW1;Q5RKT7;Q8WYN9;A8K674;Q59EM9;Q66K58;Q96H31;Q96MH4;Q9UFQ0;Q96C32;Q5U5U6;B4DV12;Q5UGI3;P62987;Q3MIH3;P62988;Q5PY61;Q49A90;A8CGI2	ENSG00000143947;ENSG00000150991;ENSG00000170315;ENSG00000196084	OTTHUMP00000200786;OTTHUMP00000200788;OTTHUMP00000200789;OTTHUMP00000169804;OTTHUMP00000169806;OTTHUMP00000169815;OTTHUMP00000169805;OTTHUMP00000064959;OTTHUMP00000064960;OTTHUMP00000064961;OTTHUMP00000182863;OTTHUMP00000182864;OTTHUMP00000182865;OTTHUMP00000180737;OTTHUMP00000180738;OTTHUMP00000180739;OTTHUMP00000180740;OTTHUMP00000169820;OTTHUMP00000169810;OTTHUMP00000169808;OTTHUMP00000169813;…	NP_001129064;NP_002945;NP_066289;NP_061828;XP_001722511;XP_001725719;XP_371330;NP_001029102;NP_003324;XP_001127860;XP_001131826	PF01599;PF00240;PF01020	Ribosomal_S27;ubiquitin;Ribosomal_L40e	Ribosomal protein S27a;Ubiquitin family;Ribosomal L40e family	GO:0005622;GO:0005829;GO:0005840;GO:0015935;GO:0022627;GO:0030529;GO:0032991;GO:0033279;GO:0043226;GO:0043228;GO:0043229;GO:0043232;GO:0044422;GO:0044424;GO:0044444;GO:0044445;GO:0044446;GO:0044464;GO:0005634;GO:0005654;GO:0005737;GO:0043227;GO:0043231;GO:0044428	intracellular;cytosol;ribosome;small ribosomal subunit;cytosolic small ribosomal subunit;ribonucleoprotein complex;macromolecular complex;ribosomal subunit;organelle;non-membrane-bounded organelle;intracellular organelle;intracellular non-membrane-bounded organelle;organelle part;intracellular part;cytoplasmic part;cytosolic part;intracellular organelle part;cell part;nucleus;nucleoplasm;cytoplas…	GO:0003735;GO:0005198;GO:0005488;GO:0008270;GO:0043167;GO:0043169;GO:0046872;GO:0046914;GO:0005515;GO:0030528	structural constituent of ribosome;structural molecule activity;binding;zinc ion binding;ion binding;cation binding;metal ion binding;transition metal ion binding;protein binding;transcription regulator activity	GO:0006412;GO:0006414;GO:0008152;GO:0009058;GO:0009059;GO:0009987;GO:0019538;GO:0034645;GO:0034960;GO:0034961;GO:0043170;GO:0043283;GO:0043284;GO:0044237;GO:0044238;GO:0044249;GO:0044260;GO:0044267;GO:0006464;GO:0043412;GO:0006508;GO:0006511;GO:0006515;GO:0006928;GO:0007049;GO:0007411;GO:0009056;GO:0009057;GO:0009889;GO:0009891;GO:0009893;GO:0010468;GO:0010498;GO:0010556;GO:0010557;GO:0010604;GO:…	translation;translational elongation;metabolic process;biosynthetic process;macromolecule biosynthetic process;cellular process;protein metabolic process;cellular macromolecule biosynthetic process;cellular biopolymer metabolic process;cellular biopolymer biosynthetic process;macromolecule metabolic process;biopolymer metabolic process;biopolymer biosynthetic process;cellular metabolic process;pr…	hsa:7314;hsa:7311;hsa:7316	ko05020;ko03320	Parkinson's disease;PPAR signaling pathway	K04551;K08770	28	3	3	4	3	3	4	3	3	4	24.4	24.4	24.4	17.965	156	8.6077e-09	1.551	1.7372	0.20671	0.20671	61.823	15	12289000
1746					IPI00024129	1	Peptidyl-prolyl cis-trans isomerase C;Cyclophilin C	PPIC;CYPC	Peptidyl-prolyl cis-trans isomerase C	P45877;A4LBB5;A8K2Q6	ENSG00000168938	OTTHUMP00000159172	NP_000934	PF00160	Pro_isomerase	Cyclophilin type peptidyl-prolyl cis-trans isomerase/CLD	GO:0005737;GO:0044424;GO:0044464	cytoplasm;intracellular part;cell part	GO:0003755;GO:0003824;GO:0005488;GO:0005515;GO:0008144;GO:0016018;GO:0016853;GO:0016859;GO:0042277;GO:0051082	peptidyl-prolyl cis-trans isomerase activity;catalytic activity;binding;protein binding;drug binding;cyclosporin A binding;isomerase activity;cis-trans isomerase activity;peptide binding;unfolded protein binding	GO:0006457;GO:0007154;GO:0007165;GO:0008152;GO:0009987;GO:0019538;GO:0043170;GO:0044237;GO:0044238;GO:0044260;GO:0044267;GO:0050789;GO:0050794;GO:0065007	protein folding;cell communication;signal transduction;metabolic process;cellular process;protein metabolic process;macromolecule metabolic process;cellular metabolic process;primary metabolic process;cellular macromolecule metabolic process;cellular protein metabolic process;regulation of biological process;regulation of cellular process;biological regulation	hsa:5480			K09563	1	1	1	1	1	1	1	1	1	1	6.1	6.1	6.1	22.763	212	2.2845e-08	1.9536	1.7293	0.20921	0.20921	14.879	2	6335900
883;1179					IPI00793443;IPI00639960	2;1	Importin-5;Importin subunit beta-3;Karyopherin beta-3;Ran-binding protein 5;RAN binding protein 5	IPO5;KPNB3;RANBP5;RP11-72J7.1-002	importin 5;RAN binding protein 5	O00410;B3KWG6;B4DZA0;B4E0R6;Q5T578;Q86XC7;Q9BVS9;Q5T577	ENSG00000065150	OTTHUMP00000018583;OTTHUMP00000018584	NP_002262	PF02985	HEAT	HEAT repeat	GO:0005634;GO:0005643;GO:0005737;GO:0032991;GO:0043226;GO:0043227;GO:0043229;GO:0043231;GO:0043234;GO:0044424;GO:0044425;GO:0044464;GO:0046930	nucleus;nuclear pore;cytoplasm;macromolecular complex;organelle;membrane-bounded organelle;intracellular organelle;intracellular membrane-bounded organelle;protein complex;intracellular part;membrane part;cell part;pore complex	GO:0004857;GO:0005095;GO:0005215;GO:0005488;GO:0005515;GO:0008536;GO:0008565;GO:0017016;GO:0019899;GO:0022892;GO:0030234;GO:0030695;GO:0031267;GO:0051020	enzyme inhibitor activity;GTPase inhibitor activity;transporter activity;binding;protein binding;Ran GTPase binding;protein transporter activity;Ras GTPase binding;enzyme binding;substrate-specific transporter activity;enzyme regulator activity;GTPase regulator activity;small GTPase binding;GTPase binding	GO:0000059;GO:0006461;GO:0006605;GO:0006606;GO:0006607;GO:0006810;GO:0006886;GO:0006913;GO:0009987;GO:0015031;GO:0016043;GO:0017038;GO:0022607;GO:0032502;GO:0034621;GO:0034622;GO:0043623;GO:0043933;GO:0044419;GO:0045184;GO:0046907;GO:0048532;GO:0051169;GO:0051170;GO:0051234;GO:0051649;GO:0051704;GO:0065003	protein import into nucleus, docking;protein complex assembly;protein targeting;protein import into nucleus;NLS-bearing substrate import into nucleus;transport;intracellular protein transport;nucleocytoplasmic transport;cellular process;protein transport;cellular component organization;protein import;cellular component assembly;developmental process;cellular macromolecular complex subunit organiz…					2	2	2	2	2	2	2	2	2	2	2.6	2.6	2.6	125.54	1115	0.00048225	0.99233	1.6847	0.22392	0.22392	23.392	2	457110
314;606					IPI00009328	2	Eukaryotic initiation factor 4A-III;Eukaryotic translation initiation factor 4A isoform 3;ATP-dependent RNA helicase eIF4A-3;ATP-dependent RNA helicase DDX48;DEAD box protein 48;Eukaryotic initiation factor 4A-like NUK-34;Nuclear matrix protein 265	EIF4A3;DDX48;KIAA0111	Eukaryotic initiation factor 4A-III	P38919;Q6IBQ2	ENSG00000141543	OTTHUMP00000181437	NP_055555	PF00270;PF00271	DEAD;Helicase_C	DEAD/DEAH box helicase;Helicase conserved C-terminal domain	GO:0005634;GO:0005681;GO:0005737;GO:0030529;GO:0032991;GO:0043226;GO:0043227;GO:0043229;GO:0043231;GO:0044422;GO:0044424;GO:0044428;GO:0044446;GO:0044464	nucleus;spliceosome;cytoplasm;ribonucleoprotein complex;macromolecular complex;organelle;membrane-bounded organelle;intracellular organelle;intracellular membrane-bounded organelle;organelle part;intracellular part;nuclear part;intracellular organelle part;cell part	GO:0000166;GO:0003676;GO:0003723;GO:0003724;GO:0003727;GO:0003729;GO:0003824;GO:0004004;GO:0004386;GO:0005488;GO:0005515;GO:0005524;GO:0008026;GO:0008143;GO:0008186;GO:0016462;GO:0016787;GO:0016817;GO:0016818;GO:0016887;GO:0017076;GO:0017111;GO:0030554;GO:0032553;GO:0032555;GO:0032559;GO:0042623;GO:0070035	nucleotide binding;nucleic acid binding;RNA binding;RNA helicase activity;single-stranded RNA binding;mRNA binding;catalytic activity;ATP-dependent RNA helicase activity;helicase activity;binding;protein binding;ATP binding;ATP-dependent helicase activity;poly(A) binding;RNA-dependent ATPase activity;pyrophosphatase activity;hydrolase activity;hydrolase activity, acting on acid anhydrides;hydrola…	GO:0000184;GO:0000956;GO:0006139;GO:0006364;GO:0006396;GO:0006397;GO:0006401;GO:0006402;GO:0006417;GO:0008152;GO:0008380;GO:0009056;GO:0009057;GO:0009889;GO:0009890;GO:0009892;GO:0009987;GO:0010468;GO:0010556;GO:0010558;GO:0010605;GO:0010608;GO:0016070;GO:0016071;GO:0016072;GO:0017148;GO:0019222;GO:0031323;GO:0031324;GO:0031326;GO:0031327;GO:0032268;GO:0032269;GO:0034470;GO:0034660;GO:0034960;GO:…	nuclear-transcribed mRNA catabolic process, nonsense-mediated decay;nuclear-transcribed mRNA catabolic process;nucleobase, nucleoside, nucleotide and nucleic acid metabolic process;rRNA processing;RNA processing;mRNA processing;RNA catabolic process;mRNA catabolic process;regulation of translation;metabolic process;RNA splicing;catabolic process;macromolecule catabolic process;regulation of biosy…	hsa:9775			K03257	1	2	2	3	1	1	1	1	1	1	6.8	2.9	2.9	46.871	411	6.7456e-11	1.572	1.6341	0.24181	0.24181	37.549	3	6998700
94;381;706;1874					IPI00215780;IPI00787105	4;1	40S ribosomal protein S19	RPS19	40S ribosomal protein S19	P39019;B0ZBD0;Q8WVX7	ENSG00000105372	OTTHUMP00000077988	NP_001013	PF01090	Ribosomal_S19e	Ribosomal protein S19e	GO:0005622;GO:0005634;GO:0005730;GO:0005829;GO:0005840;GO:0015935;GO:0022627;GO:0030529;GO:0032991;GO:0033279;GO:0043226;GO:0043227;GO:0043228;GO:0043229;GO:0043231;GO:0043232;GO:0044422;GO:0044424;GO:0044428;GO:0044444;GO:0044445;GO:0044446;GO:0044464	intracellular;nucleus;nucleolus;cytosol;ribosome;small ribosomal subunit;cytosolic small ribosomal subunit;ribonucleoprotein complex;macromolecular complex;ribosomal subunit;organelle;membrane-bounded organelle;non-membrane-bounded organelle;intracellular organelle;intracellular membrane-bounded organelle;intracellular non-membrane-bounded organelle;organelle part;intracellular part;nuclear part;…	GO:0003676;GO:0003723;GO:0003735;GO:0005198;GO:0005488;GO:0005515	nucleic acid binding;RNA binding;structural constituent of ribosome;structural molecule activity;binding;protein binding	GO:0006412;GO:0006414;GO:0006810;GO:0008152;GO:0009058;GO:0009059;GO:0009605;GO:0009987;GO:0009991;GO:0015669;GO:0019538;GO:0030099;GO:0030154;GO:0030218;GO:0032502;GO:0034645;GO:0034960;GO:0034961;GO:0043170;GO:0043283;GO:0043284;GO:0044237;GO:0044238;GO:0044249;GO:0044260;GO:0044267;GO:0048518;GO:0048522;GO:0048856;GO:0048869;GO:0050789;GO:0050794;GO:0050896;GO:0051234;GO:0051270;GO:0051272;GO:…	translation;translational elongation;transport;metabolic process;biosynthetic process;macromolecule biosynthetic process;response to external stimulus;cellular process;response to extracellular stimulus;gas transport;protein metabolic process;myeloid cell differentiation;cell differentiation;erythrocyte differentiation;developmental process;cellular macromolecule biosynthetic process;cellular bio…	hsa:6223				2	4	4	5	4	4	5	4	4	5	21.4	21.4	21.4	16.06	145	2.9351e-21	1.7326	1.6339	0.24191	0.24191	9.9958	3	5307500
1016					IPI00004860;IPI00759723	1;1	Arginyl-tRNA synthetase, cytoplasmic;Arginine--tRNA ligase	RARS	Isoform Complexed of Arginyl-tRNA synthetase, cytoplasmic;Isoform Monomeric of Arginyl-tRNA synthetase, cytoplasmic	P54136-1;P54136;B2RBS9;B4DXW6;Q53GY4;P54136-2	ENSG00000113643	OTTHUMP00000160962	NP_002878	PF03485;PF05746;PF00750	Arg_tRNA_synt_N;DALR_1;tRNA-synt_1d	Arginyl tRNA synthetase N terminal domain;DALR anticodon binding domain;tRNA synthetases class I (R)	GO:0000267;GO:0005625;GO:0005634;GO:0005730;GO:0005737;GO:0043226;GO:0043227;GO:0043228;GO:0043229;GO:0043231;GO:0043232;GO:0044422;GO:0044424;GO:0044428;GO:0044446;GO:0044464	cell fraction;soluble fraction;nucleus;nucleolus;cytoplasm;organelle;membrane-bounded organelle;non-membrane-bounded organelle;intracellular organelle;intracellular membrane-bounded organelle;intracellular non-membrane-bounded organelle;organelle part;intracellular part;nuclear part;intracellular organelle part;cell part	GO:0000166;GO:0003824;GO:0004812;GO:0004814;GO:0005488;GO:0005515;GO:0005524;GO:0016874;GO:0016875;GO:0016876;GO:0017076;GO:0030554;GO:0032553;GO:0032555;GO:0032559	nucleotide binding;catalytic activity;aminoacyl-tRNA ligase activity;arginine-tRNA ligase activity;binding;protein binding;ATP binding;ligase activity;ligase activity, forming carbon-oxygen bonds;ligase activity, forming aminoacyl-tRNA and related compounds;purine nucleotide binding;adenyl nucleotide binding;ribonucleotide binding;purine ribonucleotide binding;adenyl ribonucleotide binding	GO:0006082;GO:0006139;GO:0006399;GO:0006412;GO:0006418;GO:0006420;GO:0006519;GO:0006520;GO:0006807;GO:0008152;GO:0009058;GO:0009059;GO:0009308;GO:0009987;GO:0016070;GO:0019538;GO:0019752;GO:0034641;GO:0034645;GO:0034660;GO:0034960;GO:0034961;GO:0043038;GO:0043039;GO:0043170;GO:0043283;GO:0043284;GO:0044237;GO:0044238;GO:0044249;GO:0044260;GO:0044267	organic acid metabolic process;nucleobase, nucleoside, nucleotide and nucleic acid metabolic process;tRNA metabolic process;translation;tRNA aminoacylation for protein translation;arginyl-tRNA aminoacylation;cellular amino acid and derivative metabolic process;amino acid metabolic process;nitrogen compound metabolic process;metabolic process;biosynthetic process;macromolecule biosynthetic process…	hsa:5917	ko00330;ko00970	Arginine and proline metabolism;Aminoacyl-tRNA biosynthesis	K01887	2	1	1	2	1	1	2	1	1	2	1.7	1.7	1.7	75.378	660	2.4296e-06	1.2007	1.622	0.24629	0.24629	6.547	2	3544600
685;704;1423;1489;1592;2041	243		79		IPI00219622	6	Proteasome subunit alpha type-2;Proteasome component C3;Macropain subunit C3;Multicatalytic endopeptidase complex subunit C3	PSMA2;PSC3	Proteasome subunit alpha type-2	P25787;Q53GF5;Q6ICS6;Q6MZI6	ENSG00000106588	OTTHUMP00000025534;OTTHUMP00000159096	NP_002778	PF00227;PF10584	Proteasome;Proteasome_A_N	Proteasome A-type and B-type;Proteasome subunit A N-terminal signature	GO:0000502;GO:0005634;GO:0005737;GO:0005829;GO:0005839;GO:0032991;GO:0043226;GO:0043227;GO:0043229;GO:0043231;GO:0043234;GO:0044424;GO:0044444;GO:0044464	proteasome complex;nucleus;cytoplasm;cytosol;proteasome core complex;macromolecular complex;organelle;membrane-bounded organelle;intracellular organelle;intracellular membrane-bounded organelle;protein complex;intracellular part;cytoplasmic part;cell part	GO:0003824;GO:0004175;GO:0004298;GO:0005488;GO:0005515;GO:0008233;GO:0016787;GO:0070003;GO:0070011	catalytic activity;endopeptidase activity;threonine-type endopeptidase activity;binding;protein binding;peptidase activity;hydrolase activity;threonine-type peptidase activity;peptidase activity, acting on L-amino acid peptides	GO:0006508;GO:0006511;GO:0008152;GO:0009056;GO:0009057;GO:0009987;GO:0010498;GO:0019538;GO:0019941;GO:0022402;GO:0030163;GO:0031145;GO:0043085;GO:0043086;GO:0043161;GO:0043170;GO:0043283;GO:0043285;GO:0043632;GO:0044237;GO:0044238;GO:0044248;GO:0044257;GO:0044260;GO:0044265;GO:0044267;GO:0050790;GO:0051340;GO:0051351;GO:0051352;GO:0051436;GO:0051437;GO:0051438;GO:0051439;GO:0051443;GO:0051444;GO:…	proteolysis;ubiquitin-dependent protein catabolic process;metabolic process;catabolic process;macromolecule catabolic process;cellular process;proteasomal protein catabolic process;protein metabolic process;modification-dependent protein catabolic process;cell cycle process;protein catabolic process;anaphase-promoting complex-dependent proteasomal ubiquitin-dependent protein catabolic process;pos…	hsa:5683	ko03050	Proteasome	K02726	1	6	6	9	6	6	9	6	6	9	30.8	30.8	30.8	25.898	234	2.1162e-17	1.5232	1.5942	0.25686	0.25686	15.185	8	4738700
295;1783	262	173	105	35	IPI00791157;IPI00221093;IPI00743305;IPI00478114;IPI00414603;IPI00797968;IPI00878027	2;2;1;1;1;1;1	40S ribosomal protein S17;Uncharacterized protein ENSP00000352682	RPS17	16 kDa protein;40S ribosomal protein S17;Similar to 40S ribosomal protein S17;Uncharacterized protein ENSP00000352682;similar to 40S ribosomal protein S17;11 kDa protein;9 kDa protein	P08708;B2R4U4;A6NH77	ENSG00000182774;ENSG00000184779;ENSG00000197575	OTTHUMP00000176548;OTTHUMP00000176550;OTTHUMP00000176579;OTTHUMP00000190866;OTTHUMP00000176547;OTTHUMP00000176580;OTTHUMP00000180899	NP_001012;NP_001073968	PF00833	Ribosomal_S17e	Ribosomal S17	GO:0005622;GO:0005829;GO:0005840;GO:0015935;GO:0022627;GO:0030529;GO:0032991;GO:0033279;GO:0043226;GO:0043228;GO:0043229;GO:0043232;GO:0044422;GO:0044424;GO:0044444;GO:0044445;GO:0044446;GO:0044464	intracellular;cytosol;ribosome;small ribosomal subunit;cytosolic small ribosomal subunit;ribonucleoprotein complex;macromolecular complex;ribosomal subunit;organelle;non-membrane-bounded organelle;intracellular organelle;intracellular non-membrane-bounded organelle;organelle part;intracellular part;cytoplasmic part;cytosolic part;intracellular organelle part;cell part	GO:0003676;GO:0003723;GO:0003735;GO:0005198;GO:0005488	nucleic acid binding;RNA binding;structural constituent of ribosome;structural molecule activity;binding	GO:0006412;GO:0006413;GO:0006414;GO:0008152;GO:0009058;GO:0009059;GO:0009987;GO:0016043;GO:0019538;GO:0022607;GO:0022618;GO:0032502;GO:0034101;GO:0034621;GO:0034622;GO:0034645;GO:0034960;GO:0034961;GO:0042592;GO:0043170;GO:0043283;GO:0043284;GO:0043933;GO:0044237;GO:0044238;GO:0044249;GO:0044260;GO:0044267;GO:0048532;GO:0048872;GO:0065003;GO:0065007;GO:0065008	translation;translational initiation;translational elongation;metabolic process;biosynthetic process;macromolecule biosynthetic process;cellular process;cellular component organization;protein metabolic process;cellular component assembly;ribonucleoprotein complex assembly;developmental process;erythrocyte homeostasis;cellular macromolecular complex subunit organization;cellular macromolecular co…	hsa:6218				7	2	2	2	2	2	2	2	2	2	27.9	27.9	27.9	15.919	136	0.060923	1.2573	1.5688	0.26692	0.26692	6.4251	2	2452200
351;961;1218	64		176		IPI00005719;IPI00873902;IPI00334174;IPI00185217;IPI00008964;IPI00374519;IPI00896425;IPI00871366	3;3;3;2;1;1;1;1	Ras-related protein Rab-1A;YPT1-related protein	RAB1A;RAB1	Isoform 1 of Ras-related protein Rab-1A;23 kDa protein;Isoform 2 of Ras-related protein Rab-1A;Isoform 3 of Ras-related protein Rab-1A	P62820-1;P62820;Q5U0I6;P62820-2;Q96RD8;P62820-3;Q6FIE7	ENSG00000138069		NP_004152;NP_056358	PF00071	Ras	Ras family	GO:0005783;GO:0005794;GO:0043226;GO:0043227;GO:0043229;GO:0043231;GO:0044424;GO:0044444;GO:0044464	endoplasmic reticulum;Golgi apparatus;organelle;membrane-bounded organelle;intracellular organelle;intracellular membrane-bounded organelle;intracellular part;cytoplasmic part;cell part	GO:0000166;GO:0003824;GO:0003924;GO:0005488;GO:0005525;GO:0016462;GO:0016787;GO:0016817;GO:0016818;GO:0017076;GO:0017111;GO:0019001;GO:0032553;GO:0032555;GO:0032561	nucleotide binding;catalytic activity;GTPase activity;binding;GTP binding;pyrophosphatase activity;hydrolase activity;hydrolase activity, acting on acid anhydrides;hydrolase activity, acting on acid anhydrides, in phosphorus-containing anhydrides;purine nucleotide binding;nucleoside-triphosphatase activity;guanyl nucleotide binding;ribonucleotide binding;purine ribonucleotide binding;guanyl ribon…	GO:0006810;GO:0007154;GO:0007165;GO:0007242;GO:0007264;GO:0009987;GO:0015031;GO:0016192;GO:0045184;GO:0050789;GO:0050794;GO:0051234;GO:0065007	transport;cell communication;signal transduction;intracellular signaling cascade;small GTPase mediated signal transduction;cellular process;protein transport;vesicle-mediated transport;establishment of protein localization;regulation of biological process;regulation of cellular process;establishment of localization;biological regulation	hsa:5861			K07874	8	3	3	3	3	3	3	3	3	3	18	18	18	22.677	205	2.8458e-15	1.6749	1.5473	0.27567	0.27567	16.513	3	870260
86;1397					IPI00029623;IPI00867679;IPI00888766	2;2;1	Proteasome subunit alpha type-6;Proteasome iota chain;Macropain iota chain;Multicatalytic endopeptidase complex iota chain;27 kDa prosomal protein;PROS-27;p27K;Prosomal P27K protein	PSMA6;PROS27	Proteasome subunit alpha type-6;Similar to Prosomal P27K protein;similar to hCG30646	P60900;B2R7J9;B4DQR4;B4DXJ9;Q9BZ93	ENSG00000100902	OTTHUMP00000027935;OTTHUMP00000178843	NP_002782;XP_001720333	PF00227;PF10584	Proteasome;Proteasome_A_N	Proteasome A-type and B-type;Proteasome subunit A N-terminal signature	GO:0005634;GO:0005737;GO:0005739;GO:0005829;GO:0005839;GO:0032991;GO:0043226;GO:0043227;GO:0043229;GO:0043231;GO:0043234;GO:0044424;GO:0044444;GO:0044464	nucleus;cytoplasm;mitochondrion;cytosol;proteasome core complex;macromolecular complex;organelle;membrane-bounded organelle;intracellular organelle;intracellular membrane-bounded organelle;protein complex;intracellular part;cytoplasmic part;cell part	GO:0003676;GO:0003723;GO:0003824;GO:0004175;GO:0004298;GO:0005488;GO:0005515;GO:0008233;GO:0016787;GO:0070003;GO:0070011	nucleic acid binding;RNA binding;catalytic activity;endopeptidase activity;threonine-type endopeptidase activity;binding;protein binding;peptidase activity;hydrolase activity;threonine-type peptidase activity;peptidase activity, acting on L-amino acid peptides	GO:0006508;GO:0006511;GO:0008152;GO:0009056;GO:0009057;GO:0009987;GO:0010498;GO:0019538;GO:0019941;GO:0022402;GO:0030163;GO:0031145;GO:0043085;GO:0043086;GO:0043161;GO:0043170;GO:0043283;GO:0043285;GO:0043632;GO:0044237;GO:0044238;GO:0044248;GO:0044257;GO:0044260;GO:0044265;GO:0044267;GO:0050790;GO:0051340;GO:0051351;GO:0051352;GO:0051436;GO:0051437;GO:0051438;GO:0051439;GO:0051443;GO:0051444;GO:…	proteolysis;ubiquitin-dependent protein catabolic process;metabolic process;catabolic process;macromolecule catabolic process;cellular process;proteasomal protein catabolic process;protein metabolic process;modification-dependent protein catabolic process;cell cycle process;protein catabolic process;anaphase-promoting complex-dependent proteasomal ubiquitin-dependent protein catabolic process;pos…	hsa:5687	ko03050	Proteasome	K02730	3	2	2	3	2	2	3	2	2	3	9.3	9.3	9.3	27.399	246	9.1793e-16	1.4792	1.5206	0.28696	0.28696	7.3038	2	2638500
428;582;603;901;925;971;972;1030;1260;1966	163	114	332	105	IPI00022774	10	Transitional endoplasmic reticulum ATPase;15S Mg(2+)-ATPase p97 subunit;Valosin-containing protein	VCP	Transitional endoplasmic reticulum ATPase	P55072;B2R5T8;Q0IIN5;Q0V924;Q2TAI5;Q96IF9;Q9HAP0;Q9HAP1;Q9NTC4	ENSG00000165280	OTTHUMP00000021326	NP_009057	PF00004;PF02359;PF02933	AAA;CDC48_N;CDC48_2	ATPase family associated with various cellular activities (AAA);Cell division protein 48 (CDC48), N-terminal domain;Cell division protein 48 (CDC48), domain 2	GO:0000267;GO:0005624;GO:0005626;GO:0005634;GO:0005737;GO:0005783;GO:0005792;GO:0005829;GO:0042598;GO:0043226;GO:0043227;GO:0043229;GO:0043231;GO:0044424;GO:0044444;GO:0044464	cell fraction;membrane fraction;insoluble fraction;nucleus;cytoplasm;endoplasmic reticulum;microsome;cytosol;vesicular fraction;organelle;membrane-bounded organelle;intracellular organelle;intracellular membrane-bounded organelle;intracellular part;cytoplasmic part;cell part	GO:0000166;GO:0003824;GO:0005488;GO:0005515;GO:0005524;GO:0008289;GO:0016462;GO:0016787;GO:0016817;GO:0016818;GO:0016887;GO:0017076;GO:0017111;GO:0030554;GO:0032553;GO:0032555;GO:0032559	nucleotide binding;catalytic activity;binding;protein binding;ATP binding;lipid binding;pyrophosphatase activity;hydrolase activity;hydrolase activity, acting on acid anhydrides;hydrolase activity, acting on acid anhydrides, in phosphorus-containing anhydrides;ATPase activity;purine nucleotide binding;nucleoside-triphosphatase activity;adenyl nucleotide binding;ribonucleotide binding;purine ribon…	GO:0006139;GO:0006259;GO:0006281;GO:0006302;GO:0006464;GO:0006508;GO:0006511;GO:0006515;GO:0006810;GO:0006886;GO:0006919;GO:0006950;GO:0006974;GO:0006984;GO:0006986;GO:0007154;GO:0007165;GO:0007242;GO:0008152;GO:0009056;GO:0009057;GO:0009607;GO:0009987;GO:0010498;GO:0015031;GO:0016567;GO:0019538;GO:0019941;GO:0030163;GO:0030433;GO:0030968;GO:0030970;GO:0032446;GO:0033554;GO:0034620;GO:0034960;GO:…	nucleobase, nucleoside, nucleotide and nucleic acid metabolic process;DNA metabolic process;DNA repair;double-strand break repair;protein modification process;proteolysis;ubiquitin-dependent protein catabolic process;misfolded or incompletely synthesized protein catabolic process;transport;intracellular protein transport;caspase activation;response to stress;response to DNA damage stimulus;ER-nuc…	hsa:7415				1	10	10	12	10	10	12	10	10	12	13.9	13.9	13.9	89.321	806	1.579e-47	1.4581	1.512	0.29066	0.29066	12.298	12	6662200
1877					IPI00887248;IPI00412607;IPI00550247	1;1;1	60S ribosomal protein L35	RPL35	similar to ribosomal protein L35;60S ribosomal protein L35;11 kDa protein	P42766;A8K4V7	ENSG00000136942	OTTHUMP00000022107;OTTHUMP00000022109	XP_001719019;XP_945041;NP_009140	PF00831	Ribosomal_L29	Ribosomal L29 protein	GO:0005622;GO:0005730;GO:0005737;GO:0005829;GO:0005840;GO:0015934;GO:0022625;GO:0030529;GO:0032991;GO:0033279;GO:0043226;GO:0043228;GO:0043229;GO:0043232;GO:0044422;GO:0044424;GO:0044428;GO:0044444;GO:0044445;GO:0044446;GO:0044464	intracellular;nucleolus;cytoplasm;cytosol;ribosome;large ribosomal subunit;cytosolic large ribosomal subunit;ribonucleoprotein complex;macromolecular complex;ribosomal subunit;organelle;non-membrane-bounded organelle;intracellular organelle;intracellular non-membrane-bounded organelle;organelle part;intracellular part;nuclear part;cytoplasmic part;cytosolic part;intracellular organelle part;cell …	GO:0003676;GO:0003723;GO:0003729;GO:0003735;GO:0005198;GO:0005488;GO:0005515	nucleic acid binding;RNA binding;mRNA binding;structural constituent of ribosome;structural molecule activity;binding;protein binding	GO:0006412;GO:0006414;GO:0008152;GO:0009058;GO:0009059;GO:0009987;GO:0019538;GO:0034645;GO:0034960;GO:0034961;GO:0043170;GO:0043283;GO:0043284;GO:0044237;GO:0044238;GO:0044249;GO:0044260;GO:0044267	translation;translational elongation;metabolic process;biosynthetic process;macromolecule biosynthetic process;cellular process;protein metabolic process;cellular macromolecule biosynthetic process;cellular biopolymer metabolic process;cellular biopolymer biosynthetic process;macromolecule metabolic process;biopolymer metabolic process;biopolymer biosynthetic process;cellular metabolic process;pr…	hsa:11224	ko03010	Ribosome	K02918	3	1	1	1	1	1	1	1	1	1	4.5	4.5	4.5	24.423	220	0.0074766	1.4556	1.4895	0.3006	0.3006	3.6398	2	2950300
1411;1815;2033	46	49	212	100	IPI00000494;IPI00640037	3;1	60S ribosomal protein L5	RPL5;MSTP030	60S ribosomal protein L5	P46777;A2RUM7;B3KTM6;Q32LZ3;Q59GX9;Q8WYP1;Q9BUV4	ENSG00000122406	OTTHUMP00000012584	NP_000960	PF00861	Ribosomal_L18p	Ribosomal L18p/L5e family	GO:0005622;GO:0005634;GO:0005737;GO:0005829;GO:0005840;GO:0015934;GO:0022625;GO:0030529;GO:0032991;GO:0033279;GO:0043226;GO:0043227;GO:0043228;GO:0043229;GO:0043231;GO:0043232;GO:0044422;GO:0044424;GO:0044444;GO:0044445;GO:0044446;GO:0044464	intracellular;nucleus;cytoplasm;cytosol;ribosome;large ribosomal subunit;cytosolic large ribosomal subunit;ribonucleoprotein complex;macromolecular complex;ribosomal subunit;organelle;membrane-bounded organelle;non-membrane-bounded organelle;intracellular organelle;intracellular membrane-bounded organelle;intracellular non-membrane-bounded organelle;organelle part;intracellular part;cytoplasmic p…	GO:0003676;GO:0003723;GO:0003735;GO:0005198;GO:0005488;GO:0005515;GO:0008097;GO:0019843	nucleic acid binding;RNA binding;structural constituent of ribosome;structural molecule activity;binding;protein binding;5S rRNA binding;rRNA binding	GO:0006412;GO:0006414;GO:0008152;GO:0009058;GO:0009059;GO:0009987;GO:0019538;GO:0034645;GO:0034960;GO:0034961;GO:0043170;GO:0043283;GO:0043284;GO:0044237;GO:0044238;GO:0044249;GO:0044260;GO:0044267	translation;translational elongation;metabolic process;biosynthetic process;macromolecule biosynthetic process;cellular process;protein metabolic process;cellular macromolecule biosynthetic process;cellular biopolymer metabolic process;cellular biopolymer biosynthetic process;macromolecule metabolic process;biopolymer metabolic process;biopolymer biosynthetic process;cellular metabolic process;pr…	hsa:6125				2	3	3	3	3	3	3	3	3	3	13.5	13.5	13.5	34.362	297	6.0877e-28	1.4336	1.4873	0.3016	0.3016	20.856	4	4885400
1878					IPI00301936	1	ELAV-like protein 1;Hu-antigen R	ELAVL1;HUR	cDNA FLJ60076, highly similar to ELAV-like protein 1	Q15717;B4DVB8;Q53XN6	ENSG00000066044	OTTHUMP00000076435	NP_001410	PF00076	RRM_1	RNA recognition motif. (a.k.a. RRM, RBD, or RNP domain)	GO:0005634;GO:0043226;GO:0043227;GO:0043229;GO:0043231;GO:0044424;GO:0044464	nucleus;organelle;membrane-bounded organelle;intracellular organelle;intracellular membrane-bounded organelle;intracellular part;cell part	GO:0000166;GO:0003676;GO:0003723;GO:0003729;GO:0005488;GO:0005515;GO:0042802	nucleotide binding;nucleic acid binding;RNA binding;mRNA binding;binding;protein binding;identical protein binding	GO:0006139;GO:0007275;GO:0008152;GO:0009987;GO:0010468;GO:0010608;GO:0016070;GO:0016071;GO:0019219;GO:0019222;GO:0031323;GO:0032501;GO:0032502;GO:0034960;GO:0043170;GO:0043283;GO:0043487;GO:0043488;GO:0043489;GO:0044237;GO:0044238;GO:0044260;GO:0048255;GO:0050789;GO:0050794;GO:0051252;GO:0065007	nucleobase, nucleoside, nucleotide and nucleic acid metabolic process;multicellular organismal development;metabolic process;cellular process;regulation of gene expression;posttranscriptional regulation of gene expression;RNA metabolic process;mRNA metabolic process;regulation of nucleobase, nucleoside, nucleotide and nucleic acid metabolic process;regulation of metabolic process;regulation of ce…	hsa:1994				1	1	1	1	1	1	1	1	1	1	3.1	3.1	3.1	38.996	353	3.3207e-14	1.6453	1.483	0.30352	0.30352	19.797	2	1256000
259;266;1274;1655;1979	331	220	641	133	IPI00420014;IPI00168235	5;3	U5 small nuclear ribonucleoprotein 200 kDa helicase;U5 snRNP-specific 200 kDa protein;Activating signal cointegrator 1 complex subunit 3-like 1;BRR2 homolog	ASCC3L1;HELIC2;KIAA0788	Isoform 1 of U5 small nuclear ribonucleoprotein 200 kDa helicase;Isoform 2 of U5 small nuclear ribonucleoprotein 200 kDa helicase	O75643-1;O75643;A2RRQ7;A4FU77;B4E0P5;B4E150;Q5ZF01;Q7L5W4;Q9H8B9;Q9P172;Q9UNV9;O75643-2	ENSG00000144028	OTTHUMP00000161012	NP_054733	PF00270;PF00271;PF02889	DEAD;Helicase_C;Sec63	DEAD/DEAH box helicase;Helicase conserved C-terminal domain;Sec63 Brl domain	GO:0005634;GO:0005681;GO:0005682;GO:0030529;GO:0030532;GO:0032991;GO:0043226;GO:0043227;GO:0043229;GO:0043231;GO:0044422;GO:0044424;GO:0044428;GO:0044446;GO:0044464	nucleus;spliceosome;snRNP U5;ribonucleoprotein complex;small nuclear ribonucleoprotein complex;macromolecular complex;organelle;membrane-bounded organelle;intracellular organelle;intracellular membrane-bounded organelle;organelle part;intracellular part;nuclear part;intracellular organelle part;cell part	GO:0000166;GO:0003676;GO:0003824;GO:0004386;GO:0005488;GO:0005515;GO:0005524;GO:0008026;GO:0016462;GO:0016787;GO:0016817;GO:0016818;GO:0016887;GO:0017076;GO:0017111;GO:0030554;GO:0032553;GO:0032555;GO:0032559;GO:0042623;GO:0070035	nucleotide binding;nucleic acid binding;catalytic activity;helicase activity;binding;protein binding;ATP binding;ATP-dependent helicase activity;pyrophosphatase activity;hydrolase activity;hydrolase activity, acting on acid anhydrides;hydrolase activity, acting on acid anhydrides, in phosphorus-containing anhydrides;ATPase activity;purine nucleotide binding;nucleoside-triphosphatase activity;aden…	GO:0000354;GO:0000375;GO:0000377;GO:0000398;GO:0006139;GO:0006396;GO:0006397;GO:0008152;GO:0008380;GO:0009987;GO:0016043;GO:0016070;GO:0016071;GO:0022607;GO:0022618;GO:0032502;GO:0034621;GO:0034622;GO:0034960;GO:0043170;GO:0043283;GO:0043933;GO:0044237;GO:0044238;GO:0044260;GO:0048532;GO:0065003	cis assembly of pre-catalytic spliceosome;RNA splicing, via transesterification reactions;RNA splicing, via transesterification reactions with bulged adenosine as nucleophile;nuclear mRNA splicing, via spliceosome;nucleobase, nucleoside, nucleotide and nucleic acid metabolic process;RNA processing;mRNA processing;metabolic process;RNA splicing;cellular process;cellular component organization;RNA …	hsa:23020	ko00500;ko00790	Starch and sucrose metabolism;Folate biosynthesis	K01529	2	5	5	6	5	5	6	2	2	2	2.6	2.6	1.1	244.5	2136	1.7063e-18	1.1437	1.4757	0.30687	0.30687	11.393	5	1504800
557;558;1381					IPI00743713;IPI00871353;IPI00027165;IPI00909829	3;3;3;3	Pyruvate kinase isozymes R/L;R-type/L-type pyruvate kinase;Red cell/liver pyruvate kinase;Pyruvate kinase 1;Pyruvate kinase;cDNA FLJ51264, highly similar to Pyruvate kinase isozymes R/L (EC 2.7.1.40)	PKLR;PK1;PKL;RP11-263K19.15-001;hCG_16134	Pyruvate kinase;Pyruvate kinase;Isoform R-type of Pyruvate kinase isozymes R/L;cDNA FLJ51264, highly similar to Pyruvate kinase isozymes R/L	P30613-2;P30613;B1AVT1;O75758;Q16715;Q16716;B1AVT2;P30613-1;B4DPM0	ENSG00000143627	OTTHUMP00000034069;OTTHUMP00000034068	NP_870986;NP_000289	PF00224;PF02887	PK;PK_C	Pyruvate kinase, barrel domain;Pyruvate kinase, alpha/beta domain			GO:0000287;GO:0003824;GO:0004743;GO:0005488;GO:0016301;GO:0016740;GO:0016772;GO:0016773;GO:0030955;GO:0031420;GO:0043167;GO:0043169;GO:0046872	magnesium ion binding;catalytic activity;pyruvate kinase activity;binding;kinase activity;transferase activity;transferase activity, transferring phosphorus-containing groups;phosphotransferase activity, alcohol group as acceptor;potassium ion binding;alkali metal ion binding;ion binding;cation binding;metal ion binding	GO:0005975;GO:0005996;GO:0006006;GO:0006007;GO:0006066;GO:0006091;GO:0006096;GO:0008152;GO:0009056;GO:0009057;GO:0009607;GO:0009987;GO:0016052;GO:0019318;GO:0019320;GO:0043170;GO:0044237;GO:0044238;GO:0044248;GO:0044260;GO:0044262;GO:0044265;GO:0044275;GO:0046164;GO:0046365;GO:0050896;GO:0051704;GO:0051707	carbohydrate metabolic process;monosaccharide metabolic process;glucose metabolic process;glucose catabolic process;cellular alcohol metabolic process;generation of precursor metabolites and energy;glycolysis;metabolic process;catabolic process;macromolecule catabolic process;response to biotic stimulus;cellular process;carbohydrate catabolic process;hexose metabolic process;hexose catabolic proc…	hsa:5313	ko00010;ko00620;ko00710;ko00230;ko04910;ko04930	Glycolysis / Gluconeogenesis;Pyruvate metabolism;Carbon fixation;Purine metabolism;Insulin signaling pathway;Type II diabetes mellitus	K00873	4	3	3	4	1	1	1	1	1	1	4	1.2	1.2	64.501	599	2.6681e-12	0.76721	1.4653	0.31164	0.31164	63.803	4	18924000
56;208;739;849;2012					IPI00034049;IPI00399170	5;5	Regulator of nonsense transcripts 1;ATP-dependent helicase RENT1;Nonsense mRNA reducing factor 1;Up-frameshift suppressor 1 homolog	UPF1;KIAA0221;RENT1	Isoform 1 of Regulator of nonsense transcripts 1;Isoform 2 of Regulator of nonsense transcripts 1	Q92900-1;Q92900;Q92900-2;B3KY55;O60385	ENSG00000005007	OTTHUMP00000077963;OTTHUMP00000077962	NP_002902	PF04851;PF09416	ResIII;UPF1_Zn_bind	Type III restriction enzyme, res subunit;RNA helicase (UPF2 interacting domain)	GO:0000785;GO:0005737;GO:0044422;GO:0044424;GO:0044427;GO:0044446;GO:0044464	chromatin;cytoplasm;organelle part;intracellular part;chromosomal part;intracellular organelle part;cell part	GO:0000166;GO:0003676;GO:0003677;GO:0003682;GO:0003723;GO:0003724;GO:0003824;GO:0004004;GO:0004386;GO:0005488;GO:0005515;GO:0005524;GO:0008026;GO:0008186;GO:0008270;GO:0016462;GO:0016787;GO:0016817;GO:0016818;GO:0016887;GO:0017076;GO:0017111;GO:0030554;GO:0032553;GO:0032555;GO:0032559;GO:0042623;GO:0043167;GO:0043169;GO:0046872;GO:0046914;GO:0070035	nucleotide binding;nucleic acid binding;DNA binding;chromatin binding;RNA binding;RNA helicase activity;catalytic activity;ATP-dependent RNA helicase activity;helicase activity;binding;protein binding;ATP binding;ATP-dependent helicase activity;RNA-dependent ATPase activity;zinc ion binding;pyrophosphatase activity;hydrolase activity;hydrolase activity, acting on acid anhydrides;hydrolase activit…	GO:0000184;GO:0000956;GO:0006139;GO:0006259;GO:0006260;GO:0006281;GO:0006396;GO:0006401;GO:0006402;GO:0006405;GO:0006406;GO:0006417;GO:0006449;GO:0006810;GO:0006913;GO:0006950;GO:0006974;GO:0007049;GO:0008152;GO:0009056;GO:0009057;GO:0009058;GO:0009059;GO:0009889;GO:0009987;GO:0010468;GO:0010556;GO:0010608;GO:0015931;GO:0016070;GO:0016071;GO:0019222;GO:0031323;GO:0031326;GO:0032268;GO:0033554;GO:…	nuclear-transcribed mRNA catabolic process, nonsense-mediated decay;nuclear-transcribed mRNA catabolic process;nucleobase, nucleoside, nucleotide and nucleic acid metabolic process;DNA metabolic process;DNA replication;DNA repair;RNA processing;RNA catabolic process;mRNA catabolic process;RNA export from nucleus;mRNA export from nucleus;regulation of translation;regulation of translational termin…	hsa:5976				2	5	5	7	5	5	7	5	5	7	5.1	5.1	5.1	124.34	1129	1.239e-12	1.3318	1.4642	0.31216	0.31216	15.779	4	1741600
89;412;676;732;808;841;1153;1193;1352	119;120	85;86;87	137;363	54;109;158	IPI00796337;IPI00216689;IPI00012066;IPI00790627;IPI00791223;IPI00470509;IPI00900327;IPI00788837;IPI00795754;IPI00790019;IPI00027970;IPI00550365;IPI00167750;IPI00101278;IPI00410587;IPI00410586;IPI00796442;IPI00016610;IPI00789448	9;9;9;9;7;7;7;7;5;4;3;3;3;3;3;3;3;2;1	Poly(RC)-binding protein 2 isoform b variant;Poly(rC)-binding protein 2;Alpha-CP2;cDNA FLJ77432, highly similar to Homo sapiens poly(rC) binding protein 2 (PCBP2), transcript variant 2, mRNA (Poly(RC) binding protein 2, isoform CRA_b);PCBP2 protein;Poly(RC) binding protein 2 (Poly(RC) binding protein 2, isoform CRA_a);cDNA FLJ58476, highly similar to Poly(rC)-binding protein 2;cDNA FLJ54752, high…	PCBP2;hCG_2017557	poly(rC) binding protein 2 isoform a;Poly(rC)-binding protein 2;poly(rC) binding protein 2 isoform b;poly(rC) binding protein 2 isoform e;poly(rC) binding protein 2 isoform f;poly(rC) binding protein 2 isoform c;cDNA FLJ58339, highly similar to Poly(rC)-binding protein 2;cDNA FLJ54752, highly similar to Poly(rC)-binding protein 2;24 kDa protein	Q59HD4;Q6IPF4;Q15366;A8K7X6;Q32Q82;Q68Y55;B4DLC0;B4DXP5;B4DRD7	ENSG00000197111	OTTHUMP00000167689;OTTHUMP00000167691;OTTHUMP00000167699;OTTHUMP00000167698;OTTHUMP00000167697;OTTHUMP00000167694;OTTHUMP00000167692;OTTHUMP00000167693;OTTHUMP00000167690	NP_005007;NP_001122383;NP_114366;NP_001122384;NP_001122385;NP_001092090;NP_001122386	PF00013	KH_1	KH domain	GO:0005634;GO:0005737;GO:0030529;GO:0032991;GO:0043226;GO:0043227;GO:0043229;GO:0043231;GO:0044424;GO:0044464	nucleus;cytoplasm;ribonucleoprotein complex;macromolecular complex;organelle;membrane-bounded organelle;intracellular organelle;intracellular membrane-bounded organelle;intracellular part;cell part	GO:0003676;GO:0003723;GO:0005488;GO:0003677;GO:0005515	nucleic acid binding;RNA binding;binding;DNA binding;protein binding	GO:0000375;GO:0000377;GO:0000398;GO:0006139;GO:0006396;GO:0006397;GO:0008152;GO:0008380;GO:0009987;GO:0016070;GO:0016071;GO:0034960;GO:0043170;GO:0043283;GO:0044237;GO:0044238;GO:0044260	RNA splicing, via transesterification reactions;RNA splicing, via transesterification reactions with bulged adenosine as nucleophile;nuclear mRNA splicing, via spliceosome;nucleobase, nucleoside, nucleotide and nucleic acid metabolic process;RNA processing;mRNA processing;metabolic process;RNA splicing;cellular process;RNA metabolic process;mRNA metabolic process;cellular biopolymer metabolic pro…	hsa:5094				19	9	9	12	9	9	12	9	9	12	32.5	32.5	32.5	38.651	366	1.0042e-58	1.6445	1.4635	0.31245	0.31245	17.653	14	21229000
139;288;1291;1867	66		6		IPI00006865	4	Vesicle-trafficking protein SEC22b;SEC22 vesicle-trafficking protein homolog B;SEC22 vesicle-trafficking protein-like 1;ERS24;ERS-24	SEC22B;SEC22L1	Vesicle-trafficking protein SEC22b	O75396;A8K1G0			NP_004883	PF00957	Synaptobrevin	Synaptobrevin	GO:0000139;GO:0005783;GO:0005789;GO:0005793;GO:0005794;GO:0016020;GO:0016021;GO:0016023;GO:0031090;GO:0031224;GO:0031410;GO:0031982;GO:0031988;GO:0033116;GO:0042470;GO:0043226;GO:0043227;GO:0043229;GO:0043231;GO:0044422;GO:0044424;GO:0044425;GO:0044431;GO:0044432;GO:0044444;GO:0044446;GO:0044464;GO:0048770	Golgi membrane;endoplasmic reticulum;endoplasmic reticulum membrane;ER-Golgi intermediate compartment;Golgi apparatus;membrane;integral to membrane;cytoplasmic membrane-bounded vesicle;organelle membrane;intrinsic to membrane;cytoplasmic vesicle;vesicle;membrane-bounded vesicle;ER-Golgi intermediate compartment membrane;melanosome;organelle;membrane-bounded organelle;intracellular organelle;intra…	GO:0005488;GO:0005515	binding;protein binding	GO:0006810;GO:0006888;GO:0009987;GO:0015031;GO:0016192;GO:0045184;GO:0046907;GO:0048193;GO:0051234;GO:0051649	transport;ER to Golgi vesicle-mediated transport;cellular process;protein transport;vesicle-mediated transport;establishment of protein localization;intracellular transport;Golgi vesicle transport;establishment of localization;establishment of localization in cell	hsa:9554	ko04130	SNARE interactions in vesicular transport	K08517	1	4	4	4	4	4	4	4	4	4	19.1	19.1	19.1	24.74	215	1.2921e-27	1.6309	1.4621	0.31311	0.31311	4.9468	4	1285100
1232;1274;1655;1979	331;367		205;931		IPI00740142	4			hypothetical protein, partial				XP_946578														1	4	4	5	1	1	1	1	1	1	2.4	0.5	0.5	194.32	1700	5.4742e-08	1.132	1.4607	0.31379	0.31379	7.9443	4	1054800
119;1324		67;68		93;427	IPI00896448;IPI00008274;IPI00639931;IPI00643567;IPI00645789;IPI00646869;IPI00644589;IPI00641881;IPI00647351;IPI00644109;IPI00646269;IPI00642414	2;2;2;1;1;1;1;1;1;1;1;1	cDNA, FLJ96836, highly similar to Homo sapiens CAP, adenylate cyclase-associated protein 1 (yeast) (CAP1), mRNA;Adenylyl cyclase-associated protein 1;Adenylyl cyclase-associated protein;cDNA FLJ53068, highly similar to Adenylyl cyclase-associated protein 1;CAP, adenylate cyclase-associated protein 1 (Yeast)	CAP1;CAP;RP11-115D7.1-004;RP11-115D7.1-016;RP11-115D7.1-013;RP11-115D7.1-018;RP11-115D7.1-011;RP11-115D7.1-008;RP11-115D7.1-017;RP11-115D7.1-012;RP11-115D7.1-010;RP11-115D7.1-007	adenylyl cyclase-associated protein;Adenylyl cyclase-associated protein 1;Adenylyl cyclase-associated protein;cDNA FLJ53068, highly similar to Adenylyl cyclase-associated protein 1;CAP, adenylate cyclase-associated protein 1;CAP, adenylate cyclase-associated protein 1;CAP, adenylate cyclase-associated protein 1;CAP, adenylate cyclase-associated protein 1;CAP, adenylate cyclase-associated protein …	B2RDY9;B4DI38;B4DNW7;B4DNY3;Q01518;Q5T0S2;B4DNA3;B4DUZ8;Q5T0R8;Q5T0R9;Q5T0R1;Q5T0R2;Q5T0R3;Q5T0R4;Q5T0R5;Q5T0R6;Q5T0R7	ENSG00000131236	OTTHUMP00000004820;OTTHUMP00000004821;OTTHUMP00000004822;OTTHUMP00000004823;OTTHUMP00000004824;OTTHUMP00000004825;OTTHUMP00000004831;OTTHUMP00000004835;OTTHUMP00000004833;OTTHUMP00000004829;OTTHUMP00000004827;OTTHUMP00000004832;OTTHUMP00000004830;OTTHUMP00000004834;OTTHUMP00000004826	NP_001099000;NP_006358	PF08603;PF01213	CAP_C;CAP_N	DE Adenylate cyclase associated (CAP) C terminal;Adenylate cyclase associated (CAP) N terminal	GO:0005737;GO:0005856;GO:0005886;GO:0016020;GO:0030863;GO:0030864;GO:0043226;GO:0043228;GO:0043229;GO:0043232;GO:0044422;GO:0044424;GO:0044430;GO:0044444;GO:0044446;GO:0044448;GO:0044464	cytoplasm;cytoskeleton;plasma membrane;membrane;cortical cytoskeleton;cortical actin cytoskeleton;organelle;non-membrane-bounded organelle;intracellular organelle;intracellular non-membrane-bounded organelle;organelle part;intracellular part;cytoskeletal part;cytoplasmic part;intracellular organelle part;cell cortex part;cell part	GO:0003779;GO:0005488;GO:0005515;GO:0008092	actin binding;binding;protein binding;cytoskeletal protein binding	GO:0006996;GO:0007010;GO:0009987;GO:0016043;GO:0032502;GO:0048532;GO:0000902;GO:0001667;GO:0006810;GO:0006897;GO:0006898;GO:0006928;GO:0007154;GO:0007163;GO:0007165;GO:0007190;GO:0009653;GO:0010324;GO:0016044;GO:0016192;GO:0016477;GO:0030029;GO:0030036;GO:0031279;GO:0031281;GO:0032989;GO:0043085;GO:0045761;GO:0045762;GO:0048869;GO:0048870;GO:0050789;GO:0050790;GO:0050794;GO:0051234;GO:0051339;GO:…	organelle organization;cytoskeleton organization;cellular process;cellular component organization;developmental process;anatomical structure organization;cell morphogenesis;ameboidal cell migration;transport;endocytosis;receptor-mediated endocytosis;cell motion;cell communication;establishment or maintenance of cell polarity;signal transduction;activation of adenylate cyclase activity;anatomical …	hsa:10487				12	2	2	2	2	2	2	2	2	2	5.7	5.7	5.7	51.901	475	0.00074055	0.42221	1.4552	0.31633	0.31633	9.901	2	172950
1038;2006	221	145	912	953	IPI00185919;IPI00643027;IPI00411690;IPI00383949;IPI00856120;IPI00855786;IPI00855812;IPI00855721;IPI00855953	2;2;2;2;2;2;2;2;1	La-related protein 1;La ribonucleoprotein domain family member 1;La-related protein 2;La ribonucleoprotein domain family member 2	LARP1;KIAA0731;LARP;LARP2	Isoform 1 of La-related protein 1;Isoform 2 of La-related protein 1;Isoform 3 of La-related protein 1;Isoform 1 of La-related protein 2;Isoform 2 of La-related protein 2;Isoform 5 of La-related protein 2;Isoform 6 of La-related protein 2;Isoform 7 of La-related protein 2;Isoform 9 of La-related protein 2	Q6PKG0-1;Q6PKG0;Q6PKG0-2;Q6PKG0-3;Q659C4-1;Q659C4;Q659C4-2;Q659C4-5;Q659C4-6;Q659C4-7;Q659C4-9	ENSG00000155506;ENSG00000138709	OTTHUMP00000160694;OTTHUMP00000164482	NP_291029;NP_056130;NP_060548	PF05383	La	La domain			GO:0003676;GO:0003723;GO:0005488;GO:0005515	nucleic acid binding;RNA binding;binding;protein binding			hsa:23367;hsa:55132				9	2	2	2	2	2	2	2	2	2	2	2	2	123.51	1096	9.2981e-06	1.4579	1.4441	0.32159	0.32159	14.534	2	886950
315;646					IPI00299571;IPI00644989	2;2	Protein disulfide-isomerase A6;Protein disulfide isomerase P5;Thioredoxin domain-containing protein 7	PDIA6;TXNDC7	Isoform 2 of Protein disulfide-isomerase A6;Isoform 1 of Protein disulfide-isomerase A6	Q15084-2;Q15084;B3KY95;B5MBW7;Q15084-1;Q53RC7	ENSG00000143870	OTTHUMP00000200409;OTTHUMP00000200410;OTTHUMP00000115548	NP_005733	PF00085	Thioredoxin	Thioredoxin	GO:0005783;GO:0005788;GO:0005793;GO:0016023;GO:0031410;GO:0031974;GO:0031982;GO:0031988;GO:0042470;GO:0043226;GO:0043227;GO:0043229;GO:0043231;GO:0043233;GO:0044422;GO:0044424;GO:0044432;GO:0044444;GO:0044446;GO:0044464;GO:0048770;GO:0070013	endoplasmic reticulum;endoplasmic reticulum lumen;ER-Golgi intermediate compartment;cytoplasmic membrane-bounded vesicle;cytoplasmic vesicle;membrane-enclosed lumen;vesicle;membrane-bounded vesicle;melanosome;organelle;membrane-bounded organelle;intracellular organelle;intracellular membrane-bounded organelle;organelle lumen;organelle part;intracellular part;endoplasmic reticulum part;cytoplasmic…	GO:0003756;GO:0003824;GO:0005488;GO:0005515;GO:0016853;GO:0016860;GO:0016862;GO:0016864	protein disulfide isomerase activity;catalytic activity;binding;protein binding;isomerase activity;intramolecular oxidoreductase activity;intramolecular oxidoreductase activity, interconverting keto- and enol-groups;intramolecular oxidoreductase activity, transposing S-S bonds	GO:0006457;GO:0008152;GO:0009987;GO:0019538;GO:0019725;GO:0042592;GO:0043170;GO:0044237;GO:0044238;GO:0044260;GO:0044267;GO:0045454;GO:0050789;GO:0050794;GO:0065007;GO:0065008	protein folding;metabolic process;cellular process;protein metabolic process;cellular homeostasis;homeostatic process;macromolecule metabolic process;cellular metabolic process;primary metabolic process;cellular macromolecule metabolic process;cellular protein metabolic process;cell redox homeostasis;regulation of biological process;regulation of cellular process;biological regulation;regulation …	hsa:10130			K09584	2	2	2	3	2	2	3	2	2	3	5.1	5.1	5.1	53.9	492	6.4993e-14	1.5537	1.4399	0.32358	0.32358	25.089	2	4367600
891;1022;1349	270		59		IPI00291922	3	Proteasome subunit alpha type-5;Proteasome zeta chain;Macropain zeta chain;Multicatalytic endopeptidase complex zeta chain	PSMA5	Proteasome subunit alpha type-5	P28066;B2R8F6;B4E2V4;Q5U0A0	ENSG00000143106	OTTHUMP00000013792	NP_002781	PF00227;PF10584	Proteasome;Proteasome_A_N	Proteasome A-type and B-type;Proteasome subunit A N-terminal signature	GO:0000502;GO:0005634;GO:0005737;GO:0005829;GO:0005839;GO:0032991;GO:0043226;GO:0043227;GO:0043229;GO:0043231;GO:0043234;GO:0044424;GO:0044444;GO:0044464	proteasome complex;nucleus;cytoplasm;cytosol;proteasome core complex;macromolecular complex;organelle;membrane-bounded organelle;intracellular organelle;intracellular membrane-bounded organelle;protein complex;intracellular part;cytoplasmic part;cell part	GO:0003824;GO:0004175;GO:0004298;GO:0005488;GO:0005515;GO:0008233;GO:0016787;GO:0070003;GO:0070011	catalytic activity;endopeptidase activity;threonine-type endopeptidase activity;binding;protein binding;peptidase activity;hydrolase activity;threonine-type peptidase activity;peptidase activity, acting on L-amino acid peptides	GO:0006508;GO:0006511;GO:0008152;GO:0009056;GO:0009057;GO:0009987;GO:0010498;GO:0019538;GO:0019941;GO:0022402;GO:0030163;GO:0031145;GO:0043085;GO:0043086;GO:0043161;GO:0043170;GO:0043283;GO:0043285;GO:0043632;GO:0044237;GO:0044238;GO:0044248;GO:0044257;GO:0044260;GO:0044265;GO:0044267;GO:0050790;GO:0051340;GO:0051351;GO:0051352;GO:0051436;GO:0051437;GO:0051438;GO:0051439;GO:0051443;GO:0051444;GO:…	proteolysis;ubiquitin-dependent protein catabolic process;metabolic process;catabolic process;macromolecule catabolic process;cellular process;proteasomal protein catabolic process;protein metabolic process;modification-dependent protein catabolic process;cell cycle process;protein catabolic process;anaphase-promoting complex-dependent proteasomal ubiquitin-dependent protein catabolic process;pos…	hsa:5686	ko03050	Proteasome	K02729	1	3	3	3	3	3	3	3	3	3	16.2	16.2	16.2	26.411	241	3.3187e-22	1.3795	1.439	0.32403	0.32403	17.171	3	2300500
488;1774	141		76		IPI00879750;IPI00017964;IPI00878876	2;2;2	Small nuclear ribonucleoprotein Sm D3;snRNP core protein D3;cDNA FLJ51872, highly similar to Small nuclear ribonucleoprotein Sm D3	SNRPD3	19 kDa protein;Small nuclear ribonucleoprotein Sm D3;cDNA FLJ51872, highly similar to Small nuclear ribonucleoprotein Sm D3	P62318;B5BU13;B4DJP7	ENSG00000100028	OTTHUMP00000198383;OTTHUMP00000028926;OTTHUMP00000198379;OTTHUMP00000198382;OTTHUMP00000198380	NP_004166	PF01423	LSM	LSM domain	GO:0005634;GO:0005654;GO:0005681;GO:0005730;GO:0005737;GO:0005829;GO:0030529;GO:0030532;GO:0032991;GO:0043226;GO:0043227;GO:0043228;GO:0043229;GO:0043231;GO:0043232;GO:0044422;GO:0044424;GO:0044428;GO:0044444;GO:0044446;GO:0044464	nucleus;nucleoplasm;spliceosome;nucleolus;cytoplasm;cytosol;ribonucleoprotein complex;small nuclear ribonucleoprotein complex;macromolecular complex;organelle;membrane-bounded organelle;non-membrane-bounded organelle;intracellular organelle;intracellular membrane-bounded organelle;intracellular non-membrane-bounded organelle;organelle part;intracellular part;nuclear part;cytoplasmic part;intracel…	GO:0005488;GO:0005515	binding;protein binding	GO:0000375;GO:0000377;GO:0000387;GO:0000398;GO:0006139;GO:0006396;GO:0006397;GO:0008152;GO:0008380;GO:0009987;GO:0016043;GO:0016070;GO:0016071;GO:0022613;GO:0032502;GO:0034960;GO:0043170;GO:0043283;GO:0044237;GO:0044238;GO:0044260;GO:0048532	RNA splicing, via transesterification reactions;RNA splicing, via transesterification reactions with bulged adenosine as nucleophile;spliceosomal snRNP biogenesis;nuclear mRNA splicing, via spliceosome;nucleobase, nucleoside, nucleotide and nucleic acid metabolic process;RNA processing;mRNA processing;metabolic process;RNA splicing;cellular process;cellular component organization;RNA metabolic pr…	hsa:6634	ko05322	Systemic lupus erythematosus	K11088	3	2	2	3	2	2	3	2	2	3	10.9	10.9	10.9	18.829	175	2.7709e-17	1.4649	1.435	0.32596	0.32596	18.87	3	5585100
1070;1163		158;159		183;191	IPI00872430;IPI00216587;IPI00645201;IPI00376039	2;2;2;1	40S ribosomal protein S8;Ribosomal protein S8	RPS8;OK/SW-cl.83;RP11-269F19.3-003	25 kDa protein;40S ribosomal protein S8;Ribosomal protein S8;Putative uncharacterized protein ENSP00000385291	P62241;Q5JR94;Q5JR95;Q9BS10;B5MBX3	ENSG00000142937	OTTHUMP00000010160;OTTHUMP00000010161	NP_001003;XP_936109	PF01201	Ribosomal_S8e	Ribosomal protein S8e	GO:0005622;GO:0005829;GO:0005840;GO:0015935;GO:0022627;GO:0030529;GO:0032991;GO:0033279;GO:0043226;GO:0043228;GO:0043229;GO:0043232;GO:0044422;GO:0044424;GO:0044444;GO:0044445;GO:0044446;GO:0044464	intracellular;cytosol;ribosome;small ribosomal subunit;cytosolic small ribosomal subunit;ribonucleoprotein complex;macromolecular complex;ribosomal subunit;organelle;non-membrane-bounded organelle;intracellular organelle;intracellular non-membrane-bounded organelle;organelle part;intracellular part;cytoplasmic part;cytosolic part;intracellular organelle part;cell part	GO:0003676;GO:0003723;GO:0003735;GO:0005198;GO:0005488;GO:0005515	nucleic acid binding;RNA binding;structural constituent of ribosome;structural molecule activity;binding;protein binding	GO:0006412;GO:0006414;GO:0008152;GO:0009058;GO:0009059;GO:0009987;GO:0019538;GO:0034645;GO:0034960;GO:0034961;GO:0043170;GO:0043283;GO:0043284;GO:0044237;GO:0044238;GO:0044249;GO:0044260;GO:0044267	translation;translational elongation;metabolic process;biosynthetic process;macromolecule biosynthetic process;cellular process;protein metabolic process;cellular macromolecule biosynthetic process;cellular biopolymer metabolic process;cellular biopolymer biosynthetic process;macromolecule metabolic process;biopolymer metabolic process;biopolymer biosynthetic process;cellular metabolic process;pr…	hsa:6202	ko03010	Ribosome	K02995	4	2	2	2	2	2	2	2	2	2	11.5	11.5	11.5	25.19	217	0.00059124	1.4392	1.4347	0.32608	0.32608	8.0037	2	2286600
1075;1738					IPI00299155;IPI00790207;IPI00791083;IPI00789638;IPI00795606	2;2;2;1;1	Proteasome subunit alpha type-4;Proteasome component C9;Macropain subunit C9;Multicatalytic endopeptidase complex subunit C9;Proteasome subunit L;Proteasome subunit beta type	PSMA4;PSC9	Proteasome subunit alpha type-4;27 kDa protein;20 kDa protein;Proteasome subunit beta type;26 kDa protein	P25789;B2RDG0;Q53XP2;Q7Z474	ENSG00000041357	OTTHUMP00000176021;OTTHUMP00000176023;OTTHUMP00000176024;OTTHUMP00000176025;OTTHUMP00000176026;OTTHUMP00000185020;OTTHUMP00000176018;OTTHUMP00000176020;OTTHUMP00000176019;OTTHUMP00000176028	NP_001096137;NP_002780	PF00227;PF10584	Proteasome;Proteasome_A_N	Proteasome A-type and B-type;Proteasome subunit A N-terminal signature	GO:0000502;GO:0005634;GO:0005737;GO:0005829;GO:0005839;GO:0032991;GO:0043226;GO:0043227;GO:0043229;GO:0043231;GO:0043234;GO:0044424;GO:0044444;GO:0044464	proteasome complex;nucleus;cytoplasm;cytosol;proteasome core complex;macromolecular complex;organelle;membrane-bounded organelle;intracellular organelle;intracellular membrane-bounded organelle;protein complex;intracellular part;cytoplasmic part;cell part	GO:0003824;GO:0004175;GO:0004298;GO:0005488;GO:0005515;GO:0008233;GO:0016787;GO:0042802;GO:0070003;GO:0070011	catalytic activity;endopeptidase activity;threonine-type endopeptidase activity;binding;protein binding;peptidase activity;hydrolase activity;identical protein binding;threonine-type peptidase activity;peptidase activity, acting on L-amino acid peptides	GO:0006508;GO:0006511;GO:0008152;GO:0009056;GO:0009057;GO:0009987;GO:0010498;GO:0019538;GO:0019941;GO:0022402;GO:0030163;GO:0031145;GO:0043085;GO:0043086;GO:0043161;GO:0043170;GO:0043283;GO:0043285;GO:0043632;GO:0044237;GO:0044238;GO:0044248;GO:0044257;GO:0044260;GO:0044265;GO:0044267;GO:0050790;GO:0051340;GO:0051351;GO:0051352;GO:0051436;GO:0051437;GO:0051438;GO:0051439;GO:0051443;GO:0051444;GO:…	proteolysis;ubiquitin-dependent protein catabolic process;metabolic process;catabolic process;macromolecule catabolic process;cellular process;proteasomal protein catabolic process;protein metabolic process;modification-dependent protein catabolic process;cell cycle process;protein catabolic process;anaphase-promoting complex-dependent proteasomal ubiquitin-dependent protein catabolic process;pos…	hsa:5685	ko03050	Proteasome	K02728	5	2	2	3	2	2	3	2	2	3	7.3	7.3	7.3	29.483	261	2.8873e-05	1.524	1.4292	0.32873	0.32873	4.6151	2	3004600
70;285					IPI00011200;IPI00642548	2;2	D-3-phosphoglycerate dehydrogenase;Phosphoglycerate dehydrogenase	PHGDH;PGDH3;RP4-683H9.1-002	D-3-phosphoglycerate dehydrogenase;Phosphoglycerate dehydrogenase	O43175;B2RD08;B3KSC3;Q5SZU1;Q8N5M8;Q96RV5;Q96RV6;Q96RV7;Q96RV8;Q96RV9;Q9UMY2;Q9UMY3	ENSG00000092621	OTTHUMP00000013926;OTTHUMP00000013927	NP_006614	PF00389;PF02826	2-Hacid_dh;2-Hacid_dh_C	D-isomer specific 2-hydroxyacid dehydrogenase, catalytic domain;D-isomer specific 2-hydroxyacid dehydrogenase, NAD binding domain	GO:0005576	extracellular region	GO:0003824;GO:0004617;GO:0005488;GO:0009055;GO:0016491;GO:0016614;GO:0016616;GO:0048037;GO:0050662;GO:0051287;GO:0005215	catalytic activity;phosphoglycerate dehydrogenase activity;binding;electron carrier activity;oxidoreductase activity;oxidoreductase activity, acting on CH-OH group of donors;oxidoreductase activity, acting on the CH-OH group of donors, NAD or NADP as acceptor;cofactor binding;coenzyme binding;NAD binding;transporter activity	GO:0006082;GO:0006519;GO:0006520;GO:0006563;GO:0006564;GO:0006807;GO:0007420;GO:0008152;GO:0008652;GO:0009058;GO:0009069;GO:0009070;GO:0009308;GO:0009309;GO:0009987;GO:0019752;GO:0032502;GO:0034641;GO:0044237;GO:0044238;GO:0044249;GO:0044271;GO:0048513;GO:0048856;GO:0055114;GO:0006810;GO:0051234	organic acid metabolic process;cellular amino acid and derivative metabolic process;amino acid metabolic process;L-serine metabolic process;L-serine biosynthetic process;nitrogen compound metabolic process;brain development;metabolic process;amino acid biosynthetic process;biosynthetic process;serine family amino acid metabolic process;serine family amino acid biosynthetic process;cellular amine …	hsa:26227	ko00260	Glycine, serine and threonine metabolism	K00058	2	2	2	4	2	2	4	2	2	4	4.3	4.3	4.3	56.65	533	7.1135e-22	0.63203	1.4177	0.33438	0.33438	15.046	2	359800
349;1311;1458	140	98	11	46	IPI00017963;IPI00040897;IPI00742239	3;3;2	Small nuclear ribonucleoprotein Sm D2;snRNP core protein D2	SNRPD2;SNRPD1	Small nuclear ribonucleoprotein Sm D2;similar to hCG2040270;similar to hCG2040270	P62316;A8K797	ENSG00000125743	OTTHUMP00000078095	NP_004588;NP_808210;XP_061427;XP_001714658;XP_942442	PF01423	LSM	LSM domain	GO:0005634;GO:0005654;GO:0005681;GO:0005829;GO:0030529;GO:0030532;GO:0032991;GO:0043226;GO:0043227;GO:0043229;GO:0043231;GO:0044422;GO:0044424;GO:0044428;GO:0044444;GO:0044446;GO:0044464	nucleus;nucleoplasm;spliceosome;cytosol;ribonucleoprotein complex;small nuclear ribonucleoprotein complex;macromolecular complex;organelle;membrane-bounded organelle;intracellular organelle;intracellular membrane-bounded organelle;organelle part;intracellular part;nuclear part;cytoplasmic part;intracellular organelle part;cell part	GO:0005488;GO:0005515	binding;protein binding	GO:0000245;GO:0000375;GO:0000377;GO:0000387;GO:0000398;GO:0006139;GO:0006396;GO:0006397;GO:0008152;GO:0008380;GO:0009987;GO:0016043;GO:0016070;GO:0016071;GO:0022607;GO:0022613;GO:0022618;GO:0032502;GO:0034621;GO:0034622;GO:0034960;GO:0043170;GO:0043283;GO:0043933;GO:0044237;GO:0044238;GO:0044260;GO:0048532;GO:0065003	spliceosome assembly;RNA splicing, via transesterification reactions;RNA splicing, via transesterification reactions with bulged adenosine as nucleophile;spliceosomal snRNP biogenesis;nuclear mRNA splicing, via spliceosome;nucleobase, nucleoside, nucleotide and nucleic acid metabolic process;RNA processing;mRNA processing;metabolic process;RNA splicing;cellular process;cellular component organiza…	hsa:6633			K11096	3	3	3	5	3	3	5	3	3	5	33.1	33.1	33.1	13.527	118	8.7003e-19	1.5213	1.3986	0.34391	0.34391	17.534	4	1757300
1032;1994	239		132		IPI00219097	2	High mobility group protein B2;High mobility group protein 2	HMGB2;HMG2	High mobility group protein B2	P26583;B2R4K8;Q5U071	ENSG00000164104		NP_001124160;NP_001124161;NP_002120	PF00505	HMG_box	HMG (high mobility group) box	GO:0000228;GO:0000785;GO:0000793;GO:0005634;GO:0005694;GO:0005730;GO:0005737;GO:0043226;GO:0043227;GO:0043228;GO:0043229;GO:0043231;GO:0043232;GO:0044422;GO:0044424;GO:0044427;GO:0044428;GO:0044444;GO:0044446;GO:0044464;GO:0048471	nuclear chromosome;chromatin;condensed chromosome;nucleus;chromosome;nucleolus;cytoplasm;organelle;membrane-bounded organelle;non-membrane-bounded organelle;intracellular organelle;intracellular membrane-bounded organelle;intracellular non-membrane-bounded organelle;organelle part;intracellular part;chromosomal part;nuclear part;cytoplasmic part;intracellular organelle part;cell part;perinuclear …	GO:0003676;GO:0003677;GO:0003690;GO:0003697;GO:0003700;GO:0005488;GO:0008301;GO:0030528;GO:0043566	nucleic acid binding;DNA binding;double-stranded DNA binding;single-stranded DNA binding;transcription factor activity;binding;DNA bending activity;transcription regulator activity;structure-specific DNA binding	GO:0006139;GO:0006259;GO:0006260;GO:0006266;GO:0006268;GO:0006281;GO:0006288;GO:0006325;GO:0006334;GO:0006355;GO:0006357;GO:0006950;GO:0006974;GO:0006996;GO:0007154;GO:0007165;GO:0007242;GO:0008152;GO:0009058;GO:0009059;GO:0009889;GO:0009987;GO:0010468;GO:0010556;GO:0016043;GO:0019219;GO:0019222;GO:0019932;GO:0022607;GO:0031323;GO:0032392;GO:0032502;GO:0032508;GO:0033554;GO:0034621;GO:0034622;GO:…	nucleobase, nucleoside, nucleotide and nucleic acid metabolic process;DNA metabolic process;DNA replication;DNA ligation;DNA unwinding during replication;DNA repair;base-excision repair, DNA ligation;establishment or maintenance of chromatin architecture;nucleosome assembly;regulation of transcription, DNA-dependent;regulation of transcription from RNA polymerase II promoter;response to stress;re…	hsa:3148				1	2	2	2	1	1	1	1	1	1	9.6	5.3	5.3	24.033	209	0.0019897	1.2707	1.3807	0.35303	0.35303	40.771	2	1587000
666;667	248		84		IPI00220528	2	Small nuclear ribonucleoprotein F	SNRPF;PBSCF	Small nuclear ribonucleoprotein F	P62306;B2R498	ENSG00000139343	OTTHUMP00000168782	NP_003086	PF01423	LSM	LSM domain	GO:0005634;GO:0005654;GO:0005681;GO:0005829;GO:0030529;GO:0030532;GO:0032991;GO:0043226;GO:0043227;GO:0043229;GO:0043231;GO:0044422;GO:0044424;GO:0044428;GO:0044444;GO:0044446;GO:0044464	nucleus;nucleoplasm;spliceosome;cytosol;ribonucleoprotein complex;small nuclear ribonucleoprotein complex;macromolecular complex;organelle;membrane-bounded organelle;intracellular organelle;intracellular membrane-bounded organelle;organelle part;intracellular part;nuclear part;cytoplasmic part;intracellular organelle part;cell part	GO:0003676;GO:0003723;GO:0005488;GO:0005515	nucleic acid binding;RNA binding;binding;protein binding	GO:0000375;GO:0000377;GO:0000387;GO:0000398;GO:0006139;GO:0006396;GO:0006397;GO:0008152;GO:0008380;GO:0009987;GO:0016043;GO:0016070;GO:0016071;GO:0022613;GO:0032502;GO:0034960;GO:0043170;GO:0043283;GO:0044237;GO:0044238;GO:0044260;GO:0048532	RNA splicing, via transesterification reactions;RNA splicing, via transesterification reactions with bulged adenosine as nucleophile;spliceosomal snRNP biogenesis;nuclear mRNA splicing, via spliceosome;nucleobase, nucleoside, nucleotide and nucleic acid metabolic process;RNA processing;mRNA processing;metabolic process;RNA splicing;cellular process;cellular component organization;RNA metabolic pr…	hsa:6636			K11098	1	2	2	3	2	2	3	2	2	3	15.1	15.1	15.1	9.7251	86	1.0818e-29	1.5407	1.3793	0.35378	0.35378	3.6208	2	252780
670;1121;1882	94		3		IPI00009057;IPI00179890	3;3	Ras GTPase-activating protein-binding protein 2;G3BP-2;GAP SH3 domain-binding protein 2	G3BP2;KIAA0660	Isoform A of Ras GTPase-activating protein-binding protein 2;Isoform B of Ras GTPase-activating protein-binding protein 2	Q9UN86-1;Q9UN86;A8K6X1;Q9UN86-2;A8K6V7	ENSG00000138757	OTTHUMP00000160586;OTTHUMP00000160587;OTTHUMP00000160588	NP_036429;NP_987101;NP_987100	PF02136;PF00076	NTF2;RRM_1	Nuclear transport factor 2 (NTF2) domain;RNA recognition motif. (a.k.a. RRM, RBD, or RNP domain)	GO:0005622;GO:0005737;GO:0044424;GO:0044464	intracellular;cytoplasm;intracellular part;cell part	GO:0000166;GO:0003676;GO:0003723;GO:0005488;GO:0005515;GO:0030159;GO:0032947	nucleotide binding;nucleic acid binding;RNA binding;binding;protein binding;receptor signaling complex scaffold activity;protein complex scaffold	GO:0006810;GO:0007154;GO:0007165;GO:0007242;GO:0007253;GO:0007264;GO:0007265;GO:0009987;GO:0015931;GO:0032386;GO:0032387;GO:0032507;GO:0032879;GO:0033157;GO:0042306;GO:0042308;GO:0042345;GO:0042347;GO:0042990;GO:0042992;GO:0042994;GO:0045185;GO:0046822;GO:0046823;GO:0048519;GO:0050657;GO:0050658;GO:0050789;GO:0050794;GO:0051028;GO:0051049;GO:0051051;GO:0051220;GO:0051223;GO:0051224;GO:0051234;GO:…	transport;cell communication;signal transduction;intracellular signaling cascade;cytoplasmic sequestering of NF-kappaB;small GTPase mediated signal transduction;Ras protein signal transduction;cellular process;nucleobase, nucleoside, nucleotide and nucleic acid transport;regulation of intracellular transport;negative regulation of intracellular transport;maintenance of protein location in cell;re…	hsa:9908				2	3	4	7	2	2	4	2	2	4	7.1	4.6	4.6	54.12	482	6.7475e-18	1.043	1.3784	0.35426	0.35426	8.7947	5	67070000
1071					IPI00025329;IPI00175212	1;1	60S ribosomal protein L19	RPL19	60S ribosomal protein L19;similar to ribosomal protein L19	P84098;B2R4K2;Q53G49;Q8IWR8	ENSG00000108298		NP_000972;NP_001074013	PF01280	Ribosomal_L19e	Ribosomal protein L19e	GO:0005622;GO:0005829;GO:0005840;GO:0015934;GO:0022625;GO:0030529;GO:0032991;GO:0033279;GO:0043226;GO:0043228;GO:0043229;GO:0043232;GO:0044422;GO:0044424;GO:0044444;GO:0044445;GO:0044446;GO:0044464	intracellular;cytosol;ribosome;large ribosomal subunit;cytosolic large ribosomal subunit;ribonucleoprotein complex;macromolecular complex;ribosomal subunit;organelle;non-membrane-bounded organelle;intracellular organelle;intracellular non-membrane-bounded organelle;organelle part;intracellular part;cytoplasmic part;cytosolic part;intracellular organelle part;cell part	GO:0003676;GO:0003723;GO:0003735;GO:0005198;GO:0005488	nucleic acid binding;RNA binding;structural constituent of ribosome;structural molecule activity;binding	GO:0006412;GO:0006414;GO:0008152;GO:0009058;GO:0009059;GO:0009987;GO:0019538;GO:0034645;GO:0034960;GO:0034961;GO:0043170;GO:0043283;GO:0043284;GO:0044237;GO:0044238;GO:0044249;GO:0044260;GO:0044267	translation;translational elongation;metabolic process;biosynthetic process;macromolecule biosynthetic process;cellular process;protein metabolic process;cellular macromolecule biosynthetic process;cellular biopolymer metabolic process;cellular biopolymer biosynthetic process;macromolecule metabolic process;biopolymer metabolic process;biopolymer biosynthetic process;cellular metabolic process;pr…	hsa:6143	ko03010	Ribosome	K02885	2	1	1	2	1	1	2	1	1	2	4.6	4.6	4.6	23.466	196	6.8893e-08	1.4044	1.3765	0.35521	0.35521	3.409	2	482100
882;1466;1508;1591					IPI00021405;IPI00216953;IPI00644087;IPI00216952;IPI00655812;IPI00514204;IPI00910241	4;4;3;3;3;3;1	Lamin-A/C;70 kDa lamin;Renal carcinoma antigen NY-REN-32;Progerin (Lamin A/C);Rhabdomyosarcoma antigen MU-RMS-40.12;Lamin A/C	LMNA;LMN1;RP11-54H19.1-004;RP11-54H19.1-003	Isoform A of Lamin-A/C;Isoform ADelta10 of Lamin-A/C;Lamin A/C;Isoform C of Lamin-A/C;Rhabdomyosarcoma antigen MU-RMS-40.12;Lamin A/C	P02545-1;P02545;Q5I6Y4;Q5I6Y6;Q5TCJ2;P02545-3;Q6UYC3;P02545-2;Q5I6Y5;Q5TCJ3;Q8N519;Q3BDU5;Q5TCJ4	ENSG00000160789	OTTHUMP00000015848;OTTHUMP00000015845;OTTHUMP00000015843;OTTHUMP00000015844	NP_733821;NP_733822;NP_005563	PF00038;PF00932	Filament;IF_tail	Intermediate filament protein;Intermediate filament tail domain	GO:0005634;GO:0005737;GO:0005882;GO:0005886;GO:0016020;GO:0043226;GO:0043227;GO:0043229;GO:0043231;GO:0044422;GO:0044424;GO:0044430;GO:0044446;GO:0044464	nucleus;cytoplasm;intermediate filament;plasma membrane;membrane;organelle;membrane-bounded organelle;intracellular organelle;intracellular membrane-bounded organelle;organelle part;intracellular part;cytoskeletal part;intracellular organelle part;cell part	GO:0005198;GO:0005488;GO:0005515	structural molecule activity;binding;protein binding			hsa:4000			K07611	7	4	4	4	4	4	4	4	4	4	7.7	7.7	7.7	74.139	664	6.2633e-21	0.72508	1.3569	0.36552	0.36552	17.562	4	514040
185;1703;1763	103		309		IPI00011126;IPI00848107;IPI00895901	3;2;2	26S protease regulatory subunit 4;P26s4;Proteasome 26S subunit ATPase 1	PSMC1	26S protease regulatory subunit 4;33 kDa protein;26S protease regulatory subunit 4	P62191;B4DR63;Q53HB3;Q53XL8;Q6NW36	ENSG00000100764	OTTHUMP00000028280;OTTHUMP00000171790	NP_002793	PF00004	AAA	ATPase family associated with various cellular activities (AAA)	GO:0000502;GO:0005634;GO:0005730;GO:0005737;GO:0005829;GO:0032991;GO:0043226;GO:0043227;GO:0043228;GO:0043229;GO:0043231;GO:0043232;GO:0043234;GO:0044422;GO:0044424;GO:0044428;GO:0044444;GO:0044446;GO:0044464	proteasome complex;nucleus;nucleolus;cytoplasm;cytosol;macromolecular complex;organelle;membrane-bounded organelle;non-membrane-bounded organelle;intracellular organelle;intracellular membrane-bounded organelle;intracellular non-membrane-bounded organelle;protein complex;organelle part;intracellular part;nuclear part;cytoplasmic part;intracellular organelle part;cell part	GO:0000166;GO:0003824;GO:0005488;GO:0005515;GO:0005524;GO:0016462;GO:0016787;GO:0016817;GO:0016818;GO:0016887;GO:0017076;GO:0017111;GO:0030554;GO:0032553;GO:0032555;GO:0032559	nucleotide binding;catalytic activity;binding;protein binding;ATP binding;pyrophosphatase activity;hydrolase activity;hydrolase activity, acting on acid anhydrides;hydrolase activity, acting on acid anhydrides, in phosphorus-containing anhydrides;ATPase activity;purine nucleotide binding;nucleoside-triphosphatase activity;adenyl nucleotide binding;ribonucleotide binding;purine ribonucleotide bind…	GO:0006508;GO:0006511;GO:0008152;GO:0009056;GO:0009057;GO:0009987;GO:0010498;GO:0019538;GO:0019941;GO:0022402;GO:0030163;GO:0031145;GO:0043085;GO:0043086;GO:0043161;GO:0043170;GO:0043283;GO:0043285;GO:0043632;GO:0044237;GO:0044238;GO:0044248;GO:0044257;GO:0044260;GO:0044265;GO:0044267;GO:0050790;GO:0051340;GO:0051351;GO:0051352;GO:0051436;GO:0051437;GO:0051438;GO:0051439;GO:0051443;GO:0051444;GO:…	proteolysis;ubiquitin-dependent protein catabolic process;metabolic process;catabolic process;macromolecule catabolic process;cellular process;proteasomal protein catabolic process;protein metabolic process;modification-dependent protein catabolic process;cell cycle process;protein catabolic process;anaphase-promoting complex-dependent proteasomal ubiquitin-dependent protein catabolic process;pos…	hsa:5700				3	3	3	3	3	3	3	3	3	3	10.9	10.9	10.9	49.184	440	1.0822e-33	1.3542	1.3471	0.37078	0.37078	18.841	3	4385200
439;819;942;1364					IPI00418471;IPI00552689	4;2	Vimentin	VIM;RP11-124N14.1-008	Vimentin;Vimentin	P08670;B0YJC2;B0YJC4;B0YJC5;B3KRK8;Q53HU8;Q5JVS8	ENSG00000026025	OTTHUMP00000019224;OTTHUMP00000019227	NP_003371	PF00038;PF04732	Filament;Filament_head	Intermediate filament protein;Intermediate filament head (DNA binding) region	GO:0005737;GO:0005856;GO:0005882;GO:0043226;GO:0043228;GO:0043229;GO:0043232;GO:0044422;GO:0044424;GO:0044430;GO:0044446;GO:0044464	cytoplasm;cytoskeleton;intermediate filament;organelle;non-membrane-bounded organelle;intracellular organelle;intracellular non-membrane-bounded organelle;organelle part;intracellular part;cytoskeletal part;intracellular organelle part;cell part	GO:0005198;GO:0005200;GO:0005488;GO:0005515	structural molecule activity;structural constituent of cytoskeleton;binding;protein binding	GO:0006928;GO:0009987;GO:0044419;GO:0045103;GO:0051704	cell motion;cellular process;interspecies interaction between organisms;intermediate filament-based process;multi-organism process	hsa:7431			K07606	2	4	4	4	3	3	3	3	3	3	8.4	6.4	6.4	53.651	466	7.3018e-10	1.423	1.347	0.37082	0.37082	17.922	4	2410200
444;1205;1441	186;187		54;57		IPI00848331;IPI00026302;IPI00856058;IPI00887226;IPI00888117;IPI00888133;IPI00888331;IPI00887042;IPI00743317	3;3;3;2;1;1;1;1;1	60S ribosomal protein L31;RPL31 protein	RPL31	ribosomal protein L31 isoform 2;60S ribosomal protein L31;ribosomal protein L31 isoform 3;similar to mCG49427	P62899;B2R4C1;Q76N53;Q6IRZ0	ENSG00000071082	OTTHUMP00000161274	NP_001092047;NP_000984;NP_001093163;XP_001716934;XP_001722719;XP_001726262	PF01198	Ribosomal_L31e	Ribosomal protein L31e	GO:0005622;GO:0005829;GO:0005840;GO:0015934;GO:0022625;GO:0030529;GO:0032991;GO:0033279;GO:0043226;GO:0043228;GO:0043229;GO:0043232;GO:0044422;GO:0044424;GO:0044444;GO:0044445;GO:0044446;GO:0044464	intracellular;cytosol;ribosome;large ribosomal subunit;cytosolic large ribosomal subunit;ribonucleoprotein complex;macromolecular complex;ribosomal subunit;organelle;non-membrane-bounded organelle;intracellular organelle;intracellular non-membrane-bounded organelle;organelle part;intracellular part;cytoplasmic part;cytosolic part;intracellular organelle part;cell part	GO:0003676;GO:0003723;GO:0003735;GO:0005198;GO:0005488;GO:0005515	nucleic acid binding;RNA binding;structural constituent of ribosome;structural molecule activity;binding;protein binding	GO:0006412;GO:0006414;GO:0008152;GO:0009058;GO:0009059;GO:0009987;GO:0019538;GO:0034645;GO:0034960;GO:0034961;GO:0043170;GO:0043283;GO:0043284;GO:0044237;GO:0044238;GO:0044249;GO:0044260;GO:0044267	translation;translational elongation;metabolic process;biosynthetic process;macromolecule biosynthetic process;cellular process;protein metabolic process;cellular macromolecule biosynthetic process;cellular biopolymer metabolic process;cellular biopolymer biosynthetic process;macromolecule metabolic process;biopolymer metabolic process;biopolymer biosynthetic process;cellular metabolic process;pr…	hsa:6160	ko03010	Ribosome	K02910	9	3	3	5	3	3	5	3	3	5	27.3	27.3	27.3	14.632	128	2.0933e-16	1.4206	1.3451	0.37185	0.37185	9.2018	3	12399000
630;775;1415;1468;1797	312;313;314	205	43;169;175	176	IPI00382804	5	EEF1A protein	EEF1A	EEF1A protein (Fragment)	Q14222	ENSG00000156508			PF03144;PF03143	GTP_EFTU_D2;GTP_EFTU_D3	Elongation factor Tu domain 2;Elongation factor Tu C-terminal domain	GO:0005737;GO:0044424;GO:0044464	cytoplasm;intracellular part;cell part	GO:0000166;GO:0003676;GO:0003746;GO:0003824;GO:0003924;GO:0005488;GO:0005525;GO:0008135;GO:0016462;GO:0016787;GO:0016817;GO:0016818;GO:0017076;GO:0017111;GO:0019001;GO:0032553;GO:0032555;GO:0032561;GO:0045182	nucleotide binding;nucleic acid binding;translation elongation factor activity;catalytic activity;GTPase activity;binding;GTP binding;translation factor activity, nucleic acid binding;pyrophosphatase activity;hydrolase activity;hydrolase activity, acting on acid anhydrides;hydrolase activity, acting on acid anhydrides, in phosphorus-containing anhydrides;purine nucleotide binding;nucleoside-triph…	GO:0006414;GO:0008152;GO:0009058;GO:0009059;GO:0009987;GO:0034645;GO:0034960;GO:0034961;GO:0043170;GO:0043283;GO:0043284;GO:0044237;GO:0044249;GO:0044260	translational elongation;metabolic process;biosynthetic process;macromolecule biosynthetic process;cellular process;cellular macromolecule biosynthetic process;cellular biopolymer metabolic process;cellular biopolymer biosynthetic process;macromolecule metabolic process;biopolymer metabolic process;biopolymer biosynthetic process;cellular metabolic process;cellular biosynthetic process;cellular m…					1	5	6	10	1	2	3	1	2	3	31.7	12.3	12.3	24.196	227	4.3379e-52	1.3099	1.3417	0.3737	0.3737	23.649	14	210650000
162;1065					IPI00012750;IPI00903251	2;1	40S ribosomal protein S25	RPS25	40S ribosomal protein S25;14 kDa protein	P62851;B2R4M7	ENSG00000118181		NP_001019	PF03297	Ribosomal_S25	S25 ribosomal protein	GO:0005730;GO:0005829;GO:0005840;GO:0015935;GO:0022627;GO:0030529;GO:0032991;GO:0033279;GO:0043226;GO:0043228;GO:0043229;GO:0043232;GO:0044422;GO:0044424;GO:0044428;GO:0044444;GO:0044445;GO:0044446;GO:0044464	nucleolus;cytosol;ribosome;small ribosomal subunit;cytosolic small ribosomal subunit;ribonucleoprotein complex;macromolecular complex;ribosomal subunit;organelle;non-membrane-bounded organelle;intracellular organelle;intracellular non-membrane-bounded organelle;organelle part;intracellular part;nuclear part;cytoplasmic part;cytosolic part;intracellular organelle part;cell part	GO:0003676;GO:0003723;GO:0003735;GO:0005198;GO:0005488;GO:0005515	nucleic acid binding;RNA binding;structural constituent of ribosome;structural molecule activity;binding;protein binding	GO:0006412;GO:0006414;GO:0008152;GO:0009058;GO:0009059;GO:0009987;GO:0019538;GO:0034645;GO:0034960;GO:0034961;GO:0043170;GO:0043283;GO:0043284;GO:0044237;GO:0044238;GO:0044249;GO:0044260;GO:0044267	translation;translational elongation;metabolic process;biosynthetic process;macromolecule biosynthetic process;cellular process;protein metabolic process;cellular macromolecule biosynthetic process;cellular biopolymer metabolic process;cellular biopolymer biosynthetic process;macromolecule metabolic process;biopolymer metabolic process;biopolymer biosynthetic process;cellular metabolic process;pr…	hsa:6230	ko03010	Ribosome	K02975	2	2	2	3	2	2	3	2	2	3	13.6	13.6	13.6	13.742	125	5.5832e-07	1.54	1.3111	0.39057	0.39057	8.2384	4	6222600
785;1147;1161;1978					IPI00217030;IPI00478986;IPI00219894;IPI00302740;IPI00643830;IPI00646114	4;2;2;1;1;1	40S ribosomal protein S4, X isoform;Single copy abundant mRNA protein;SCR10;Uncharacterized protein ENSP00000353784;40S ribosomal protein S4, Y isoform 2	RPS4X;CCG2;RPS4;SCAR;RPS4Y2;RPS4Y2P	40S ribosomal protein S4, X isoform;Similar to 40S ribosomal protein S4;40S ribosomal protein S4, Y isoform 2	P62701;B2R491;Q53HV1;Q96IR1;A6NL17;Q8TD47	ENSG00000198034;ENSG00000186008;ENSG00000157828	OTTHUMP00000023537;OTTHUMP00000034699	NP_000998;NP_001034656	PF00467;PF00900;PF08071;PF01479	KOW;Ribosomal_S4e;RS4NT;S4	KOW motif;Ribosomal family S4e;RS4NT (NUC023) domain;S4 domain	GO:0005622;GO:0005829;GO:0005840;GO:0005844;GO:0015935;GO:0022627;GO:0030529;GO:0032991;GO:0033279;GO:0043226;GO:0043228;GO:0043229;GO:0043232;GO:0044422;GO:0044424;GO:0044444;GO:0044445;GO:0044446;GO:0044464	intracellular;cytosol;ribosome;polysome;small ribosomal subunit;cytosolic small ribosomal subunit;ribonucleoprotein complex;macromolecular complex;ribosomal subunit;organelle;non-membrane-bounded organelle;intracellular organelle;intracellular non-membrane-bounded organelle;organelle part;intracellular part;cytoplasmic part;cytosolic part;intracellular organelle part;cell part	GO:0003676;GO:0003723;GO:0003735;GO:0005198;GO:0005488;GO:0019843	nucleic acid binding;RNA binding;structural constituent of ribosome;structural molecule activity;binding;rRNA binding	GO:0006412;GO:0006414;GO:0006417;GO:0007275;GO:0008152;GO:0008283;GO:0008284;GO:0009058;GO:0009059;GO:0009889;GO:0009891;GO:0009893;GO:0009987;GO:0010468;GO:0010556;GO:0010557;GO:0010604;GO:0010608;GO:0019222;GO:0019538;GO:0031323;GO:0031325;GO:0031326;GO:0031328;GO:0032268;GO:0032270;GO:0032501;GO:0032502;GO:0034645;GO:0034960;GO:0034961;GO:0042127;GO:0043170;GO:0043283;GO:0043284;GO:0044237;GO:…	translation;translational elongation;regulation of translation;multicellular organismal development;metabolic process;cell proliferation;positive regulation of cell proliferation;biosynthetic process;macromolecule biosynthetic process;regulation of biosynthetic process;positive regulation of biosynthetic process;positive regulation of metabolic process;cellular process;regulation of gene expressi…	hsa:6191;hsa:140032				6	4	4	6	4	4	6	4	4	6	12.2	12.2	12.2	29.597	263	7.6601e-07	1.3926	1.3099	0.39125	0.39125	2.6109	4	4688100
51;1422					IPI00741167;IPI00219160	2;2	60S ribosomal protein L34	RPL34	similar to Ribosomal protein L34;60S ribosomal protein L34	P49207;Q5MK14	ENSG00000109475	OTTHUMP00000162661;OTTHUMP00000162662	XP_945476;NP_000986;NP_296374	PF01199	Ribosomal_L34e	Ribosomal protein L34e	GO:0005622;GO:0005829;GO:0005840;GO:0015934;GO:0022625;GO:0030529;GO:0032991;GO:0033279;GO:0043226;GO:0043228;GO:0043229;GO:0043232;GO:0044422;GO:0044424;GO:0044444;GO:0044445;GO:0044446;GO:0044464	intracellular;cytosol;ribosome;large ribosomal subunit;cytosolic large ribosomal subunit;ribonucleoprotein complex;macromolecular complex;ribosomal subunit;organelle;non-membrane-bounded organelle;intracellular organelle;intracellular non-membrane-bounded organelle;organelle part;intracellular part;cytoplasmic part;cytosolic part;intracellular organelle part;cell part	GO:0003676;GO:0003723;GO:0003735;GO:0005198;GO:0005488;GO:0005515	nucleic acid binding;RNA binding;structural constituent of ribosome;structural molecule activity;binding;protein binding	GO:0006412;GO:0006414;GO:0008152;GO:0009058;GO:0009059;GO:0009987;GO:0019538;GO:0034645;GO:0034960;GO:0034961;GO:0043170;GO:0043283;GO:0043284;GO:0044237;GO:0044238;GO:0044249;GO:0044260;GO:0044267	translation;translational elongation;metabolic process;biosynthetic process;macromolecule biosynthetic process;cellular process;protein metabolic process;cellular macromolecule biosynthetic process;cellular biopolymer metabolic process;cellular biopolymer biosynthetic process;macromolecule metabolic process;biopolymer metabolic process;biopolymer biosynthetic process;cellular metabolic process;pr…	hsa:6164	ko03010	Ribosome	K02915	2	2	2	2	2	2	2	2	2	2	14.4	14.4	14.4	14.515	125	0.0047257	1.3092	1.3088	0.39186	0.39186	8.2965	2	1146300
30;475;1947					IPI00784614;IPI00784808;IPI00784936;IPI00883870;IPI00455033;IPI00784835;IPI00887410;IPI00871679	3;3;3;3;3;3;3;1	cDNA FLJ55422, highly similar to Septin-9;cDNA FLJ54900, highly similar to Septin-9;cDNA FLJ54882, highly similar to Septin-9;cDNA FLJ31933 fis, clone NT2RP7006304, highly similar to Septin-9 (Septin 9, isoform CRA_f);cDNA FLJ75490, highly similar to Homo sapiens septin 9, mRNA (Septin 9, isoform CRA_b);MAFK protein	Ov/Br septin;SEPT9;hCG_1986631;MAFK	septin 9 isoform a;septin 9 isoform b;septin 9 isoform c;septin 9 isoform d;septin 9 isoform e;cDNA FLJ55268, highly similar to Septin-9;similar to septin 9	B4DTL7;Q96QF2;B4E274;B4DTL9;B3KPM0;A8K2V3;A2VCQ5;B4E0N2	ENSG00000184640	OTTHUMP00000182342;OTTHUMP00000182345;OTTHUMP00000182343;OTTHUMP00000182344;OTTHUMP00000182341	NP_001106963;NP_001106965;NP_006631;NP_001106967;NP_001106964;NP_001106966;NP_001106968;XP_001718659	PF00735	Septin	Septin			GO:0000166;GO:0005488;GO:0005525;GO:0017076;GO:0019001;GO:0032553;GO:0032555;GO:0032561	nucleotide binding;binding;GTP binding;purine nucleotide binding;guanyl nucleotide binding;ribonucleotide binding;purine ribonucleotide binding;guanyl ribonucleotide binding	GO:0007049;GO:0009987	cell cycle;cellular process					8	3	3	3	3	3	3	3	3	3	4.6	4.6	4.6	65.401	586	8.8279e-05	1.4433	1.3058	0.39353	0.39353	7.9826	3	2581500
230;949;1060;1267;1371;1977		249;250		1208;1319	IPI00856116;IPI00856001;IPI00855763;IPI00292009;IPI00383645;IPI00856046;IPI00645179;IPI00871200;IPI00477680;IPI00166197;IPI00913904;IPI00873173	6;6;6;5;4;3;1;1;1;1;1;1	Palladin;Sarcoma antigen NY-SAR-77;SIH002	PALLD;KIAA0992;CGI-151	Isoform 1 of Palladin;Isoform 5 of Palladin;Isoform 3 of Palladin;Isoform 2 of Palladin;Isoform 4 of Palladin;Isoform 7 of Palladin	Q8WX93-1;Q8WX93;Q8WX93-5;Q8WX93-3;Q8WX93-2;B2RTX2;Q4W5A6;Q8WX93-4;B3KTG2;Q7L8P5;Q8WX93-7	ENSG00000129116		NP_057165	PF07679	I-set	Immunoglobulin I-set domain	GO:0005634;GO:0005737;GO:0005856;GO:0005884;GO:0043226;GO:0043227;GO:0043228;GO:0043229;GO:0043231;GO:0043232;GO:0044422;GO:0044424;GO:0044430;GO:0044446;GO:0044464	nucleus;cytoplasm;cytoskeleton;actin filament;organelle;membrane-bounded organelle;non-membrane-bounded organelle;intracellular organelle;intracellular membrane-bounded organelle;intracellular non-membrane-bounded organelle;organelle part;intracellular part;cytoskeletal part;intracellular organelle part;cell part	GO:0003779;GO:0005488;GO:0005515;GO:0008092;GO:0042805;GO:0051371;GO:0051393	actin binding;binding;protein binding;cytoskeletal protein binding;actinin binding;muscle alpha-actinin binding;alpha-actinin binding	GO:0006996;GO:0007010;GO:0009987;GO:0016043;GO:0032502;GO:0048532	organelle organization;cytoskeleton organization;cellular process;cellular component organization;developmental process;anatomical structure organization	hsa:23022				12	6	6	9	6	6	9	6	6	9	5.2	5.2	5.2	150.54	1383	9.9464e-23	0.67765	1.3006	0.3965	0.3965	30.807	11	2517200
621;1059					IPI00221089	2	40S ribosomal protein S13	RPS13	40S ribosomal protein S13	P62277;B2R549	ENSG00000110700		NP_001008	PF08069;PF00312	Ribosomal_S13_N;Ribosomal_S15	Ribosomal S13/S15 N-terminal domain;Ribosomal protein S15	GO:0005622;GO:0005634;GO:0005730;GO:0005829;GO:0005840;GO:0015935;GO:0022627;GO:0030529;GO:0032991;GO:0033279;GO:0043226;GO:0043227;GO:0043228;GO:0043229;GO:0043231;GO:0043232;GO:0044422;GO:0044424;GO:0044428;GO:0044444;GO:0044445;GO:0044446;GO:0044464	intracellular;nucleus;nucleolus;cytosol;ribosome;small ribosomal subunit;cytosolic small ribosomal subunit;ribonucleoprotein complex;macromolecular complex;ribosomal subunit;organelle;membrane-bounded organelle;non-membrane-bounded organelle;intracellular organelle;intracellular membrane-bounded organelle;intracellular non-membrane-bounded organelle;organelle part;intracellular part;nuclear part;…	GO:0003676;GO:0003723;GO:0003729;GO:0003735;GO:0005198;GO:0005488;GO:0005515	nucleic acid binding;RNA binding;mRNA binding;structural constituent of ribosome;structural molecule activity;binding;protein binding	GO:0006412;GO:0006414;GO:0008152;GO:0009058;GO:0009059;GO:0009892;GO:0009987;GO:0019219;GO:0019222;GO:0019538;GO:0031323;GO:0031324;GO:0033119;GO:0034645;GO:0034960;GO:0034961;GO:0043170;GO:0043283;GO:0043284;GO:0043484;GO:0044237;GO:0044238;GO:0044249;GO:0044260;GO:0044267;GO:0045934;GO:0048519;GO:0048523;GO:0050789;GO:0050794;GO:0051252;GO:0051253;GO:0065007	translation;translational elongation;metabolic process;biosynthetic process;macromolecule biosynthetic process;negative regulation of metabolic process;cellular process;regulation of nucleobase, nucleoside, nucleotide and nucleic acid metabolic process;regulation of metabolic process;protein metabolic process;regulation of cellular metabolic process;negative regulation of cellular metabolic proce…	hsa:6207	ko03010	Ribosome	K02953	1	2	2	3	2	2	3	2	2	3	11.3	11.3	11.3	17.222	151	4.3721e-05	1.5481	1.3004	0.3966	0.3966	2.6488	2	1556800
58;848;1136;1840;1870;2050	126		71		IPI00013296;IPI00642513;IPI00397609;IPI00790711;IPI00903096;IPI00872722;IPI00894147	6;3;3;3;2;1;1	40S ribosomal protein S18;Ke-3	RPS18;D6S218E	40S ribosomal protein S18;similar to ribosomal protein S18;similar to ribosomal protein;17 kDa protein	P62269;Q5SUJ3	ENSG00000096150;ENSG00000182498;ENSG00000206212	OTTHUMP00000014635;OTTHUMP00000029059;OTTHUMP00000029467;OTTHUMP00000193497;OTTHUMP00000194331;OTTHUMP00000183218;OTTHUMP00000183217	NP_072045;XP_001713710;NP_001087248;XP_001721166;XP_001725344;XP_371019;XP_947132	PF00416	Ribosomal_S13	Ribosomal protein S13/S18	GO:0005622;GO:0005737;GO:0005829;GO:0005840;GO:0015935;GO:0022627;GO:0030529;GO:0032991;GO:0033279;GO:0043226;GO:0043228;GO:0043229;GO:0043232;GO:0044422;GO:0044424;GO:0044444;GO:0044445;GO:0044446;GO:0044464	intracellular;cytoplasm;cytosol;ribosome;small ribosomal subunit;cytosolic small ribosomal subunit;ribonucleoprotein complex;macromolecular complex;ribosomal subunit;organelle;non-membrane-bounded organelle;intracellular organelle;intracellular non-membrane-bounded organelle;organelle part;intracellular part;cytoplasmic part;cytosolic part;intracellular organelle part;cell part	GO:0003676;GO:0003723;GO:0003735;GO:0005198;GO:0005488;GO:0019843	nucleic acid binding;RNA binding;structural constituent of ribosome;structural molecule activity;binding;rRNA binding	GO:0006412;GO:0006414;GO:0008152;GO:0009058;GO:0009059;GO:0009987;GO:0019538;GO:0034645;GO:0034960;GO:0034961;GO:0043170;GO:0043283;GO:0043284;GO:0044237;GO:0044238;GO:0044249;GO:0044260;GO:0044267	translation;translational elongation;metabolic process;biosynthetic process;macromolecule biosynthetic process;cellular process;protein metabolic process;cellular macromolecule biosynthetic process;cellular biopolymer metabolic process;cellular biopolymer biosynthetic process;macromolecule metabolic process;biopolymer metabolic process;biopolymer biosynthetic process;cellular metabolic process;pr…	hsa:100130553;hsa:6222	ko03010	Ribosome	K02964	7	6	7	11	6	7	11	6	7	11	36.8	36.8	36.8	17.718	152	3.1717e-26	1.4767	1.3002	0.39673	0.39673	10.165	8	9764600
538;748;780;927	136		152		IPI00014151;IPI00794383;IPI00795037;IPI00794344;IPI00792053;IPI00793676	4;4;2;1;1;1	26S proteasome non-ATPase regulatory subunit 6;26S proteasome regulatory subunit S10;p42A;Proteasome regulatory particle subunit p44S10;Phosphonoformate immuno-associated protein 4;Breast cancer-associated protein SGA-113M;cDNA FLJ37740 fis, clone BRHIP2021870, highly similar to 26S proteasome non-ATPase regulatory subunit 6 (Proteasome (Prosome, macropain) 26S subunit, non-ATPase, 6, isoform CRA…	PSMD6;KIAA0107;PFAAP4;hCG_23509	26S proteasome non-ATPase regulatory subunit 6;Proteasome (Prosome, macropain) 26S subunit, non-ATPase, 6, isoform CRA_d;34 kDa protein	Q15008;A8K2E0;B3KT66;Q6UV22	ENSG00000163636	OTTHUMP00000171748;OTTHUMP00000171743;OTTHUMP00000171745	NP_055629	PF01399;PF10602	PCI;RPN7	PCI domain;26S proteasome subunit RPN7	GO:0000502;GO:0005829;GO:0032991;GO:0043234;GO:0044424;GO:0044444;GO:0044464	proteasome complex;cytosol;macromolecular complex;protein complex;intracellular part;cytoplasmic part;cell part	GO:0003824;GO:0005488;GO:0005515;GO:0016462;GO:0016787;GO:0016817;GO:0016818;GO:0016887;GO:0017111	catalytic activity;binding;protein binding;pyrophosphatase activity;hydrolase activity;hydrolase activity, acting on acid anhydrides;hydrolase activity, acting on acid anhydrides, in phosphorus-containing anhydrides;ATPase activity;nucleoside-triphosphatase activity	GO:0006508;GO:0006510;GO:0006511;GO:0008152;GO:0009056;GO:0009057;GO:0009987;GO:0010498;GO:0019538;GO:0019941;GO:0022402;GO:0030163;GO:0031145;GO:0043085;GO:0043086;GO:0043161;GO:0043170;GO:0043283;GO:0043285;GO:0043632;GO:0044237;GO:0044238;GO:0044248;GO:0044257;GO:0044260;GO:0044265;GO:0044267;GO:0050790;GO:0051340;GO:0051351;GO:0051352;GO:0051436;GO:0051437;GO:0051438;GO:0051439;GO:0051443;GO:…	proteolysis;ATP-dependent proteolysis;ubiquitin-dependent protein catabolic process;metabolic process;catabolic process;macromolecule catabolic process;cellular process;proteasomal protein catabolic process;protein metabolic process;modification-dependent protein catabolic process;cell cycle process;protein catabolic process;anaphase-promoting complex-dependent proteasomal ubiquitin-dependent pro…	hsa:9861	ko03050	Proteasome	K03037	6	4	4	7	4	4	7	4	4	7	13.4	13.4	13.4	45.531	389	3.7684e-20	1.3181	1.2982	0.39786	0.39786	21.505	6	5954400
341;405;1629	90		1474		IPI00007928	3	Pre-mRNA-processing-splicing factor 8;Splicing factor Prp8;PRP8 homolog;220 kDa U5 snRNP-specific protein;p220	PRPF8;PRPC8	Pre-mRNA-processing-splicing factor 8	Q6P2Q9;B4DK16;Q53GM6;Q6JH02;Q6JH03	ENSG00000174231	OTTHUMP00000115657;OTTHUMP00000182993	NP_006436	PF01398;PF08082;PF08083;PF08084;PF10598;PF10597;PF10596	Mov34;PRO8NT;PROCN;PROCT;RRM_4;U5_2-snRNA_bdg;U6-snRNA_bdg	Mov34/MPN/PAD-1 family;PRO8NT (NUC069), PrP8 N-terminal domain;PROCN (NUC071) domain;PROCT (NUC072) domain;RNA recognition motif of the spliceosomal PrP8;U5-snRNA binding site 2 of PrP8;U6-snRNA interacting domain of PrP8	GO:0005634;GO:0005681;GO:0005682;GO:0016604;GO:0016607;GO:0030529;GO:0030532;GO:0032991;GO:0043226;GO:0043227;GO:0043229;GO:0043231;GO:0044422;GO:0044424;GO:0044428;GO:0044446;GO:0044451;GO:0044464	nucleus;spliceosome;snRNP U5;nuclear body;nuclear speck;ribonucleoprotein complex;small nuclear ribonucleoprotein complex;macromolecular complex;organelle;membrane-bounded organelle;intracellular organelle;intracellular membrane-bounded organelle;organelle part;intracellular part;nuclear part;intracellular organelle part;nucleoplasm part;cell part	GO:0003676;GO:0003723;GO:0003824;GO:0005488;GO:0005515;GO:0031202	nucleic acid binding;RNA binding;catalytic activity;binding;protein binding;RNA splicing factor activity, transesterification mechanism	GO:0000375;GO:0000377;GO:0000398;GO:0003008;GO:0006139;GO:0006396;GO:0006397;GO:0007600;GO:0007601;GO:0008152;GO:0008380;GO:0009987;GO:0016070;GO:0016071;GO:0032501;GO:0034960;GO:0043170;GO:0043283;GO:0044237;GO:0044238;GO:0044260;GO:0050877;GO:0050890;GO:0050896;GO:0050953	RNA splicing, via transesterification reactions;RNA splicing, via transesterification reactions with bulged adenosine as nucleophile;nuclear mRNA splicing, via spliceosome;system process;nucleobase, nucleoside, nucleotide and nucleic acid metabolic process;RNA processing;mRNA processing;sensory perception;visual perception;metabolic process;RNA splicing;cellular process;RNA metabolic process;mRNA…	hsa:10594				1	3	3	4	3	3	4	3	3	4	2	2	2	273.6	2335	4.4463e-07	1.001	1.2981	0.39795	0.39795	21.912	4	927900
343;344;347;537;1266;1590					IPI00643351;IPI00031812;IPI00450235;IPI00250153;IPI00784202;IPI00479509;IPI00556023	6;6;4;3;2;2;1	Nuclease-sensitive element-binding protein 1;Y-box-binding protein 1;Y-box transcription factor;YB-1;CCAAT-binding transcription factor I subunit A;Enhancer factor I subunit A;DNA-binding protein B;Nuclease sensitive element binding protein-1;Y-box-binding protein 2;Germ cell-specific Y-box-binding protein;Contrin;MSY2 homolog;DNA-binding protein C	YBX1;NSEP1;YB1;YBX2;CSDA3;MSY2	Protein;Nuclease-sensitive element-binding protein 1;Nuclease sensitive element binding protein-1;Y-box-binding protein 2	P67809;A0JLU4;Q05D43;Q6PKI6;Q7KZ24;Q9Y2T7;B2RCC2	ENSG00000065978;ENSG00000006047	OTTHUMP00000008732;OTTHUMP00000008731;OTTHUMP00000183127	NP_004550;NP_057066	PF00313	CSD	'Cold-shock' DNA-binding domain	GO:0005634;GO:0005737;GO:0043226;GO:0043227;GO:0043229;GO:0043231;GO:0044424;GO:0044464	nucleus;cytoplasm;organelle;membrane-bounded organelle;intracellular organelle;intracellular membrane-bounded organelle;intracellular part;cell part	GO:0003676;GO:0003677;GO:0003690;GO:0003697;GO:0003700;GO:0003723;GO:0005488;GO:0005515;GO:0016564;GO:0030528;GO:0043566	nucleic acid binding;DNA binding;double-stranded DNA binding;single-stranded DNA binding;transcription factor activity;RNA binding;binding;protein binding;transcription repressor activity;transcription regulator activity;structure-specific DNA binding	GO:0000375;GO:0000377;GO:0000398;GO:0006139;GO:0006350;GO:0006351;GO:0006355;GO:0006366;GO:0006396;GO:0006397;GO:0008152;GO:0008380;GO:0009058;GO:0009059;GO:0009889;GO:0009987;GO:0010468;GO:0010556;GO:0016070;GO:0016071;GO:0019219;GO:0019222;GO:0031323;GO:0032774;GO:0034645;GO:0034960;GO:0034961;GO:0043170;GO:0043283;GO:0043284;GO:0044237;GO:0044238;GO:0044249;GO:0044260;GO:0045449;GO:0050789;GO:…	RNA splicing, via transesterification reactions;RNA splicing, via transesterification reactions with bulged adenosine as nucleophile;nuclear mRNA splicing, via spliceosome;nucleobase, nucleoside, nucleotide and nucleic acid metabolic process;transcription;transcription, DNA-dependent;regulation of transcription, DNA-dependent;transcription from RNA polymerase II promoter;RNA processing;mRNA proce…	hsa:4904;hsa:51087			K09276;K09277	7	6	6	9	6	6	9	3	3	5	20.1	20.1	11.5	41.905	374	1.6484e-50	1.3452	1.296	0.3991	0.3991	14.011	9	16054000
863;973;1049;1231;1922;1961;1962	338		311		IPI00465233;IPI00745266;IPI00910633;IPI00879876;IPI00910422;IPI00877935;IPI00878425;IPI00877598;IPI00787469	7;7;7;4;3;3;3;2;1	Eukaryotic translation initiation factor 3, subunit E interacting protein;Eukaryotic translation initiation factor 3 subunit E-interacting protein;Eukaryotic translation initiation factor 3 subunit 6-interacting protein;cDNA FLJ59381, highly similar to Eukaryotic translation initiation factor 3 subunit 6-interacting protein;Putative uncharacterized protein	EIF3EIP;AL022311.1-001;EIF3S6IP;HSPC021;HSPC025;MSTP005;AL022311.1-002;hCG_41840	Eukaryotic translation initiation factor 3, subunit E interacting protein;Eukaryotic translation initiation factor 3 subunit E-interacting protein;cDNA FLJ59381, highly similar to Eukaryotic translation initiation factor 3 subunit 6-interacting protein;Eukaryotic translation initiation factor 3, subunit E interacting protein	B0QY89;B3KPB9;Q9Y262;B2RDG6;B4DQF6;B4DYB2;B0QY90;B3KNG0;Q7Z5X3;Q8N7H0	ENSG00000100129	OTTHUMP00000198211;OTTHUMP00000028693;OTTHUMP00000198212	NP_057175	PF10255	Paf67	RNA polymerase I-associated factor PAF67	GO:0001650;GO:0005654;GO:0005730;GO:0043226;GO:0043228;GO:0043229;GO:0043232;GO:0044422;GO:0044424;GO:0044428;GO:0044446;GO:0044452;GO:0044464;GO:0005634;GO:0043227;GO:0043231	fibrillar center;nucleoplasm;nucleolus;organelle;non-membrane-bounded organelle;intracellular organelle;intracellular non-membrane-bounded organelle;organelle part;intracellular part;nuclear part;intracellular organelle part;nucleolar part;cell part;nucleus;membrane-bounded organelle;intracellular membrane-bounded organelle	GO:0003676;GO:0003743;GO:0005488;GO:0005515;GO:0008135;GO:0045182	nucleic acid binding;translation initiation factor activity;binding;protein binding;translation factor activity, nucleic acid binding;translation regulator activity	GO:0006412;GO:0008152;GO:0009058;GO:0009059;GO:0009987;GO:0019538;GO:0034645;GO:0034960;GO:0034961;GO:0043170;GO:0043283;GO:0043284;GO:0044237;GO:0044238;GO:0044249;GO:0044260;GO:0044267	translation;metabolic process;biosynthetic process;macromolecule biosynthetic process;cellular process;protein metabolic process;cellular macromolecule biosynthetic process;cellular biopolymer metabolic process;cellular biopolymer biosynthetic process;macromolecule metabolic process;biopolymer metabolic process;biopolymer biosynthetic process;cellular metabolic process;primary metabolic process;c…	hsa:51386				9	7	7	10	7	7	10	7	7	10	12.5	12.5	12.5	70.901	607	3.3321e-66	1.1985	1.2945	0.40001	0.40001	7.8902	7	23481000
527;1098	212;213;214		274;283;285		IPI00102069	2	Eukaryotic translation initiation factor 3 subunit M;PCI domain-containing protein 1;Fetal lung protein B5	EIF3M;HFLB5;PCID1;GA17;PNAS-125	Eukaryotic translation initiation factor 3 subunit M	Q7L2H7;A8K7X4;B4E2Q4	ENSG00000149100		NP_006351	PF01399	PCI	PCI domain			GO:0003676;GO:0003743;GO:0005488;GO:0005515;GO:0008135;GO:0045182	nucleic acid binding;translation initiation factor activity;binding;protein binding;translation factor activity, nucleic acid binding;translation regulator activity	GO:0006412;GO:0008152;GO:0009058;GO:0009059;GO:0009987;GO:0019538;GO:0034645;GO:0034960;GO:0034961;GO:0043170;GO:0043283;GO:0043284;GO:0044237;GO:0044238;GO:0044249;GO:0044260;GO:0044267;GO:0044419;GO:0051704	translation;metabolic process;biosynthetic process;macromolecule biosynthetic process;cellular process;protein metabolic process;cellular macromolecule biosynthetic process;cellular biopolymer metabolic process;cellular biopolymer biosynthetic process;macromolecule metabolic process;biopolymer metabolic process;biopolymer biosynthetic process;cellular metabolic process;primary metabolic process;c…	hsa:10480				1	2	2	2	2	2	2	2	2	2	9.1	9.1	9.1	42.502	374	8.5098e-05	1.2146	1.289	0.40315	0.40315	22.108	2	4919200
322;610;729;1338	92		46		IPI00478810;IPI00008438;IPI00749512;IPI00414852;IPI00398673;IPI00791589;IPI00025842;IPI00816715	4;4;3;3;2;1;1;1	Ribosomal protein S10;40S ribosomal protein S10;Ribosomal protein S10 variant;Uncharacterized protein ENSP00000383249	RPS10;RP11-375E1__A.4-005	Ribosomal protein S10;40S ribosomal protein S10;40S ribosomal protein S10;15 kDa protein;similar to ribosomal protein S10	Q5TZB9;P46783;B2R4E3;Q59GE4;A8MVA6	ENSG00000124614;ENSG00000215464	OTTHUMP00000016230;OTTHUMP00000016229;OTTHUMP00000182119;OTTHUMP00000028781	NP_001005;XP_373949;XP_943661	PF03501	S10_plectin	Plectin/S10 domain	GO:0005840;GO:0030529;GO:0032991;GO:0043226;GO:0043228;GO:0043229;GO:0043232;GO:0044424;GO:0044444;GO:0044464;GO:0005737;GO:0005829;GO:0015935;GO:0022627;GO:0033279;GO:0044422;GO:0044445;GO:0044446	ribosome;ribonucleoprotein complex;macromolecular complex;organelle;non-membrane-bounded organelle;intracellular organelle;intracellular non-membrane-bounded organelle;intracellular part;cytoplasmic part;cell part;cytoplasm;cytosol;small ribosomal subunit;cytosolic small ribosomal subunit;ribosomal subunit;organelle part;cytosolic part;intracellular organelle part	GO:0003676;GO:0003723;GO:0003735;GO:0005198;GO:0005488;GO:0005515	nucleic acid binding;RNA binding;structural constituent of ribosome;structural molecule activity;binding;protein binding	GO:0006412;GO:0006414;GO:0008152;GO:0009058;GO:0009059;GO:0009987;GO:0019538;GO:0034645;GO:0034960;GO:0034961;GO:0043170;GO:0043283;GO:0043284;GO:0044237;GO:0044238;GO:0044249;GO:0044260;GO:0044267	translation;translational elongation;metabolic process;biosynthetic process;macromolecule biosynthetic process;cellular process;protein metabolic process;cellular macromolecule biosynthetic process;cellular biopolymer metabolic process;cellular biopolymer biosynthetic process;macromolecule metabolic process;biopolymer metabolic process;biopolymer biosynthetic process;cellular metabolic process;pr…	hsa:6204	ko03010	Ribosome	K02947	8	4	4	6	4	4	6	4	4	6	24.4	24.4	24.4	19.868	172	0.0001609	1.4571	1.2833	0.40644	0.40644	24.394	6	12173000
142;188;421;687;1010;1388;1583;1584;1651;1731;1822;1876;1937	332		324		IPI00440493;IPI00908963;IPI00549805;IPI00471928;IPI00641249	13;11;5;5;2	ATP synthase subunit alpha, mitochondrial;cDNA FLJ54107, highly similar to ATP synthase subunit alpha, mitochondrial (EC 3.6.3.14)	ATP5A1;ATP5A;ATP5AL2;ATPM	ATP synthase subunit alpha, mitochondrial;cDNA FLJ54107, highly similar to ATP synthase subunit alpha, mitochondrial	P25705;A8K092;B4DY56	ENSG00000152234	OTTHUMP00000072923;OTTHUMP00000163475	NP_001001937;NP_004037	PF00006;PF00306;PF02874	ATP-synt_ab;ATP-synt_ab_C;ATP-synt_ab_N	ATP synthase alpha/beta family, nucleotide-binding domain;ATP synthase alpha/beta chain, C terminal domain;ATP synthase alpha/beta family, beta-barrel domain	GO:0005739;GO:0005743;GO:0005753;GO:0005759;GO:0005886;GO:0016020;GO:0016469;GO:0019866;GO:0031090;GO:0031966;GO:0032991;GO:0033178;GO:0043226;GO:0043227;GO:0043229;GO:0043231;GO:0043234;GO:0044422;GO:0044424;GO:0044425;GO:0044429;GO:0044444;GO:0044446;GO:0044455;GO:0044464;GO:0045259;GO:0045261	mitochondrion;mitochondrial inner membrane;mitochondrial proton-transporting ATP synthase complex;mitochondrial matrix;plasma membrane;membrane;proton-transporting two-sector ATPase complex;organelle inner membrane;organelle membrane;mitochondrial membrane;macromolecular complex;proton-transporting two-sector ATPase complex, catalytic domain;organelle;membrane-bounded organelle;intracellular orga…	GO:0000166;GO:0003824;GO:0005102;GO:0005215;GO:0005488;GO:0005515;GO:0005524;GO:0008324;GO:0015075;GO:0015077;GO:0015078;GO:0015399;GO:0015405;GO:0016462;GO:0016787;GO:0016817;GO:0016818;GO:0016820;GO:0016887;GO:0017076;GO:0017111;GO:0019829;GO:0022804;GO:0022857;GO:0022890;GO:0022891;GO:0022892;GO:0030554;GO:0032553;GO:0032555;GO:0032559;GO:0042287;GO:0042288;GO:0042623;GO:0042625;GO:0042626;GO:…	nucleotide binding;catalytic activity;receptor binding;transporter activity;binding;protein binding;ATP binding;cation transmembrane transporter activity;ion transmembrane transporter activity;monovalent inorganic cation transmembrane transporter activity;hydrogen ion transmembrane transporter activity;primary active transmembrane transporter activity;P-P-bond-hydrolysis-driven transmembrane tran…	GO:0001936;GO:0001937;GO:0006139;GO:0006163;GO:0006164;GO:0006629;GO:0006753;GO:0006754;GO:0006810;GO:0006811;GO:0006812;GO:0006818;GO:0008152;GO:0008285;GO:0009117;GO:0009141;GO:0009142;GO:0009144;GO:0009145;GO:0009150;GO:0009152;GO:0009165;GO:0009199;GO:0009201;GO:0009205;GO:0009206;GO:0009259;GO:0009260;GO:0009790;GO:0009987;GO:0015672;GO:0015985;GO:0015986;GO:0015992;GO:0032502;GO:0034220;GO:…	regulation of endothelial cell proliferation;negative regulation of endothelial cell proliferation;nucleobase, nucleoside, nucleotide and nucleic acid metabolic process;purine nucleotide metabolic process;purine nucleotide biosynthetic process;lipid metabolic process;nucleoside phosphate metabolic process;ATP biosynthetic process;transport;ion transport;cation transport;hydrogen transport;metabol…	hsa:498	ko00190	Oxidative phosphorylation	K02132	5	13	13	20	13	13	20	13	13	20	24.8	24.8	24.8	59.75	553	1.7148e-51	1.296	1.2812	0.40765	0.40765	55.609	18	67097000
354;591;720;1227;1604	122	89	1	76	IPI00012795;IPI00642205	5;3	Eukaryotic translation initiation factor 3 subunit I;Eukaryotic translation initiation factor 3 subunit 2;eIF-3-beta;eIF3 p36;TGF-beta receptor-interacting protein 1;Eukaryotic translation initiation factor 3, subunit I	EIF3I;EIF3S2;TRIP1;RP4-675E8.1-005	Eukaryotic translation initiation factor 3 subunit I;Eukaryotic translation initiation factor 3, subunit I	Q13347;Q53HU7;Q5U0F4;Q9P1D9;Q5TFK1	ENSG00000084623	OTTHUMP00000008492;OTTHUMP00000035919	NP_003748	PF00400	WD40	WD domain, G-beta repeat	GO:0005829;GO:0005852;GO:0032991;GO:0043234;GO:0044424;GO:0044444;GO:0044464	cytosol;eukaryotic translation initiation factor 3 complex;macromolecular complex;protein complex;intracellular part;cytoplasmic part;cell part	GO:0003676;GO:0003743;GO:0005488;GO:0005515;GO:0008135;GO:0045182	nucleic acid binding;translation initiation factor activity;binding;protein binding;translation factor activity, nucleic acid binding;translation regulator activity	GO:0006412;GO:0006417;GO:0006446;GO:0008152;GO:0009058;GO:0009059;GO:0009889;GO:0009987;GO:0010468;GO:0010556;GO:0010608;GO:0019222;GO:0019538;GO:0031323;GO:0031326;GO:0032268;GO:0034645;GO:0034960;GO:0034961;GO:0043170;GO:0043283;GO:0043284;GO:0044237;GO:0044238;GO:0044249;GO:0044260;GO:0044267;GO:0050789;GO:0050794;GO:0051128;GO:0051246;GO:0060255;GO:0065007	translation;regulation of translation;regulation of translational initiation;metabolic process;biosynthetic process;macromolecule biosynthetic process;regulation of biosynthetic process;cellular process;regulation of gene expression;regulation of macromolecule biosynthetic process;posttranscriptional regulation of gene expression;regulation of metabolic process;protein metabolic process;regulatio…	hsa:8668				2	5	5	5	5	5	5	5	5	5	23.1	23.1	23.1	36.501	325	2.6562e-09	1.3485	1.2789	0.40898	0.40898	15.974	5	10332000
175;718;1570					IPI00479191;IPI00013881;IPI00026230;IPI00003881;IPI00909162;IPI00908896	3;3;2;1;1;1	Heterogeneous nuclear ribonucleoprotein H;Heterogeneous nuclear ribonucleoprotein H2;Heterogeneous nuclear ribonucleoprotein H';FTP-3	HNRNPH1;HNRPH;HNRPH1;HNRNPH2;FTP3;HNRPH2	51 kDa protein;Heterogeneous nuclear ribonucleoprotein H;Heterogeneous nuclear ribonucleoprotein H2	P31943;B3KW86;B4DP00;Q68DG4;P55795;A1L400	ENSG00000169045;ENSG00000126945	OTTHUMP00000161514;OTTHUMP00000161513;OTTHUMP00000023682	NP_005511;NP_001027565;NP_062543	PF00076;PF08080	RRM_1;zf-RNPHF	RNA recognition motif. (a.k.a. RRM, RBD, or RNP domain);RNPHF zinc finger	GO:0005634;GO:0005681;GO:0005856;GO:0030529;GO:0030530;GO:0032991;GO:0043226;GO:0043227;GO:0043228;GO:0043229;GO:0043231;GO:0043232;GO:0044422;GO:0044424;GO:0044428;GO:0044446;GO:0044464	nucleus;spliceosome;cytoskeleton;ribonucleoprotein complex;heterogeneous nuclear ribonucleoprotein complex;macromolecular complex;organelle;membrane-bounded organelle;non-membrane-bounded organelle;intracellular organelle;intracellular membrane-bounded organelle;intracellular non-membrane-bounded organelle;organelle part;intracellular part;nuclear part;intracellular organelle part;cell part	GO:0000166;GO:0003676;GO:0003723;GO:0003727;GO:0005488;GO:0005515;GO:0008266	nucleotide binding;nucleic acid binding;RNA binding;single-stranded RNA binding;binding;protein binding;poly(U) binding	GO:0000375;GO:0000377;GO:0000398;GO:0006139;GO:0006396;GO:0006397;GO:0008152;GO:0008380;GO:0009987;GO:0016070;GO:0016071;GO:0034960;GO:0043170;GO:0043283;GO:0044237;GO:0044238;GO:0044260	RNA splicing, via transesterification reactions;RNA splicing, via transesterification reactions with bulged adenosine as nucleophile;nuclear mRNA splicing, via spliceosome;nucleobase, nucleoside, nucleotide and nucleic acid metabolic process;RNA processing;mRNA processing;metabolic process;RNA splicing;cellular process;RNA metabolic process;mRNA metabolic process;cellular biopolymer metabolic pro…	hsa:3187;hsa:3188				6	3	3	4	3	3	4	3	3	4	10.6	10.6	10.6	51.229	472	9.1764e-43	1.2505	1.2779	0.40958	0.40958	32.606	3	7743300
125;196;426;503;596;597;835;846;866;869;936;991;1047;1166;1241;1242;1244;1327;1482;1622;2036	73;74;75;76;77;78;79;80;81;82;83	65;66	73;164;233;257;267;293;321;323;330;363;388	239;354	IPI00007752;IPI00911016;IPI00023598;IPI00910742;IPI00640115;IPI00909781;IPI00292496;IPI00644620;IPI00174849;IPI00514047;IPI00018511;IPI00739915;IPI00642243;CON_00713000;IPI00006510;IPI00877930;IPI00827736;IPI00398982;IPI00888887;IPI00908605	21;17;13;12;9;8;7;7;6;6;5;5;5;4;4;4;3;3;2;2	Tubulin beta-2C chain;Tubulin beta-2 chain;Tubulin beta 2C;Tubulin beta-4 chain;Tubulin 5 beta;cDNA FLJ53341, highly similar to Tubulin beta-4 chain	TUBB2C;TUBB4;TUBB5	Tubulin beta-2C chain;cDNA FLJ11352 fis, clone HEMBA1000020, highly similar to Tubulin beta-2C chain;Tubulin beta-4 chain;cDNA FLJ53341, highly similar to Tubulin beta-4 chain	P68371;A2BFA2;B2R6L0;Q8IWP6;Q8IZ29;Q8N6N5;Q96HX0;A4UCT2;B3KML9;P04350;B3KQP4;B4DE77;B4DJ43	ENSG00000188229;ENSG00000104833	OTTHUMP00000162590;OTTHUMP00000078206	NP_006079;NP_006078	PF00091;PF03953	Tubulin;Tubulin_C	Tubulin/FtsZ family, GTPase domain;Tubulin/FtsZ family, C-terminal domain	GO:0005737;GO:0005856;GO:0005874;GO:0032991;GO:0043226;GO:0043228;GO:0043229;GO:0043232;GO:0043234;GO:0044422;GO:0044424;GO:0044430;GO:0044446;GO:0044464;GO:0005929;GO:0042995	cytoplasm;cytoskeleton;microtubule;macromolecular complex;organelle;non-membrane-bounded organelle;intracellular organelle;intracellular non-membrane-bounded organelle;protein complex;organelle part;intracellular part;cytoskeletal part;intracellular organelle part;cell part;cilium;cell projection	GO:0000166;GO:0003824;GO:0003924;GO:0005102;GO:0005198;GO:0005488;GO:0005515;GO:0005525;GO:0016462;GO:0016787;GO:0016817;GO:0016818;GO:0017076;GO:0017111;GO:0019001;GO:0032553;GO:0032555;GO:0032561;GO:0042287;GO:0042288;GO:0051082	nucleotide binding;catalytic activity;GTPase activity;receptor binding;structural molecule activity;binding;protein binding;GTP binding;pyrophosphatase activity;hydrolase activity;hydrolase activity, acting on acid anhydrides;hydrolase activity, acting on acid anhydrides, in phosphorus-containing anhydrides;purine nucleotide binding;nucleoside-triphosphatase activity;guanyl nucleotide binding;rib…	GO:0001906;GO:0001909;GO:0002228;GO:0002252;GO:0002376;GO:0002443;GO:0002449;GO:0006461;GO:0006810;GO:0006917;GO:0006928;GO:0006950;GO:0006952;GO:0006955;GO:0007017;GO:0007018;GO:0009987;GO:0012502;GO:0016043;GO:0022607;GO:0030705;GO:0032502;GO:0034621;GO:0034622;GO:0042267;GO:0042981;GO:0043065;GO:0043067;GO:0043068;GO:0043623;GO:0043933;GO:0045087;GO:0046907;GO:0048518;GO:0048522;GO:0048532;GO:…	cell killing;leukocyte mediated cytotoxicity;natural killer cell mediated immunity;immune effector process;immune system process;leukocyte mediated immunity;lymphocyte mediated immunity;protein complex assembly;transport;induction of apoptosis;cell motion;response to stress;defense response;immune response;microtubule-based process;microtubule-based movement;cellular process;induction of programm…	hsa:10383;hsa:10382	ko04540	Gap junction	K07375	20	21	22	37	5	5	9	2	2	4	54.6	13.5	6.1	49.83	445	2.5815e-152	1.271	1.2718	0.41316	0.41316	17.388	46	141250000
442;580;1084;1688					IPI00221092;IPI00397701;IPI00450975;IPI00457291;IPI00886830	4;3;2;2;1	40S ribosomal protein S16;cDNA FLJ56786, moderately similar to 40S ribosomal protein S16;RPS16 protein	RPS16	40S ribosomal protein S16;cDNA FLJ56786, moderately similar to 40S ribosomal protein S16;RPS16 protein;similar to Rps16 protein	P62249;B2RDD5;B4DP32;Q6IPX4	ENSG00000105193	OTTHUMP00000077987;OTTHUMP00000077430	NP_001011;XP_001718426;XP_947797	PF00380	Ribosomal_S9	Ribosomal protein S9/S16	GO:0005622;GO:0005829;GO:0005840;GO:0015935;GO:0022627;GO:0030529;GO:0032991;GO:0033279;GO:0043226;GO:0043228;GO:0043229;GO:0043232;GO:0044422;GO:0044424;GO:0044444;GO:0044445;GO:0044446;GO:0044464	intracellular;cytosol;ribosome;small ribosomal subunit;cytosolic small ribosomal subunit;ribonucleoprotein complex;macromolecular complex;ribosomal subunit;organelle;non-membrane-bounded organelle;intracellular organelle;intracellular non-membrane-bounded organelle;organelle part;intracellular part;cytoplasmic part;cytosolic part;intracellular organelle part;cell part	GO:0003676;GO:0003723;GO:0003735;GO:0005198;GO:0005488;GO:0005515	nucleic acid binding;RNA binding;structural constituent of ribosome;structural molecule activity;binding;protein binding	GO:0006412;GO:0006414;GO:0008152;GO:0009058;GO:0009059;GO:0009987;GO:0019538;GO:0034645;GO:0034960;GO:0034961;GO:0043170;GO:0043283;GO:0043284;GO:0044237;GO:0044238;GO:0044249;GO:0044260;GO:0044267	translation;translational elongation;metabolic process;biosynthetic process;macromolecule biosynthetic process;cellular process;protein metabolic process;cellular macromolecule biosynthetic process;cellular biopolymer metabolic process;cellular biopolymer biosynthetic process;macromolecule metabolic process;biopolymer metabolic process;biopolymer biosynthetic process;cellular metabolic process;pr…	hsa:6217	ko03010	Ribosome	K02960	5	4	4	5	4	4	5	4	4	5	25.3	25.3	25.3	16.445	146	3.512e-07	1.4521	1.2702	0.41408	0.41408	10.266	5	8349900
1119;1744					IPI00646512;IPI00328319;IPI00395865;IPI00877934;IPI00879702;IPI00645329;IPI00877802;IPI00647914;IPI00642026;IPI00552530;IPI00735756	2;2;2;2;2;2;2;2;2;1;1	cDNA FLJ77317, highly similar to Homo sapiens retinoblastoma binding protein 7 (RBBP7), mRNA;Histone-binding protein RBBP4;Retinoblastoma-binding protein 4;Retinoblastoma-binding protein p48;Chromatin assembly factor 1 subunit C;Chromatin assembly factor I p48 subunit;CAF-I 48 kDa subunit;CAF-I p48;Nucleosome-remodeling factor subunit RBAP48;Histone-binding protein RBBP7;Retinoblastoma-binding pr…	RBBP7;RP11-716A19.5-008;RBBP4;RBAP48;RBAP46;RP11-716A19.5-010;RP11-716A19.5-007;RP11-716A19.5-002;RP11-716A19.5-004	Retinoblastoma binding protein 7;Histone-binding protein RBBP4;Histone-binding protein RBBP7;retinoblastoma binding protein 4 isoform b;Retinoblastoma binding protein 7;46 kDa protein;retinoblastoma binding protein 4 isoform c;Retinoblastoma binding protein 7;Retinoblastoma binding protein 7;Retinoblastoma binding protein 7;hypothetical protein isoform 5	A8K6A2;Q5JP00;Q09028;B2R6G9;Q16576;Q5JNZ9;Q6FHQ0;B0R0W4;B4DRH0;B4DRT0;Q5JNZ6;Q5JP02;Q5JP01	ENSG00000102054;ENSG00000162521	OTTHUMP00000022994;OTTHUMP00000009691;OTTHUMP00000022992;OTTHUMP00000197566;OTTHUMP00000197565;OTTHUMP00000009734;OTTHUMP00000197568;OTTHUMP00000022993;OTTHUMP00000022990;OTTHUMP00000022991	NP_005601;NP_002884;NP_001128727;NP_001128728;XP_936953	PF00400	WD40	WD domain, G-beta repeat	GO:0005634;GO:0043226;GO:0043227;GO:0043229;GO:0043231;GO:0044424;GO:0044464	nucleus;organelle;membrane-bounded organelle;intracellular organelle;intracellular membrane-bounded organelle;intracellular part;cell part	GO:0003824;GO:0005488;GO:0005515;GO:0008094;GO:0016462;GO:0016787;GO:0016817;GO:0016818;GO:0016887;GO:0017111;GO:0042623	catalytic activity;binding;protein binding;DNA-dependent ATPase activity;pyrophosphatase activity;hydrolase activity;hydrolase activity, acting on acid anhydrides;hydrolase activity, acting on acid anhydrides, in phosphorus-containing anhydrides;ATPase activity;nucleoside-triphosphatase activity;ATPase activity, coupled	GO:0006139;GO:0006259;GO:0006260;GO:0006325;GO:0006338;GO:0006350;GO:0006355;GO:0006996;GO:0007049;GO:0008152;GO:0008285;GO:0009058;GO:0009059;GO:0009889;GO:0009987;GO:0010468;GO:0010556;GO:0016043;GO:0016568;GO:0019219;GO:0019222;GO:0031323;GO:0032502;GO:0034645;GO:0034960;GO:0034961;GO:0042127;GO:0043170;GO:0043283;GO:0043284;GO:0044237;GO:0044238;GO:0044249;GO:0044260;GO:0045449;GO:0048519;GO:…	nucleobase, nucleoside, nucleotide and nucleic acid metabolic process;DNA metabolic process;DNA replication;establishment or maintenance of chromatin architecture;chromatin remodeling;transcription;regulation of transcription, DNA-dependent;organelle organization;cell cycle;metabolic process;negative regulation of cell proliferation;biosynthetic process;macromolecule biosynthetic process;regulati…	hsa:5928;hsa:5931			K10752	11	2	2	3	2	2	3	2	2	3	3.4	3.4	3.4	52.314	469	0.00090007	1.3675	1.2673	0.41578	0.41578	20.473	2	2789400
98;200;950;1042;1821	209;210;211	136	128;307;464	129	IPI00069750;IPI00100716;IPI00856076;IPI00797595;IPI00855912;IPI00788826	5;5;5;5;5;5	Poly(U)-binding-splicing factor PUF60;60 kDa poly(U)-binding-splicing factor;FUSE-binding protein-interacting repressor;Siah-binding protein 1;Ro-binding protein 1	PUF60;FIR;ROBPI;SIAHBP1	Isoform 1 of Poly(U)-binding-splicing factor PUF60;Isoform 2 of Poly(U)-binding-splicing factor PUF60;Isoform 5 of Poly(U)-binding-splicing factor PUF60;Isoform 3 of Poly(U)-binding-splicing factor PUF60;Isoform 6 of Poly(U)-binding-splicing factor PUF60;Isoform 4 of Poly(U)-binding-splicing factor PUF60	Q9UHX1-1;Q9UHX1;A8K8K8;Q9UHX1-2;Q9UHX1-5;Q9UHX1-3;Q9UHX1-6;Q9UHX1-4	ENSG00000179950	OTTHUMP00000178417;OTTHUMP00000178419;OTTHUMP00000178416;OTTHUMP00000178418	NP_510965;NP_055096;NP_001129505	PF00076	RRM_1	RNA recognition motif. (a.k.a. RRM, RBD, or RNP domain)	GO:0005634;GO:0019907;GO:0030529;GO:0032991;GO:0043226;GO:0043227;GO:0043229;GO:0043231;GO:0043234;GO:0044422;GO:0044424;GO:0044428;GO:0044446;GO:0044464	nucleus;cyclin-dependent protein kinase activating kinase holoenzyme complex;ribonucleoprotein complex;macromolecular complex;organelle;membrane-bounded organelle;intracellular organelle;intracellular membrane-bounded organelle;protein complex;organelle part;intracellular part;nuclear part;intracellular organelle part;cell part	GO:0000166;GO:0003676;GO:0003677;GO:0003723;GO:0005488;GO:0005515	nucleotide binding;nucleic acid binding;DNA binding;RNA binding;binding;protein binding	GO:0006139;GO:0006350;GO:0006355;GO:0006396;GO:0006397;GO:0006915;GO:0008152;GO:0008219;GO:0008380;GO:0009058;GO:0009059;GO:0009889;GO:0009987;GO:0010468;GO:0010556;GO:0012501;GO:0016070;GO:0016071;GO:0016265;GO:0019219;GO:0019222;GO:0031323;GO:0032502;GO:0034645;GO:0034960;GO:0034961;GO:0043170;GO:0043283;GO:0043284;GO:0044237;GO:0044238;GO:0044249;GO:0044260;GO:0045449;GO:0050789;GO:0050794;GO:…	nucleobase, nucleoside, nucleotide and nucleic acid metabolic process;transcription;regulation of transcription, DNA-dependent;RNA processing;mRNA processing;apoptosis;metabolic process;cell death;RNA splicing;biosynthetic process;macromolecule biosynthetic process;regulation of biosynthetic process;cellular process;regulation of gene expression;regulation of macromolecule biosynthetic process;pr…	hsa:22827				6	5	5	6	5	5	6	5	5	6	15.4	15.4	15.4	59.875	559	9.495e-22	0.58655	1.2566	0.42218	0.42218	24.669	7	8941800
865;1122	161		350		IPI00022202;IPI00215777;IPI00790115;IPI00788624;IPI00793177;IPI00791315	2;2;2;2;1;1	Phosphate carrier protein, mitochondrial;Phosphate transport protein;Solute carrier family 25 member 3;cDNA FLJ90278 fis, clone NT2RP1000325, highly similar to Phosphate carrier protein, mitochondrialprecursor	SLC25A3;PHC;OK/SW-cl.48	Isoform A of Phosphate carrier protein, mitochondrial;Isoform B of Phosphate carrier protein, mitochondrial;cDNA FLJ90278 fis, clone NT2RP1000325, highly similar to Phosphate carrier protein, mitochondrialprecursor;31 kDa protein;24 kDa protein;21 kDa protein	Q00325-1;Q00325;B3KS34;Q00325-2;B2RE88;Q53HC3;Q7Z7N7;Q8NCF7	ENSG00000075415	OTTHUMP00000168834;OTTHUMP00000168835;OTTHUMP00000168842;OTTHUMP00000168843;OTTHUMP00000168838;OTTHUMP00000168836;OTTHUMP00000168839;OTTHUMP00000168840	NP_005879;NP_002626;NP_998776	PF00153	Mito_carr	Mitochondrial carrier protein	GO:0005739;GO:0005743;GO:0005887;GO:0016020;GO:0016021;GO:0019866;GO:0031090;GO:0031224;GO:0031226;GO:0031966;GO:0043226;GO:0043227;GO:0043229;GO:0043231;GO:0044422;GO:0044424;GO:0044425;GO:0044429;GO:0044444;GO:0044446;GO:0044459;GO:0044464	mitochondrion;mitochondrial inner membrane;integral to plasma membrane;membrane;integral to membrane;organelle inner membrane;organelle membrane;intrinsic to membrane;intrinsic to plasma membrane;mitochondrial membrane;organelle;membrane-bounded organelle;intracellular organelle;intracellular membrane-bounded organelle;organelle part;intracellular part;membrane part;mitochondrial part;cytoplasmic…	GO:0005215;GO:0005488;GO:0008509;GO:0015075;GO:0015103;GO:0015114;GO:0015291;GO:0015293;GO:0015320;GO:0022804;GO:0022857;GO:0022891;GO:0022892	transporter activity;binding;anion transmembrane transporter activity;ion transmembrane transporter activity;inorganic anion transmembrane transporter activity;phosphate transmembrane transporter activity;secondary active transmembrane transporter activity;symporter activity;phosphate carrier activity;active transmembrane transporter activity;transmembrane transporter activity;substrate-specific …	GO:0006091;GO:0006810;GO:0008152;GO:0009987;GO:0044237;GO:0051234	generation of precursor metabolites and energy;transport;metabolic process;cellular process;cellular metabolic process;establishment of localization	hsa:5250				6	2	2	4	2	2	4	2	2	4	7.2	7.2	7.2	40.094	362	7.8815e-07	1.3488	1.2554	0.42291	0.42291	14.01	3	3241500
123;233;293;759;799;884;888;953;1164;1224;1269;1317;1318;1406;1546;1641;1756;1793;1924;1960	51;52;53		149;154;197		IPI00003362	20	78 kDa glucose-regulated protein;GRP 78;Heat shock 70 kDa protein 5;Immunoglobulin heavy chain-binding protein;Endoplasmic reticulum lumenal Ca(2+)-binding protein grp78	HSPA5;GRP78	HSPA5 protein	P11021;B0QZ61;B4DEF7;Q2KHP4	ENSG00000044574	OTTHUMP00000022124	NP_005338	PF00012	HSP70	Hsp70 protein	GO:0005634;GO:0005783;GO:0005788;GO:0005793;GO:0008303;GO:0009986;GO:0016021;GO:0016023;GO:0030176;GO:0031224;GO:0031227;GO:0031300;GO:0031301;GO:0031410;GO:0031974;GO:0031982;GO:0031988;GO:0032991;GO:0042470;GO:0043226;GO:0043227;GO:0043229;GO:0043231;GO:0043233;GO:0043234;GO:0044422;GO:0044424;GO:0044425;GO:0044432;GO:0044444;GO:0044445;GO:0044446;GO:0044464;GO:0048471;GO:0048770;GO:0070013	nucleus;endoplasmic reticulum;endoplasmic reticulum lumen;ER-Golgi intermediate compartment;caspase complex;cell surface;integral to membrane;cytoplasmic membrane-bounded vesicle;integral to endoplasmic reticulum membrane;intrinsic to membrane;intrinsic to endoplasmic reticulum membrane;intrinsic to organelle membrane;integral to organelle membrane;cytoplasmic vesicle;membrane-enclosed lumen;vesi…	GO:0000166;GO:0004857;GO:0004866;GO:0005488;GO:0005509;GO:0005515;GO:0005524;GO:0017076;GO:0030234;GO:0030414;GO:0030554;GO:0030674;GO:0032553;GO:0032555;GO:0032559;GO:0043021;GO:0043022;GO:0043027;GO:0043028;GO:0043167;GO:0043169;GO:0046872;GO:0051082	nucleotide binding;enzyme inhibitor activity;endopeptidase inhibitor activity;binding;calcium ion binding;protein binding;ATP binding;purine nucleotide binding;enzyme regulator activity;protease inhibitor activity;adenyl nucleotide binding;protein binding, bridging;ribonucleotide binding;purine ribonucleotide binding;adenyl ribonucleotide binding;ribonucleoprotein binding;ribosome binding;caspase…	GO:0006916;GO:0006950;GO:0006983;GO:0006984;GO:0007154;GO:0007165;GO:0007242;GO:0009267;GO:0009605;GO:0009607;GO:0009987;GO:0009991;GO:0010466;GO:0031667;GO:0031668;GO:0031669;GO:0033554;GO:0034976;GO:0042149;GO:0042594;GO:0042981;GO:0043066;GO:0043067;GO:0043069;GO:0043086;GO:0043154;GO:0043281;GO:0048519;GO:0048523;GO:0050789;GO:0050790;GO:0050793;GO:0050794;GO:0050896;GO:0051093;GO:0051336;GO:…	anti-apoptosis;response to stress;ER overload response;ER-nuclear signaling pathway;cell communication;signal transduction;intracellular signaling cascade;cellular response to starvation;response to external stimulus;response to biotic stimulus;cellular process;response to extracellular stimulus;negative regulation of peptidase activity;response to nutrient levels;cellular response to extracellul…	hsa:3309	ko05060	Prion disease	K09490	1	20	20	35	18	18	31	18	18	31	35.6	31.5	31.5	72.421	655	5.2097e-175	0.84194	1.2546	0.42333	0.42333	31.831	31	379450000
369;813;1341					IPI00218187;IPI00005705;IPI00902512;IPI00027423;IPI00550451;IPI00894274;IPI00892511;IPI00410128;IPI00894160	3;3;2;2;2;2;2;1;1	Serine/threonine-protein phosphatase PP1-gamma catalytic subunit;Protein phosphatase 1C catalytic subunit;cDNA FLJ45714 fis, clone FEKID2002637, highly similar to Serine/threonine-protein phosphatase PP1-alphacatalytic subunit;Serine/threonine protein phosphatase;Serine/threonine-protein phosphatase PP1-alpha catalytic subunit;cDNA FLJ58972, highly similar to Serine/threonine-protein phosphatase …	PPP1CC;PPP1CA;PPP1A	Isoform Gamma-2 of Serine/threonine-protein phosphatase PP1-gamma catalytic subunit;Isoform Gamma-1 of Serine/threonine-protein phosphatase PP1-gamma catalytic subunit;cDNA FLJ45714 fis, clone FEKID2002637, highly similar to Serine/threonine-protein phosphatase PP1-alphacatalytic subunit;protein phosphatase 1, catalytic subunit, alpha isoform 3;Serine/threonine-protein phosphatase PP1-alpha catal…	P36873-2;P36873;P36873-1;B4DNE3;Q9UPN1;B3KXM2;Q07161;P62136;B2R908;B4E163	ENSG00000186298;ENSG00000172531	OTTHUMP00000200973;OTTHUMP00000200969	NP_002701;NP_001008709;NP_002699	PF00149	Metallophos	Calcineurin-like phosphoesterase	GO:0005634;GO:0005737;GO:0043226;GO:0043227;GO:0043229;GO:0043231;GO:0044424;GO:0044464;GO:0005654;GO:0044422;GO:0044428;GO:0044446	nucleus;cytoplasm;organelle;membrane-bounded organelle;intracellular organelle;intracellular membrane-bounded organelle;intracellular part;cell part;nucleoplasm;organelle part;nuclear part;intracellular organelle part	GO:0003824;GO:0004721;GO:0005488;GO:0005506;GO:0005515;GO:0016787;GO:0016788;GO:0016791;GO:0030145;GO:0042578;GO:0043167;GO:0043169;GO:0046872;GO:0046914;GO:0004722	catalytic activity;phosphoprotein phosphatase activity;binding;iron ion binding;protein binding;hydrolase activity;hydrolase activity, acting on ester bonds;phosphatase activity;manganese ion binding;phosphoric ester hydrolase activity;ion binding;cation binding;metal ion binding;transition metal ion binding;protein serine/threonine phosphatase activity	GO:0005975;GO:0005976;GO:0005977;GO:0006073;GO:0006091;GO:0006112;GO:0007049;GO:0008152;GO:0009987;GO:0015980;GO:0034960;GO:0043170;GO:0043283;GO:0044237;GO:0044238;GO:0044260;GO:0044262;GO:0044264;GO:0051301;GO:0001763;GO:0006464;GO:0006470;GO:0006793;GO:0006796;GO:0009653;GO:0016311;GO:0019538;GO:0030324;GO:0032502;GO:0035239;GO:0043412;GO:0043687;GO:0044267;GO:0048513;GO:0048754;GO:0048856	carbohydrate metabolic process;polysaccharide metabolic process;glycogen metabolic process;glucan metabolic process;generation of precursor metabolites and energy;energy reserve metabolic process;cell cycle;metabolic process;cellular process;energy derivation by oxidation of organic compounds;cellular biopolymer metabolic process;macromolecule metabolic process;biopolymer metabolic process;cellul…	hsa:5501;hsa:5499	ko04810;ko04510;ko04910;ko04720	Regulation of actin cytoskeleton;Focal adhesion;Insulin signaling pathway;Long-term potentiation	K06269	9	3	3	4	3	3	4	1	1	2	11.3	11.3	3	38.518	337	5.5892e-11	1.2393	1.2544	0.42346	0.42346	15.344	4	2835200
85;126;374;426;503;596;597;835;866;869;881;936;991;1047;1166;1209;1210;1244;1327;1482;1622;2036	75;76;77;78;79;80;82;83;117;118	65;66;84	73;164;233;257;267;321;323;330;363;388	12;239;354	IPI00011654;IPI00645452;IPI00647896;IPI00908770;IPI00908398;IPI00909140;IPI00848150	22;21;19;15;15;12;6	Tubulin beta chain;Tubulin beta-5 chain;cDNA FLJ50617, highly similar to Tubulin beta-7 chain;Beta-4 tubulin;cDNA FLJ53063, highly similar to Tubulin beta-7 chain;cDNA FLJ52029, highly similar to Tubulin beta-7 chain;cDNA FLJ53012, highly similar to Tubulin beta-7 chain	TUBB;TUBB5;OK/SW-cl.56;DAAP-285E11.4-003;DADB-118P11.3-003;DAMA-26D6.3-003;DAMC-316D20.4-003;DAQB-47P19.9-004;DASS-191K16.2-003;XXbac-BCX111D4.2-003;XXbac-BPG252P9.4-003;XTP3TPATP1	Tubulin beta chain;Tubulin, beta polypeptide;Tubulin, beta;cDNA FLJ53063, highly similar to Tubulin beta-7 chain;cDNA FLJ52029, highly similar to Tubulin beta-7 chain;cDNA FLJ53012, highly similar to Tubulin beta-7 chain	P07437;B4DY90;Q5SU16;Q6LC01;B4DQN9;Q5JP53;A4UCU2;B4E052;Q1KSF8;Q5ST81;Q6P602;Q96B85;Q9BUU9;B4DMU8;B4DXZ5;B4DMJ5	ENSG00000137379;ENSG00000183311;ENSG00000196230	OTTHUMP00000014646;OTTHUMP00000029069;OTTHUMP00000029477;OTTHUMP00000165122;OTTHUMP00000192963;OTTHUMP00000193218;OTTHUMP00000193677;OTTHUMP00000194048;OTTHUMP00000014649;OTTHUMP00000164860;OTTHUMP00000192965;OTTHUMP00000193220;OTTHUMP00000193679;OTTHUMP00000194050;OTTHUMP00000195627;OTTHUMP00000195823;OTTHUMP00000014647;OTTHUMP00000014648;OTTHUMP00000029070;OTTHUMP00000029478;OTTHUMP00000164861;…	NP_821133	PF00091;PF03953	Tubulin;Tubulin_C	Tubulin/FtsZ family, GTPase domain;Tubulin/FtsZ family, C-terminal domain	GO:0005737;GO:0005856;GO:0005874;GO:0032991;GO:0043226;GO:0043228;GO:0043229;GO:0043232;GO:0043234;GO:0044422;GO:0044424;GO:0044430;GO:0044446;GO:0044464	cytoplasm;cytoskeleton;microtubule;macromolecular complex;organelle;non-membrane-bounded organelle;intracellular organelle;intracellular non-membrane-bounded organelle;protein complex;organelle part;intracellular part;cytoskeletal part;intracellular organelle part;cell part	GO:0000166;GO:0003824;GO:0003924;GO:0005102;GO:0005198;GO:0005200;GO:0005488;GO:0005515;GO:0005525;GO:0016462;GO:0016787;GO:0016817;GO:0016818;GO:0017076;GO:0017111;GO:0019001;GO:0032553;GO:0032555;GO:0032561;GO:0042287;GO:0042288	nucleotide binding;catalytic activity;GTPase activity;receptor binding;structural molecule activity;structural constituent of cytoskeleton;binding;protein binding;GTP binding;pyrophosphatase activity;hydrolase activity;hydrolase activity, acting on acid anhydrides;hydrolase activity, acting on acid anhydrides, in phosphorus-containing anhydrides;purine nucleotide binding;nucleoside-triphosphatase…	GO:0000226;GO:0001906;GO:0001909;GO:0002228;GO:0002252;GO:0002376;GO:0002443;GO:0002449;GO:0006461;GO:0006810;GO:0006917;GO:0006928;GO:0006950;GO:0006952;GO:0006955;GO:0007017;GO:0007018;GO:0007051;GO:0009987;GO:0012502;GO:0016043;GO:0022607;GO:0030705;GO:0032502;GO:0034621;GO:0034622;GO:0042267;GO:0042981;GO:0043065;GO:0043067;GO:0043068;GO:0043623;GO:0043933;GO:0045087;GO:0046907;GO:0048518;GO:…	microtubule cytoskeleton organization and biogenesis;cell killing;leukocyte mediated cytotoxicity;natural killer cell mediated immunity;immune effector process;immune system process;leukocyte mediated immunity;lymphocyte mediated immunity;protein complex assembly;transport;induction of apoptosis;cell motion;response to stress;defense response;immune response;microtubule-based process;microtubule-…	hsa:203068	ko04540	Gap junction	K07375	7	22	23	36	22	23	36	4	4	6	58.6	58.6	10.1	49.67	444	7.6238e-150	1.2523	1.2529	0.42435	0.42435	15.93	51	181390000
946;980					IPI00789159;IPI00793523;IPI00794894;IPI00021266;IPI00176755;IPI00888172;IPI00041625;IPI00787612;IPI00788093;IPI00788203;IPI00397695	2;2;2;2;2;2;1;1;1;1;1	Uncharacterized protein RPL23A (Ribosomal protein L23a, isoform CRA_a);Uncharacterized protein RPL23A;60S ribosomal protein L23a	RPL23A;hCG_1988529	Putative uncharacterized protein RPL23A;Putative uncharacterized protein RPL23A;Protein;60S ribosomal protein L23a;18 kDa protein;similar to hCG1643032;similar to ribosomal protein L23a;similar to ribosomal protein L23a;hypothetical protein LOC729617;similar to ribosomal protein L23a;18 kDa protein	A8MUS3;A8MXA8;P62750;B2R5B2	ENSG00000198242	OTTHUMP00000163539;OTTHUMP00000180870;OTTHUMP00000163538;OTTHUMP00000180871;OTTHUMP00000163537;OTTHUMP00000163536;OTTHUMP00000180869;OTTHUMP00000173434;OTTHUMP00000181762;OTTHUMP00000077401	NP_000975;NP_001087227;XP_001716787;XP_001726165;XP_065899;XP_946840;XP_001133867;XP_001722228;NP_001095138;XP_001133763	PF00276;PF03939	Ribosomal_L23;Ribosomal_L23eN	Ribosomal protein L23;Ribosomal protein L23, N-terminal domain	GO:0005622;GO:0005840;GO:0030529;GO:0032991;GO:0043226;GO:0043228;GO:0043229;GO:0043232;GO:0044424;GO:0044444;GO:0044464;GO:0005829;GO:0015934;GO:0022625;GO:0033279;GO:0044422;GO:0044445;GO:0044446	intracellular;ribosome;ribonucleoprotein complex;macromolecular complex;organelle;non-membrane-bounded organelle;intracellular organelle;intracellular non-membrane-bounded organelle;intracellular part;cytoplasmic part;cell part;cytosol;large ribosomal subunit;cytosolic large ribosomal subunit;ribosomal subunit;organelle part;cytosolic part;intracellular organelle part	GO:0000166;GO:0003676;GO:0003723;GO:0003735;GO:0005198;GO:0005488;GO:0005515;GO:0019843	nucleotide binding;nucleic acid binding;RNA binding;structural constituent of ribosome;structural molecule activity;binding;protein binding;rRNA binding	GO:0006412;GO:0008152;GO:0009058;GO:0009059;GO:0009987;GO:0019538;GO:0034645;GO:0034960;GO:0034961;GO:0043170;GO:0043283;GO:0043284;GO:0044237;GO:0044238;GO:0044249;GO:0044260;GO:0044267;GO:0006414	translation;metabolic process;biosynthetic process;macromolecule biosynthetic process;cellular process;protein metabolic process;cellular macromolecule biosynthetic process;cellular biopolymer metabolic process;cellular biopolymer biosynthetic process;macromolecule metabolic process;biopolymer metabolic process;biopolymer biosynthetic process;cellular metabolic process;primary metabolic process;c…	hsa:6147;hsa:647099	ko03010	Ribosome	K02893	11	2	2	3	2	2	3	2	2	3	11.3	11.3	11.3	21.916	194	6.9873e-06	1.1732	1.247	0.42791	0.42791	22.09	4	6192900
771;1013;1539					IPI00026689;IPI00908424;IPI00073536;IPI00023503;IPI00031681;IPI00260318;IPI00910650	3;3;3;1;1;1;1	Cell division control protein 2 homolog;p34 protein kinase;Cyclin-dependent kinase 1	CDC2	Putative uncharacterized protein DKFZp686L20222;cell division cycle 2 protein isoform 1;Isoform 2 of Cell division control protein 2 homolog	P06493-1;P06493;A8K7C4;Q3B785;Q5H9N4;P06493-2	ENSG00000170312	OTTHUMP00000019659;OTTHUMP00000019661;OTTHUMP00000019660	NP_001777;NP_001124301;NP_203698	PF00069	Pkinase	Protein kinase domain	GO:0005634;GO:0005654;GO:0005737;GO:0005829;GO:0005874;GO:0005876;GO:0030496;GO:0043226;GO:0043227;GO:0043229;GO:0043231;GO:0044422;GO:0044424;GO:0044428;GO:0044430;GO:0044444;GO:0044446;GO:0044464	nucleus;nucleoplasm;cytoplasm;cytosol;microtubule;spindle microtubule;midbody;organelle;membrane-bounded organelle;intracellular organelle;intracellular membrane-bounded organelle;organelle part;intracellular part;nuclear part;cytoskeletal part;cytoplasmic part;intracellular organelle part;cell part	GO:0000166;GO:0003824;GO:0004672;GO:0004674;GO:0004693;GO:0005488;GO:0005515;GO:0005524;GO:0008353;GO:0016301;GO:0016740;GO:0016772;GO:0016773;GO:0017076;GO:0030554;GO:0032553;GO:0032555;GO:0032559	nucleotide binding;catalytic activity;protein kinase activity;protein serine/threonine kinase activity;cyclin-dependent protein kinase activity;binding;protein binding;ATP binding;RNA polymerase subunit kinase activity;kinase activity;transferase activity;transferase activity, transferring phosphorus-containing groups;phosphotransferase activity, alcohol group as acceptor;purine nucleotide bindin…	GO:0006464;GO:0006468;GO:0006508;GO:0006511;GO:0006793;GO:0006796;GO:0006916;GO:0007049;GO:0007067;GO:0008152;GO:0009056;GO:0009057;GO:0009987;GO:0010498;GO:0016310;GO:0019538;GO:0019941;GO:0022402;GO:0022403;GO:0030163;GO:0031145;GO:0042981;GO:0043066;GO:0043067;GO:0043069;GO:0043085;GO:0043161;GO:0043170;GO:0043283;GO:0043285;GO:0043412;GO:0043632;GO:0043687;GO:0044237;GO:0044238;GO:0044248;GO:…	protein modification process;protein amino acid phosphorylation;proteolysis;ubiquitin-dependent protein catabolic process;phosphorus metabolic process;phosphate metabolic process;anti-apoptosis;cell cycle;mitosis;metabolic process;catabolic process;macromolecule catabolic process;cellular process;proteasomal protein catabolic process;phosphorylation;protein metabolic process;modification-dependen…	hsa:983	ko04110;ko04115;ko04540;ko04914	Cell cycle;p53 signaling pathway;Gap junction;Progesterone-mediated oocyte maturation	K02087	7	3	3	3	3	3	3	3	3	3	11.6	11.6	11.6	34.778	303	1.2741e-18	1.3101	1.2425	0.43065	0.43065	7.7688	3	2390900
242;500;697;837;915;1226;1948;2024;2056	190;191;192		1;30;143		IPI00027270;IPI00433834;IPI00789514;IPI00007144;IPI00741964;IPI00792420;IPI00790553;IPI00552470;IPI00455174;IPI00872953;IPI00887758	9;8;8;7;7;4;1;1;1;1;1	60S ribosomal protein L26;Uncharacterized protein RPL26;60S ribosomal protein L26-like 1	RPL26;RPL26L1;RPL26P1	60S ribosomal protein L26;Putative uncharacterized protein RPL26P6;13 kDa protein;60S ribosomal protein L26-like 1;hypothetical protein LOC653147	P61254;B2R4F0;Q6IBH6;A6NE05;Q9UNX3;B3KY82	ENSG00000161970;ENSG00000037241	OTTHUMP00000135333;OTTHUMP00000183177;OTTHUMP00000183178;OTTHUMP00000183179;OTTHUMP00000183180;OTTHUMP00000183182;OTTHUMP00000161072	NP_000978;NP_057177;NP_001087230	PF00467	KOW	KOW motif	GO:0005622;GO:0005829;GO:0005840;GO:0015934;GO:0022625;GO:0030529;GO:0032991;GO:0033279;GO:0043226;GO:0043228;GO:0043229;GO:0043232;GO:0044422;GO:0044424;GO:0044444;GO:0044445;GO:0044446;GO:0044464	intracellular;cytosol;ribosome;large ribosomal subunit;cytosolic large ribosomal subunit;ribonucleoprotein complex;macromolecular complex;ribosomal subunit;organelle;non-membrane-bounded organelle;intracellular organelle;intracellular non-membrane-bounded organelle;organelle part;intracellular part;cytoplasmic part;cytosolic part;intracellular organelle part;cell part	GO:0003676;GO:0003723;GO:0003735;GO:0005198;GO:0005488;GO:0005515	nucleic acid binding;RNA binding;structural constituent of ribosome;structural molecule activity;binding;protein binding	GO:0006412;GO:0006414;GO:0008152;GO:0009058;GO:0009059;GO:0009987;GO:0019538;GO:0034645;GO:0034960;GO:0034961;GO:0043170;GO:0043283;GO:0043284;GO:0044237;GO:0044238;GO:0044249;GO:0044260;GO:0044267	translation;translational elongation;metabolic process;biosynthetic process;macromolecule biosynthetic process;cellular process;protein metabolic process;cellular macromolecule biosynthetic process;cellular biopolymer metabolic process;cellular biopolymer biosynthetic process;macromolecule metabolic process;biopolymer metabolic process;biopolymer biosynthetic process;cellular metabolic process;pr…	hsa:6154;hsa:51121	ko03010	Ribosome	K02898	11	9	9	15	9	9	15	9	9	15	42.1	42.1	42.1	17.258	145	9.3532e-19	1.3167	1.2415	0.43124	0.43124	20.364	11	9989400
1020;1617					IPI00647650	2	Eukaryotic translation initiation factor 3 subunit H;Eukaryotic translation initiation factor 3 subunit 3;eIF-3 gamma;eIF3 p40 subunit	EIF3H;EIF3S3	Eukaryotic translation initiation factor 3, subunit 3 gamma, 40kDa, isoform CRA_b	O15372;B3KS98;B4DJN9;Q53HG0;Q53HR0;Q5BKY2;Q6IB98	ENSG00000147677	OTTHUMP00000178208	NP_003747	PF01398	Mov34	Mov34/MPN/PAD-1 family	GO:0005829;GO:0005852;GO:0032991;GO:0043234;GO:0044424;GO:0044444;GO:0044464	cytosol;eukaryotic translation initiation factor 3 complex;macromolecular complex;protein complex;intracellular part;cytoplasmic part;cell part	GO:0003676;GO:0003743;GO:0005488;GO:0005515;GO:0008135;GO:0045182	nucleic acid binding;translation initiation factor activity;binding;protein binding;translation factor activity, nucleic acid binding;translation regulator activity	GO:0006412;GO:0006417;GO:0006446;GO:0008152;GO:0009058;GO:0009059;GO:0009889;GO:0009987;GO:0010468;GO:0010556;GO:0010608;GO:0019222;GO:0019538;GO:0031323;GO:0031326;GO:0032268;GO:0034645;GO:0034960;GO:0034961;GO:0043170;GO:0043283;GO:0043284;GO:0044237;GO:0044238;GO:0044249;GO:0044260;GO:0044267;GO:0050789;GO:0050794;GO:0051128;GO:0051246;GO:0060255;GO:0065007	translation;regulation of translation;regulation of translational initiation;metabolic process;biosynthetic process;macromolecule biosynthetic process;regulation of biosynthetic process;cellular process;regulation of gene expression;regulation of macromolecule biosynthetic process;posttranscriptional regulation of gene expression;regulation of metabolic process;protein metabolic process;regulatio…	hsa:8667			K03247	1	2	2	3	2	2	3	2	2	3	5.2	5.2	5.2	41.581	366	0.00094884	1.1987	1.237	0.43401	0.43401	0.92136	2	3593100
455;493;904;1237;1490	259;260;261		4;41;42		IPI00221091;IPI00397017;IPI00888774;IPI00744832;IPI00787082;IPI00156232	5;4;3;2;2;1	40S ribosomal protein S15a	RPS15A;OK/SW-cl.82	40S ribosomal protein S15a;hypothetical protein;similar to hCG1994130	P62244;A8K7H3;B2R4W8	ENSG00000134419	OTTHUMP00000081453;OTTHUMP00000081454;OTTHUMP00000162054	NP_001010;NP_001025180;XP_932980;XP_946496;XP_001719393;XP_001720484;XP_001720610	PF00410	Ribosomal_S8	Ribosomal protein S8	GO:0005622;GO:0005737;GO:0005829;GO:0005840;GO:0015935;GO:0022627;GO:0030529;GO:0032991;GO:0033279;GO:0043226;GO:0043228;GO:0043229;GO:0043232;GO:0044422;GO:0044424;GO:0044444;GO:0044445;GO:0044446;GO:0044464	intracellular;cytoplasm;cytosol;ribosome;small ribosomal subunit;cytosolic small ribosomal subunit;ribonucleoprotein complex;macromolecular complex;ribosomal subunit;organelle;non-membrane-bounded organelle;intracellular organelle;intracellular non-membrane-bounded organelle;organelle part;intracellular part;cytoplasmic part;cytosolic part;intracellular organelle part;cell part	GO:0003676;GO:0003723;GO:0003735;GO:0005198;GO:0005488;GO:0005515	nucleic acid binding;RNA binding;structural constituent of ribosome;structural molecule activity;binding;protein binding	GO:0006412;GO:0006414;GO:0008152;GO:0008284;GO:0009058;GO:0009059;GO:0009607;GO:0009615;GO:0009987;GO:0019538;GO:0034645;GO:0034960;GO:0034961;GO:0042127;GO:0043170;GO:0043283;GO:0043284;GO:0044237;GO:0044238;GO:0044249;GO:0044260;GO:0044267;GO:0045787;GO:0048518;GO:0048522;GO:0050789;GO:0050794;GO:0050896;GO:0051704;GO:0051707;GO:0051726;GO:0065007	translation;translational elongation;metabolic process;positive regulation of cell proliferation;biosynthetic process;macromolecule biosynthetic process;response to biotic stimulus;response to virus;cellular process;protein metabolic process;cellular macromolecule biosynthetic process;cellular biopolymer metabolic process;cellular biopolymer biosynthetic process;regulation of cell proliferation;m…	hsa:6210	ko03010	Ribosome	K02957	6	5	5	6	5	5	6	5	5	6	29.2	29.2	29.2	14.839	130	4.6658e-07	1.2859	1.2361	0.43457	0.43457	8.2617	9	10605000
186;193;342;452;453;787;1061;1155;1287;1382;1431;1492;1812;2037	33;34;35	16;17;18;19	313;377;398	315;316;347;376	IPI00007750;IPI00794663;IPI00335314;IPI00794009;IPI00797717	14;14;6;4;4	Tubulin alpha-4A chain;Tubulin alpha-1 chain;Alpha-tubulin 1;Testis-specific alpha-tubulin;Tubulin H2-alpha;Uncharacterized protein TUBA4A (Tubulin, alpha 1 (Testis specific), isoform CRA_a)	TUBA4A;TUBA1;hCG_2013418	Tubulin alpha-4A chain;Putative uncharacterized protein TUBA4A	P68366;B3KNQ6;A8MUB1	ENSG00000127824	OTTHUMP00000164167;OTTHUMP00000165869	NP_005991	PF00091;PF03953	Tubulin;Tubulin_C	Tubulin/FtsZ family, GTPase domain;Tubulin/FtsZ family, C-terminal domain	GO:0005874;GO:0032991;GO:0043234;GO:0044422;GO:0044424;GO:0044430;GO:0044446;GO:0044464	microtubule;macromolecular complex;protein complex;organelle part;intracellular part;cytoskeletal part;intracellular organelle part;cell part	GO:0000166;GO:0003824;GO:0003924;GO:0005198;GO:0005488;GO:0005515;GO:0005525;GO:0016462;GO:0016787;GO:0016817;GO:0016818;GO:0017076;GO:0017111;GO:0019001;GO:0032553;GO:0032555;GO:0032561	nucleotide binding;catalytic activity;GTPase activity;structural molecule activity;binding;protein binding;GTP binding;pyrophosphatase activity;hydrolase activity;hydrolase activity, acting on acid anhydrides;hydrolase activity, acting on acid anhydrides, in phosphorus-containing anhydrides;purine nucleotide binding;nucleoside-triphosphatase activity;guanyl nucleotide binding;ribonucleotide bindi…	GO:0006461;GO:0006810;GO:0007017;GO:0007018;GO:0009987;GO:0016043;GO:0022607;GO:0030705;GO:0032502;GO:0034621;GO:0034622;GO:0043623;GO:0043933;GO:0046907;GO:0048532;GO:0051234;GO:0051258;GO:0051649;GO:0065003	protein complex assembly;transport;microtubule-based process;microtubule-based movement;cellular process;cellular component organization;cellular component assembly;cytoskeleton-dependent intracellular transport;developmental process;cellular macromolecular complex subunit organization;cellular macromolecular complex assembly;cellular protein complex assembly;macromolecular complex subunit organi…	hsa:7277	ko04540	Gap junction	K07374	5	14	14	23	1	1	2	1	1	2	38.8	3.3	3.3	49.924	448	3.0373e-70	1.2268	1.2335	0.43616	0.43616	17.244	22	106150000
186;194;318;319;342;370;452;453;787;1061;1155;1287;1382;1431;1492;1666;1812;2037	33;34;35	16;17;18;19	313;377;398	315;316;347;376	IPI00387144;CON_00700865;IPI00792677;IPI00180675;IPI00793930;IPI00218343;IPI00179709;IPI00218345;IPI00478908;IPI00166768;IPI00793953;IPI00791613;IPI00410402;IPI00646909;IPI00873427;IPI00792478;IPI00895775;IPI00909762;IPI00795002;IPI00784332;IPI00015671;IPI00872463;IPI00879904;IPI00017454;IPI00879535;IPI00853556;IPI00062209;IPI00746177	18;18;18;15;15;14;11;10;10;9;8;8;8;8;8;8;7;6;6;5;3;3;3;2;2;2;1;1	Tubulin alpha-1B chain;Tubulin alpha-ubiquitous chain;Alpha-tubulin ubiquitous;Tubulin K-alpha-1;cDNA FLJ60097, highly similar to Tubulin alpha-ubiquitous chain;Tubulin alpha-1A chain;Tubulin B-alpha-1;Tubulin alpha-3 chain;Alpha-tubulin 3;TUBA1B protein;Tubulin alpha-1C chain;Tubulin alpha-6 chain;Alpha-tubulin 6;Tubulin alpha-3C/D chain;Alpha-tubulin 3C/D;Tubulin alpha-2 chain;Alpha-tubulin 2;T…	TUBA1B;TUBA1A;TUBA3;TUBA1C;TUBA6;TUBA3C;TUBA2;TUBA3D	Tubulin alpha-1B chain;>IPI:CON_00700865.3|ENSEMBL:ENSBTAP00000016242 (Bos taurus) similar to alpha-tubulin I isoform 1;cDNA FLJ60097, highly similar to Tubulin alpha-ubiquitous chain;Tubulin alpha-1A chain;TUBA1B protein;Tubulin alpha-1C chain;Isoform 1 of Tubulin alpha-3C/D chain;Isoform 2 of Tubulin alpha-3C/D chain;29 kDa protein;TUBA1C protein	P68363;A8JZY9;B3KPS3;B3KT06;B4DDU2;Q71U36;A8K0B8;B4DQK4;Q9UQM3;Q8WU19;Q9BUX9;Q9BQE3;Q53GA7;Q13748-1;Q13748;Q1ZYQ1;Q13748-2;Q8N532	ENSG00000123416;ENSG00000167552;ENSG00000167553;ENSG00000075886;ENSG00000198033	OTTHUMP00000167386;OTTHUMP00000167388;OTTHUMP00000167389;OTTHUMP00000167385;OTTHUMP00000167387;OTTHUMP00000167330;OTTHUMP00000018071;OTTHUMP00000167331;OTTHUMP00000167328	NP_006073;NP_006000;NP_116093;NP_005992;NP_525125	PF00091;PF03953	Tubulin;Tubulin_C	Tubulin/FtsZ family, GTPase domain;Tubulin/FtsZ family, C-terminal domain	GO:0005874;GO:0032991;GO:0043234;GO:0044422;GO:0044424;GO:0044430;GO:0044446;GO:0044464	microtubule;macromolecular complex;protein complex;organelle part;intracellular part;cytoskeletal part;intracellular organelle part;cell part	GO:0000166;GO:0003824;GO:0003924;GO:0005198;GO:0005488;GO:0005525;GO:0016462;GO:0016787;GO:0016817;GO:0016818;GO:0017076;GO:0017111;GO:0019001;GO:0032553;GO:0032555;GO:0032561;GO:0005515	nucleotide binding;catalytic activity;GTPase activity;structural molecule activity;binding;GTP binding;pyrophosphatase activity;hydrolase activity;hydrolase activity, acting on acid anhydrides;hydrolase activity, acting on acid anhydrides, in phosphorus-containing anhydrides;purine nucleotide binding;nucleoside-triphosphatase activity;guanyl nucleotide binding;ribonucleotide binding;purine ribonu…	GO:0006461;GO:0006810;GO:0007017;GO:0007018;GO:0009987;GO:0016043;GO:0022607;GO:0030705;GO:0032502;GO:0034621;GO:0034622;GO:0043623;GO:0043933;GO:0046907;GO:0048532;GO:0051234;GO:0051258;GO:0051649;GO:0065003	protein complex assembly;transport;microtubule-based process;microtubule-based movement;cellular process;cellular component organization;cellular component assembly;cytoskeleton-dependent intracellular transport;developmental process;cellular macromolecular complex subunit organization;cellular macromolecular complex assembly;cellular protein complex assembly;macromolecular complex subunit organi…	hsa:10376;hsa:7846;hsa:84790;hsa:113457;hsa:7278	ko04540	Gap junction	K07374	28	18	18	28	18	18	28	5	5	7	51.9	51.9	16.6	50.151	451	3.4063e-108	1.238	1.2334	0.43618	0.43618	15.361	30	184400000
93;234;388;552;857;932;943;1109;1955		97		444	IPI00646839;IPI00016910;IPI00910003;IPI00873286	9;9;9;9	Eukaryotic translation initiation factor 3 subunit C;Eukaryotic translation initiation factor 3 subunit 8;eIF3 p110;cDNA FLJ53378, highly similar to Eukaryotic translation initiation factor 3 subunit 8;cDNA FLJ55750, highly similar to Eukaryotic translation initiation factor 3 subunit 8	EIF3C;EIF3S8;EIF3CL	Putative uncharacterized protein EIF3CL;Eukaryotic translation initiation factor 3 subunit C;cDNA FLJ53378, highly similar to Eukaryotic translation initiation factor 3 subunit 8;cDNA FLJ55750, highly similar to Eukaryotic translation initiation factor 3 subunit 8	B5ME19;Q99613;A1KYQ7;B2RXG3;B3KNZ4;B4DDN4;B4DVQ5;B4E1D5;B4E2Z6;Q3B7B9;B4DVU3;B4DRU0	ENSG00000184110	OTTHUMP00000080487;OTTHUMP00000122518;OTTHUMP00000080486;OTTHUMP00000125295	NP_001093131;NP_001032897;NP_003743	PF05470;PF01399	eIF-3c_N;PCI	Eukaryotic translation initiation factor 3 subunit 8 N-terminus (eIF3c_N);PCI domain	GO:0005829;GO:0005852;GO:0032991;GO:0043234;GO:0044424;GO:0044444;GO:0044464	cytosol;eukaryotic translation initiation factor 3 complex;macromolecular complex;protein complex;intracellular part;cytoplasmic part;cell part	GO:0003676;GO:0003743;GO:0005488;GO:0008135;GO:0045182	nucleic acid binding;translation initiation factor activity;binding;translation factor activity, nucleic acid binding;translation regulator activity	GO:0006412;GO:0006413;GO:0006417;GO:0006446;GO:0008152;GO:0009058;GO:0009059;GO:0009889;GO:0009987;GO:0010468;GO:0010556;GO:0010608;GO:0016043;GO:0019222;GO:0019538;GO:0022607;GO:0022618;GO:0031323;GO:0031326;GO:0032268;GO:0032502;GO:0034621;GO:0034622;GO:0034645;GO:0034960;GO:0034961;GO:0043170;GO:0043283;GO:0043284;GO:0043933;GO:0044237;GO:0044238;GO:0044249;GO:0044260;GO:0044267;GO:0048532;GO:…	translation;translational initiation;regulation of translation;regulation of translational initiation;metabolic process;biosynthetic process;macromolecule biosynthetic process;regulation of biosynthetic process;cellular process;regulation of gene expression;regulation of macromolecule biosynthetic process;posttranscriptional regulation of gene expression;cellular component organization;regulation…	hsa:8663				4	9	9	15	9	9	15	9	9	15	7	7	7	105.47	914	3.8018e-20	1.2229	1.2308	0.43778	0.43778	5.4499	10	13586000
637;1387;1652		105;106;107		250;360;364	IPI00018522;IPI00382516;IPI00915031;IPI00215734;IPI00914913;IPI00909470	3;3;3;3;3;1	Protein arginine N-methyltransferase 1;Interferon receptor 1-bound protein 4;PRMT1 protein	PRMT1;HMT2;HRMT1L2;IR1B4	HMT1 hnRNP methyltransferase-like 2 isoform 1;HMT1 hnRNP methyltransferase-like 2 isoform 3;40 kDa protein;Isoform 2 of Protein arginine N-methyltransferase 1;Isoform 3 of Protein arginine N-methyltransferase 1	Q99873-1;Q99873;B4E3C3;Q8WUW5;Q99873-2;Q6LEU5;Q99873-3;Q2VP93;Q5U8W9	ENSG00000126457	OTTHUMP00000076824;OTTHUMP00000076823;OTTHUMP00000076825	NP_001527;NP_938074;NP_938075				GO:0005634;GO:0005737;GO:0043226;GO:0043227;GO:0043229;GO:0043231;GO:0044424;GO:0044464	nucleus;cytoplasm;organelle;membrane-bounded organelle;intracellular organelle;intracellular membrane-bounded organelle;intracellular part;cell part	GO:0003824;GO:0005488;GO:0005515;GO:0008168;GO:0008170;GO:0016740;GO:0016741	catalytic activity;binding;protein binding;methyltransferase activity;N-methyltransferase activity;transferase activity;transferase activity, transferring one-carbon groups	GO:0006464;GO:0006479;GO:0006730;GO:0007154;GO:0007165;GO:0007166;GO:0008152;GO:0008213;GO:0009987;GO:0019538;GO:0032259;GO:0043170;GO:0043283;GO:0043412;GO:0043414;GO:0043687;GO:0044237;GO:0044238;GO:0044260;GO:0044267;GO:0050789;GO:0050794;GO:0065007	protein modification process;protein amino acid methylation;one-carbon compound metabolic process;cell communication;signal transduction;cell surface receptor linked signal transduction;metabolic process;protein amino acid alkylation;cellular process;protein metabolic process;methylation;macromolecule metabolic process;biopolymer metabolic process;biopolymer modification;biopolymer methylation;po…	hsa:3276				6	3	3	3	3	3	3	3	3	3	10.2	10.2	10.2	42.461	371	6.7384e-08	1.3597	1.2302	0.43815	0.43815	31.483	3	3217900
614;1721					IPI00009104;IPI00909925	2;1	RuvB-like 2;48 kDa TATA box-binding protein-interacting protein;TIP49b;Repressing pontin 52;51 kDa erythrocyte cytosolic protein;ECP-51;TIP60-associated protein 54-beta;cDNA FLJ56743, highly similar to RuvB-like 2 (EC 3.6.1.-)	RUVBL2;TIP48;TIP49B;CGI-46	RuvB-like 2;cDNA FLJ56743, highly similar to RuvB-like 2	Q9Y230;B3KNL2;B3KQ59;B4DW30	ENSG00000183207	OTTHUMP00000078001	NP_006657	PF00004;PF06068	AAA;TIP49	ATPase family associated with various cellular activities (AAA);TIP49 C-terminus	GO:0000123;GO:0005622;GO:0005634;GO:0005737;GO:0005829;GO:0016020;GO:0016363;GO:0032991;GO:0035267;GO:0043189;GO:0043226;GO:0043227;GO:0043229;GO:0043231;GO:0043234;GO:0044422;GO:0044424;GO:0044428;GO:0044444;GO:0044446;GO:0044451;GO:0044464	histone acetyltransferase complex;intracellular;nucleus;cytoplasm;cytosol;membrane;nuclear matrix;macromolecular complex;NuA4 histone acetyltransferase complex;H4/H2A histone acetyltransferase complex;organelle;membrane-bounded organelle;intracellular organelle;intracellular membrane-bounded organelle;protein complex;organelle part;intracellular part;nuclear part;cytoplasmic part;intracellular or…	GO:0000166;GO:0003676;GO:0003677;GO:0003678;GO:0003684;GO:0003824;GO:0004003;GO:0004386;GO:0005488;GO:0005515;GO:0005524;GO:0008026;GO:0008094;GO:0016462;GO:0016787;GO:0016817;GO:0016818;GO:0016887;GO:0017076;GO:0017111;GO:0030554;GO:0032553;GO:0032555;GO:0032559;GO:0042623;GO:0042802;GO:0051082;GO:0070035	nucleotide binding;nucleic acid binding;DNA binding;DNA helicase activity;damaged DNA binding;catalytic activity;ATP-dependent DNA helicase activity;helicase activity;binding;protein binding;ATP binding;ATP-dependent helicase activity;DNA-dependent ATPase activity;pyrophosphatase activity;hydrolase activity;hydrolase activity, acting on acid anhydrides;hydrolase activity, acting on acid anhydride…	GO:0001558;GO:0006139;GO:0006259;GO:0006281;GO:0006310;GO:0006325;GO:0006350;GO:0006355;GO:0006457;GO:0006950;GO:0006974;GO:0006996;GO:0008152;GO:0009058;GO:0009059;GO:0009889;GO:0009987;GO:0010468;GO:0010556;GO:0016043;GO:0016568;GO:0019219;GO:0019222;GO:0019538;GO:0031323;GO:0032502;GO:0033554;GO:0034645;GO:0034960;GO:0034961;GO:0034984;GO:0040008;GO:0043170;GO:0043283;GO:0043284;GO:0044237;GO:…	regulation of cell growth;nucleobase, nucleoside, nucleotide and nucleic acid metabolic process;DNA metabolic process;DNA repair;DNA recombination;establishment or maintenance of chromatin architecture;transcription;regulation of transcription, DNA-dependent;protein folding;response to stress;response to DNA damage stimulus;organelle organization;metabolic process;biosynthetic process;macromolecu…	hsa:10856	ko00500;ko00790	Starch and sucrose metabolism;Folate biosynthesis	K01529	2	2	2	2	2	2	2	2	2	2	5.8	5.8	5.8	51.156	463	7.1698e-11	1.2439	1.2297	0.43845	0.43845	14.712	2	1939000
44;350;903;1102	374		248		IPI00785096;IPI00900322;IPI00787155;IPI00180128;IPI00903063;IPI00022305;IPI00894416;IPI00892775;IPI00893174;IPI00903257;IPI00807524	4;4;4;3;2;1;1;1;1;1;1	Basic leucine zipper and W2 domain-containing protein 1;Protein Orf;Putative basic leucine zipper and W2 domain-containing protein 1-like 1	BZW1;BZAP45;KIAA0005;BZW1L1	cDNA FLJ55789, highly similar to Rattus norvegicus basic leucine zipper and W2 domains 1 (Bzw1), mRNA;Putative basic leucine zipper and W2 domain-containing protein 1-like 1;hypothetical protein, partial;Isoform 2 of Basic leucine zipper and W2 domain-containing protein 1;10 kDa protein	Q7L1Q6-1;Q7L1Q6;B4DLZ8;B4DWF7;Q3LIC9;Q53FN7;P0C7T9;Q7L1Q6-2	ENSG00000082153	OTTHUMP00000172329	NP_001129700;XP_943726;XP_001721222;NP_055485	PF02020	W2	eIF4-gamma/eIF5/eIF2-epsilon	GO:0005737;GO:0044424;GO:0044464	cytoplasm;intracellular part;cell part	GO:0005488;GO:0005515	binding;protein binding	GO:0006139;GO:0006350;GO:0006355;GO:0008152;GO:0009058;GO:0009059;GO:0009889;GO:0009987;GO:0010468;GO:0010556;GO:0019219;GO:0019222;GO:0031323;GO:0034645;GO:0034960;GO:0034961;GO:0043170;GO:0043283;GO:0043284;GO:0044237;GO:0044238;GO:0044249;GO:0044260;GO:0045449;GO:0050789;GO:0050794;GO:0051252;GO:0060255;GO:0065007	nucleobase, nucleoside, nucleotide and nucleic acid metabolic process;transcription;regulation of transcription, DNA-dependent;metabolic process;biosynthetic process;macromolecule biosynthetic process;regulation of biosynthetic process;cellular process;regulation of gene expression;regulation of macromolecule biosynthetic process;regulation of nucleobase, nucleoside, nucleotide and nucleic acid m…	hsa:9689				11	4	4	4	4	4	4	4	4	4	8.2	8.2	8.2	51.281	451	5.4e-06	1.3941	1.2291	0.43885	0.43885	22.433	4	9606100
355;1790	366		57		IPI00887241;IPI00787692;IPI00719622;IPI00556589	2;2;2;1	40S ribosomal protein S28	RPS28	similar to 40S ribosomal protein S28;similar to 40S ribosomal protein S28;40S ribosomal protein S28;4 kDa protein	P62857;B2R4R9		OTTHUMP00000077989;OTTHUMP00000077990;OTTHUMP00000182957	XP_001718231;XP_944964;NP_001022	PF01200	Ribosomal_S28e	Ribosomal protein S28e	GO:0005622;GO:0005829;GO:0005840;GO:0015935;GO:0022627;GO:0030529;GO:0032991;GO:0033279;GO:0043226;GO:0043228;GO:0043229;GO:0043232;GO:0044422;GO:0044424;GO:0044444;GO:0044445;GO:0044446;GO:0044464	intracellular;cytosol;ribosome;small ribosomal subunit;cytosolic small ribosomal subunit;ribonucleoprotein complex;macromolecular complex;ribosomal subunit;organelle;non-membrane-bounded organelle;intracellular organelle;intracellular non-membrane-bounded organelle;organelle part;intracellular part;cytoplasmic part;cytosolic part;intracellular organelle part;cell part	GO:0003735;GO:0005198;GO:0005488;GO:0005515	structural constituent of ribosome;structural molecule activity;binding;protein binding	GO:0006412;GO:0006414;GO:0008152;GO:0009058;GO:0009059;GO:0009987;GO:0019538;GO:0034645;GO:0034960;GO:0034961;GO:0043170;GO:0043283;GO:0043284;GO:0044237;GO:0044238;GO:0044249;GO:0044260;GO:0044267	translation;translational elongation;metabolic process;biosynthetic process;macromolecule biosynthetic process;cellular process;protein metabolic process;cellular macromolecule biosynthetic process;cellular biopolymer metabolic process;cellular biopolymer biosynthetic process;macromolecule metabolic process;biopolymer metabolic process;biopolymer biosynthetic process;cellular metabolic process;pr…	hsa:6234	ko03010	Ribosome	K02979	4	2	2	2	2	2	2	2	2	2	23.1	23.1	23.1	10.272	91	3.9961e-15	1.3689	1.2255	0.44106	0.44106	0.054228	2	1672300
1001;1615					IPI00021187;IPI00788942;IPI00902501;IPI00796459	2;2;2;1	RuvB-like 1;49 kDa TATA box-binding protein-interacting protein;TIP49a;Pontin 52;Nuclear matrix protein 238;54 kDa erythrocyte cytosolic protein;ECP-54;TIP60-associated protein 54-alpha;cDNA FLJ34844 fis, clone NT2NE2011154, highly similar to RuvB-like 1	RUVBL1;NMP238;TIP49;TIP49A	Isoform 1 of RuvB-like 1;Isoform 2 of RuvB-like 1;cDNA FLJ34844 fis, clone NT2NE2011154, highly similar to RuvB-like 1;20 kDa protein	Q9Y265-1;Q9Y265;B2R5S0;B5BUB1;Q9Y265-2;B3KRS7	ENSG00000175792	OTTHUMP00000172686;OTTHUMP00000172687;OTTHUMP00000172691	NP_003698	PF00004;PF06068	AAA;TIP49	ATPase family associated with various cellular activities (AAA);TIP49 C-terminus	GO:0000123;GO:0005634;GO:0005737;GO:0016020;GO:0016363;GO:0032991;GO:0035267;GO:0043189;GO:0043226;GO:0043227;GO:0043229;GO:0043231;GO:0043234;GO:0044422;GO:0044424;GO:0044428;GO:0044446;GO:0044451;GO:0044464	histone acetyltransferase complex;nucleus;cytoplasm;membrane;nuclear matrix;macromolecular complex;NuA4 histone acetyltransferase complex;H4/H2A histone acetyltransferase complex;organelle;membrane-bounded organelle;intracellular organelle;intracellular membrane-bounded organelle;protein complex;organelle part;intracellular part;nuclear part;intracellular organelle part;nucleoplasm part;cell part	GO:0000166;GO:0003678;GO:0003824;GO:0004386;GO:0005488;GO:0005515;GO:0005524;GO:0016462;GO:0016787;GO:0016817;GO:0016818;GO:0016887;GO:0017076;GO:0017111;GO:0030554;GO:0032553;GO:0032555;GO:0032559	nucleotide binding;DNA helicase activity;catalytic activity;helicase activity;binding;protein binding;ATP binding;pyrophosphatase activity;hydrolase activity;hydrolase activity, acting on acid anhydrides;hydrolase activity, acting on acid anhydrides, in phosphorus-containing anhydrides;ATPase activity;purine nucleotide binding;nucleoside-triphosphatase activity;adenyl nucleotide binding;ribonucle…	GO:0000003;GO:0001558;GO:0006139;GO:0006259;GO:0006310;GO:0006325;GO:0006350;GO:0006355;GO:0006357;GO:0006996;GO:0007049;GO:0007067;GO:0007276;GO:0007283;GO:0008152;GO:0009058;GO:0009059;GO:0009889;GO:0009987;GO:0010468;GO:0010556;GO:0016043;GO:0016568;GO:0019219;GO:0019222;GO:0019953;GO:0022402;GO:0022403;GO:0031323;GO:0032502;GO:0034645;GO:0034960;GO:0034961;GO:0040008;GO:0043170;GO:0043283;GO:…	reproduction;regulation of cell growth;nucleobase, nucleoside, nucleotide and nucleic acid metabolic process;DNA metabolic process;DNA recombination;establishment or maintenance of chromatin architecture;transcription;regulation of transcription, DNA-dependent;regulation of transcription from RNA polymerase II promoter;organelle organization;cell cycle;mitosis;gamete generation;spermatogenesis;me…	hsa:8607	ko04310	Wnt signaling pathway	K04499	4	2	2	2	2	2	2	2	2	2	5.5	5.5	5.5	50.227	456	1.4124e-08	1.245	1.2231	0.44254	0.44254	1.686	2	1947000
369;813;899	236		69		IPI00872177;IPI00871289;IPI00218236;IPI00892668;IPI00894333	3;3;3;3;3	Serine/threonine-protein phosphatase PP1-beta catalytic subunit	PPP1CB	41 kDa protein;40 kDa protein;Serine/threonine-protein phosphatase PP1-beta catalytic subunit;16 kDa protein;14 kDa protein	P62140;B2R5V4;B4DJ75	ENSG00000213639	OTTHUMP00000200967;OTTHUMP00000200968;OTTHUMP00000200970;OTTHUMP00000200971	NP_002700;NP_996759	PF00149	Metallophos	Calcineurin-like phosphoesterase	GO:0005737;GO:0044424;GO:0044464	cytoplasm;intracellular part;cell part	GO:0003824;GO:0004721;GO:0005488;GO:0005506;GO:0005515;GO:0016787;GO:0016788;GO:0016791;GO:0030145;GO:0042578;GO:0043167;GO:0043169;GO:0046872;GO:0046914	catalytic activity;phosphoprotein phosphatase activity;binding;iron ion binding;protein binding;hydrolase activity;hydrolase activity, acting on ester bonds;phosphatase activity;manganese ion binding;phosphoric ester hydrolase activity;ion binding;cation binding;metal ion binding;transition metal ion binding	GO:0005975;GO:0005976;GO:0005977;GO:0006073;GO:0006091;GO:0006112;GO:0006464;GO:0006470;GO:0006793;GO:0006796;GO:0007049;GO:0008152;GO:0009987;GO:0015980;GO:0016311;GO:0019538;GO:0034960;GO:0043170;GO:0043283;GO:0043412;GO:0043687;GO:0044237;GO:0044238;GO:0044260;GO:0044262;GO:0044264;GO:0044267;GO:0051301	carbohydrate metabolic process;polysaccharide metabolic process;glycogen metabolic process;glucan metabolic process;generation of precursor metabolites and energy;energy reserve metabolic process;protein modification process;protein amino acid dephosphorylation;phosphorus metabolic process;phosphate metabolic process;cell cycle;metabolic process;cellular process;energy derivation by oxidation of …	hsa:5500	ko04810;ko04510;ko04910;ko04720	Regulation of actin cytoskeleton;Focal adhesion;Insulin signaling pathway;Long-term potentiation	K06269	5	3	3	3	1	1	1	1	1	1	10.4	2.7	2.7	41.355	367	4.7219e-10	1.2076	1.2223	0.44303	0.44303	15.459	4	2431400
663;665;1290;1974		207		515	IPI00719752;IPI00396370;IPI00893431;IPI00893301	4;4;2;1	Eukaryotic translation initiation factor 3 subunit B;Eukaryotic translation initiation factor 3 subunit 9;eIF-3-eta;eIF3 p116;eIF3 p110;Prt1 homolog	EIF3B;EIF3S9	Isoform 2 of Eukaryotic translation initiation factor 3 subunit B;Isoform 1 of Eukaryotic translation initiation factor 3 subunit B;18 kDa protein	P55884-2;P55884;P55884-1;A4D208;A4D210;B4DV79;B4DXN6;Q59FS8;Q86UM1;Q96G38	ENSG00000106263	OTTHUMP00000024457;OTTHUMP00000115601;OTTHUMP00000200135	NP_001032360;NP_003742	PF08662;PF00076	eIF2A;RRM_1	Eukaryotic translation initiation factor eIF2A;RNA recognition motif. (a.k.a. RRM, RBD, or RNP domain)	GO:0005829;GO:0005852;GO:0032991;GO:0043234;GO:0044424;GO:0044444;GO:0044464	cytosol;eukaryotic translation initiation factor 3 complex;macromolecular complex;protein complex;intracellular part;cytoplasmic part;cell part	GO:0000166;GO:0003676;GO:0003723;GO:0003743;GO:0005488;GO:0005515;GO:0008135;GO:0045182	nucleotide binding;nucleic acid binding;RNA binding;translation initiation factor activity;binding;protein binding;translation factor activity, nucleic acid binding;translation regulator activity	GO:0006412;GO:0006413;GO:0008152;GO:0009058;GO:0009059;GO:0009987;GO:0016043;GO:0019538;GO:0022607;GO:0022618;GO:0032502;GO:0034621;GO:0034622;GO:0034645;GO:0034960;GO:0034961;GO:0043170;GO:0043283;GO:0043284;GO:0043933;GO:0044237;GO:0044238;GO:0044249;GO:0044260;GO:0044267;GO:0048532;GO:0065003	translation;translational initiation;metabolic process;biosynthetic process;macromolecule biosynthetic process;cellular process;cellular component organization;protein metabolic process;cellular component assembly;ribonucleoprotein complex assembly;developmental process;cellular macromolecular complex subunit organization;cellular macromolecular complex assembly;cellular macromolecule biosyntheti…	hsa:8662				4	4	4	6	4	4	6	4	4	6	4.5	4.5	4.5	99.038	873	3.6059e-17	1.2305	1.2208	0.444	0.444	12.498	4	6268500
152;914;1360;1661;1892		70;71;72		66;155;172	IPI00008433;IPI00555941	5;1	40S ribosomal protein S5	RPS5	40S ribosomal protein S5	P46782;B2R4T2;Q53G25	ENSG00000083845	OTTHUMP00000077991	NP_001000	PF00177	Ribosomal_S7	Ribosomal protein S7p/S5e	GO:0005622;GO:0005829;GO:0005840;GO:0015935;GO:0022627;GO:0030529;GO:0032991;GO:0033279;GO:0043226;GO:0043228;GO:0043229;GO:0043232;GO:0044422;GO:0044424;GO:0044444;GO:0044445;GO:0044446;GO:0044464	intracellular;cytosol;ribosome;small ribosomal subunit;cytosolic small ribosomal subunit;ribonucleoprotein complex;macromolecular complex;ribosomal subunit;organelle;non-membrane-bounded organelle;intracellular organelle;intracellular non-membrane-bounded organelle;organelle part;intracellular part;cytoplasmic part;cytosolic part;intracellular organelle part;cell part	GO:0003676;GO:0003723;GO:0003729;GO:0003735;GO:0005198;GO:0005488	nucleic acid binding;RNA binding;mRNA binding;structural constituent of ribosome;structural molecule activity;binding	GO:0006412;GO:0006413;GO:0006414;GO:0008152;GO:0009058;GO:0009059;GO:0009987;GO:0016043;GO:0019538;GO:0022607;GO:0022618;GO:0032502;GO:0034621;GO:0034622;GO:0034645;GO:0034960;GO:0034961;GO:0043170;GO:0043283;GO:0043284;GO:0043933;GO:0044237;GO:0044238;GO:0044249;GO:0044260;GO:0044267;GO:0048532;GO:0065003	translation;translational initiation;translational elongation;metabolic process;biosynthetic process;macromolecule biosynthetic process;cellular process;cellular component organization;protein metabolic process;cellular component assembly;ribonucleoprotein complex assembly;developmental process;cellular macromolecular complex subunit organization;cellular macromolecular complex assembly;cellular …	hsa:6193	ko03010	Ribosome	K02989	2	5	5	7	5	5	7	5	5	7	22.5	22.5	22.5	22.876	204	2.1333e-29	1.281	1.2205	0.44414	0.44414	13.268	7	6324200
245;331;496;531;1648;1882	94;121		3;109		IPI00012442;IPI00442863	6;3	Ras GTPase-activating protein-binding protein 1;G3BP-1;ATP-dependent DNA helicase VIII;HDH-VIII;GAP SH3 domain-binding protein 1;CDNA FLJ26493 fis, clone KDN06317, highly similar to Ras-GTPase-activating protein binding protein 1	G3BP1;G3BP	Ras GTPase-activating protein-binding protein 1;CDNA FLJ26493 fis, clone KDN06317, highly similar to Ras-GTPase-activating protein binding protein 1	Q13283;Q32P45;Q53HH4;Q5HYE9;Q5U0Q1;Q6FI03;Q6ZP53	ENSG00000145907	OTTHUMP00000160618	NP_005745;NP_938405	PF02136;PF00076	NTF2;RRM_1	Nuclear transport factor 2 (NTF2) domain;RNA recognition motif. (a.k.a. RRM, RBD, or RNP domain)	GO:0005622;GO:0005634;GO:0005737;GO:0005886;GO:0016020;GO:0043226;GO:0043227;GO:0043229;GO:0043231;GO:0044424;GO:0044464	intracellular;nucleus;cytoplasm;plasma membrane;membrane;organelle;membrane-bounded organelle;intracellular organelle;intracellular membrane-bounded organelle;intracellular part;cell part	GO:0000166;GO:0003676;GO:0003677;GO:0003678;GO:0003723;GO:0003724;GO:0003824;GO:0004003;GO:0004004;GO:0004386;GO:0004518;GO:0004519;GO:0005488;GO:0005515;GO:0005524;GO:0008026;GO:0008094;GO:0008186;GO:0016462;GO:0016787;GO:0016788;GO:0016817;GO:0016818;GO:0016887;GO:0017076;GO:0017111;GO:0030554;GO:0032553;GO:0032555;GO:0032559;GO:0042623;GO:0070035	nucleotide binding;nucleic acid binding;DNA binding;DNA helicase activity;RNA binding;RNA helicase activity;catalytic activity;ATP-dependent DNA helicase activity;ATP-dependent RNA helicase activity;helicase activity;nuclease activity;endonuclease activity;binding;protein binding;ATP binding;ATP-dependent helicase activity;DNA-dependent ATPase activity;RNA-dependent ATPase activity;pyrophosphatas…	GO:0006810;GO:0007154;GO:0007165;GO:0007242;GO:0007264;GO:0007265;GO:0009987;GO:0050789;GO:0050794;GO:0051234;GO:0065007	transport;cell communication;signal transduction;intracellular signaling cascade;small GTPase mediated signal transduction;Ras protein signal transduction;cellular process;regulation of biological process;regulation of cellular process;establishment of localization;biological regulation	hsa:10146				2	6	8	13	6	8	13	5	6	10	15.2	15.2	12.7	52.164	466	6.6872e-36	1.0428	1.2132	0.44874	0.44874	26.95	10	219220000
753;786;928;1056;1133;1403					IPI00221088;IPI00478327;IPI00879238;IPI00847192;IPI00647546;IPI00853062;IPI00879512	6;4;4;4;3;1;1	40S ribosomal protein S9;RPS9 protein	RPS9	40S ribosomal protein S9;Similar to 40S ribosomal protein S9;Putative uncharacterized protein RPS9;RPS9 protein (Fragment);16 kDa protein	P46781;A9C4C1;B5MCT8;A5D904	ENSG00000170889	OTTHUMP00000069577;OTTHUMP00000069584;OTTHUMP00000069585;OTTHUMP00000077992;OTTHUMP00000077993;OTTHUMP00000194792;OTTHUMP00000194794;OTTHUMP00000198893;OTTHUMP00000198894;OTTHUMP00000028841;OTTHUMP00000197717;OTTHUMP00000197718;OTTHUMP00000197719;OTTHUMP00000077001	NP_001004	PF00163;PF01479	Ribosomal_S4;S4	Ribosomal protein S4/S9 N-terminal domain;S4 domain	GO:0005622;GO:0005730;GO:0005737;GO:0005829;GO:0005840;GO:0015935;GO:0022627;GO:0030529;GO:0032991;GO:0033279;GO:0043226;GO:0043228;GO:0043229;GO:0043232;GO:0044422;GO:0044424;GO:0044428;GO:0044444;GO:0044445;GO:0044446;GO:0044464	intracellular;nucleolus;cytoplasm;cytosol;ribosome;small ribosomal subunit;cytosolic small ribosomal subunit;ribonucleoprotein complex;macromolecular complex;ribosomal subunit;organelle;non-membrane-bounded organelle;intracellular organelle;intracellular non-membrane-bounded organelle;organelle part;intracellular part;nuclear part;cytoplasmic part;cytosolic part;intracellular organelle part;cell …	GO:0003676;GO:0003723;GO:0003735;GO:0005198;GO:0005488;GO:0005515;GO:0019843;GO:0045182	nucleic acid binding;RNA binding;structural constituent of ribosome;structural molecule activity;binding;protein binding;rRNA binding;translation regulator activity	GO:0006412;GO:0006414;GO:0008152;GO:0008284;GO:0009058;GO:0009059;GO:0009987;GO:0019538;GO:0034645;GO:0034960;GO:0034961;GO:0042127;GO:0043170;GO:0043283;GO:0043284;GO:0044237;GO:0044238;GO:0044249;GO:0044260;GO:0044267;GO:0048518;GO:0048522;GO:0050789;GO:0050794;GO:0065007	translation;translational elongation;metabolic process;positive regulation of cell proliferation;biosynthetic process;macromolecule biosynthetic process;cellular process;protein metabolic process;cellular macromolecule biosynthetic process;cellular biopolymer metabolic process;cellular biopolymer biosynthetic process;regulation of cell proliferation;macromolecule metabolic process;biopolymer meta…	hsa:6203	ko03010	Ribosome	K02997	7	6	6	9	6	6	9	6	6	9	28.9	28.9	28.9	22.591	194	3.0805e-09	1.2501	1.2123	0.44927	0.44927	16.06	10	10263000
281;282;1156;1190	342	230	33	77	IPI00513971;IPI00888491;IPI00879531;IPI00514399;IPI00397358;IPI00746004;IPI00888789;IPI00420117;IPI00889070;IPI00887237;IPI00887448;IPI00847956;IPI00795224	4;4;4;3;2;2;2;1;1;1;1;1;1	40S ribosomal protein S27;Metallopan-stimulin 1;Uncharacterized protein ENSP00000376341;Similar to ribosomal protein S27;40S ribosomal protein S27-like protein	RPS27;MPS1;RP11-422P24.3-002;LOC392748;tcag7.1276;RPS27L	40S ribosomal protein S27;similar to hCG1783679;9 kDa protein;Ribosomal protein S27;Ribosomal protein S27;40S ribosomal protein S27-like protein;similar to hCG2027326	P42677;Q5T4L6;A8MWW4;Q5T4L4;A4D1G5;Q71UM5	ENSG00000177954;ENSG00000130041;ENSG00000185088	OTTHUMP00000034760;OTTHUMP00000166258;OTTHUMP00000170761;OTTHUMP00000034761;OTTHUMP00000024716;OTTHUMP00000176363	NP_001021;XP_001723666;XP_001725235;XP_001725457;NP_057004;XP_001721054;XP_001726129;XP_001726947	PF01667	Ribosomal_S27e	Ribosomal protein S27	GO:0005622;GO:0005634;GO:0005829;GO:0005840;GO:0015935;GO:0022627;GO:0030529;GO:0032991;GO:0033279;GO:0043226;GO:0043227;GO:0043228;GO:0043229;GO:0043231;GO:0043232;GO:0044422;GO:0044424;GO:0044444;GO:0044445;GO:0044446;GO:0044464	intracellular;nucleus;cytosol;ribosome;small ribosomal subunit;cytosolic small ribosomal subunit;ribonucleoprotein complex;macromolecular complex;ribosomal subunit;organelle;membrane-bounded organelle;non-membrane-bounded organelle;intracellular organelle;intracellular membrane-bounded organelle;intracellular non-membrane-bounded organelle;organelle part;intracellular part;cytoplasmic part;cytoso…	GO:0003676;GO:0003677;GO:0003723;GO:0003735;GO:0005198;GO:0005488;GO:0008270;GO:0043167;GO:0043169;GO:0046872;GO:0046914;GO:0005515;GO:0008047;GO:0008135;GO:0008494;GO:0008656;GO:0016504;GO:0016505;GO:0030234;GO:0043028;GO:0045182	nucleic acid binding;DNA binding;RNA binding;structural constituent of ribosome;structural molecule activity;binding;zinc ion binding;ion binding;cation binding;metal ion binding;transition metal ion binding;protein binding;enzyme activator activity;translation factor activity, nucleic acid binding;translation activator activity;caspase activator activity;protease activator activity;apoptotic pro…	GO:0006412;GO:0006414;GO:0007154;GO:0007165;GO:0008152;GO:0008283;GO:0009058;GO:0009059;GO:0009987;GO:0019538;GO:0034645;GO:0034960;GO:0034961;GO:0043170;GO:0043283;GO:0043284;GO:0044237;GO:0044238;GO:0044249;GO:0044260;GO:0044267;GO:0050789;GO:0050794;GO:0065007;GO:0000075;GO:0000077;GO:0006139;GO:0006259;GO:0006281;GO:0006917;GO:0006950;GO:0006974;GO:0007093;GO:0007242;GO:0007346;GO:0008629;GO:…	translation;translational elongation;cell communication;signal transduction;metabolic process;cell proliferation;biosynthetic process;macromolecule biosynthetic process;cellular process;protein metabolic process;cellular macromolecule biosynthetic process;cellular biopolymer metabolic process;cellular biopolymer biosynthetic process;macromolecule metabolic process;biopolymer metabolic process;bio…	hsa:6232;hsa:51065	ko03010	Ribosome	K02978	13	4	4	6	4	4	6	4	4	6	40.5	40.5	40.5	9.461	84	1.4729e-08	1.1418	1.2108	0.45022	0.45022	13.736	5	3476700
595;1278					IPI00655650;IPI00187140;IPI00186712;IPI00401819;IPI00477550;IPI00787644;IPI00795435;IPI00797875;IPI00888055;IPI00889121;IPI00479694;IPI00607630;IPI00176696;IPI00455847;IPI00739987;IPI00902801	2;2;2;2;2;2;2;2;1;1;1;1;1;1;1;1	40S ribosomal protein S26;Putative 40S ribosomal protein S26-like 1;Ribosomal protein 26 (RPS26) pseudogene;Putative uncharacterized protein RPS26 (HCG1745083) (Similar to 40S ribosomal protein S26);Ribosomal protein S26	RPS26;RPS26L1;RP11-151A6.3-001;LOC285938;hCG_1745083;tcag7.125	40S ribosomal protein S26;Putative 40S ribosomal protein S26-like 1;Ribosomal protein 26 (RPS26) pseudogene;Putative uncharacterized protein RPS26;similar to hCG15685;13 kDa protein;13 kDa protein;Ribosomal protein S26;similar to 40S ribosomal protein S26;similar to 40S ribosomal protein S26;hypothetical protein LOC644928;similar to ribosomal protein S26;13 kDa protein;similar to ribosomal protei…	P62854;Q76N56;Q5JNZ5;Q5JVH5;Q75MH1;Q76N57	ENSG00000196656;ENSG00000197728;ENSG00000196933;ENSG00000170847;ENSG00000173534	OTTHUMP00000167968;OTTHUMP00000023521;OTTHUMP00000018641;OTTHUMP00000024467;OTTHUMP00000181536;OTTHUMP00000177701;OTTHUMP00000177947;OTTHUMP00000167969;OTTHUMP00000178060	NP_001020;NP_001087200;XP_001724428;XP_001724487;XP_001725387;XP_001722202;XP_935165;XP_001715407;XP_001718834;XP_001719004;NP_001087201;XP_001722182;XP_934796;XP_944267;XP_496991;XP_001724829;XP_001724852	PF01283	Ribosomal_S26e	Ribosomal protein S26e	GO:0005622;GO:0005829;GO:0005840;GO:0015935;GO:0022627;GO:0030529;GO:0032991;GO:0033279;GO:0043226;GO:0043228;GO:0043229;GO:0043232;GO:0044422;GO:0044424;GO:0044444;GO:0044445;GO:0044446;GO:0044464	intracellular;cytosol;ribosome;small ribosomal subunit;cytosolic small ribosomal subunit;ribonucleoprotein complex;macromolecular complex;ribosomal subunit;organelle;non-membrane-bounded organelle;intracellular organelle;intracellular non-membrane-bounded organelle;organelle part;intracellular part;cytoplasmic part;cytosolic part;intracellular organelle part;cell part	GO:0003676;GO:0003723;GO:0003729;GO:0003735;GO:0005198;GO:0005488;GO:0005515	nucleic acid binding;RNA binding;mRNA binding;structural constituent of ribosome;structural molecule activity;binding;protein binding	GO:0006412;GO:0006414;GO:0008152;GO:0009058;GO:0009059;GO:0009892;GO:0009987;GO:0019219;GO:0019222;GO:0019538;GO:0031323;GO:0031324;GO:0033119;GO:0034645;GO:0034960;GO:0034961;GO:0043170;GO:0043283;GO:0043284;GO:0043484;GO:0044237;GO:0044238;GO:0044249;GO:0044260;GO:0044267;GO:0045934;GO:0048519;GO:0048523;GO:0050789;GO:0050794;GO:0051252;GO:0051253;GO:0065007	translation;translational elongation;metabolic process;biosynthetic process;macromolecule biosynthetic process;negative regulation of metabolic process;cellular process;regulation of nucleobase, nucleoside, nucleotide and nucleic acid metabolic process;regulation of metabolic process;protein metabolic process;regulation of cellular metabolic process;negative regulation of cellular metabolic proce…	hsa:6231;hsa:728937	ko03010	Ribosome	K02976	16	2	2	2	2	2	2	2	2	2	13.9	13.9	13.9	13.015	115	2.2013e-05	1.3891	1.1985	0.45796	0.45796	0.7557	2	1575200
120;157;215;547;601;684;876;1141;1188;1685;1690;1750;1808;1810;1814;1926;1929	370;371;372;373	239	40;55;217;477	237	IPI00784154;IPI00880053;IPI00076042	17;8;2	60 kDa heat shock protein, mitochondrial;Heat shock protein 60;60 kDa chaperonin;Chaperonin 60;Mitochondrial matrix protein P1;P60 lymphocyte protein;HuCHA60	HSPD1;HSP60	60 kDa heat shock protein, mitochondrial	P10809;B2R5M6;Q53QD5;Q53SE2;Q96RI4;Q9UCR6	ENSG00000144381		NP_002147;NP_955472	PF00118	Cpn60_TCP1	TCP-1/cpn60 chaperonin family	GO:0005615;GO:0005739;GO:0005743;GO:0005759;GO:0005768;GO:0005769;GO:0005829;GO:0005905;GO:0009986;GO:0016020;GO:0016023;GO:0019866;GO:0019907;GO:0030135;GO:0031090;GO:0031410;GO:0031966;GO:0031982;GO:0031988;GO:0032991;GO:0043226;GO:0043227;GO:0043229;GO:0043231;GO:0043234;GO:0043235;GO:0044421;GO:0044422;GO:0044424;GO:0044425;GO:0044428;GO:0044429;GO:0044444;GO:0044446;GO:0044459;GO:0044464;GO:…	extracellular space;mitochondrion;mitochondrial inner membrane;mitochondrial matrix;endosome;early endosome;cytosol;coated pit;cell surface;membrane;cytoplasmic membrane-bounded vesicle;organelle inner membrane;cyclin-dependent protein kinase activating kinase holoenzyme complex;coated vesicle;organelle membrane;cytoplasmic vesicle;mitochondrial membrane;vesicle;membrane-bounded vesicle;macromole…	GO:0000166;GO:0001530;GO:0001871;GO:0002039;GO:0005488;GO:0005515;GO:0005524;GO:0017076;GO:0030554;GO:0032553;GO:0032555;GO:0032559;GO:0043498;GO:0051082;GO:0051087	nucleotide binding;lipopolysaccharide binding;pattern binding;p53 binding;binding;protein binding;ATP binding;purine nucleotide binding;adenyl nucleotide binding;ribonucleotide binding;purine ribonucleotide binding;adenyl ribonucleotide binding;cell surface binding;unfolded protein binding;chaperone binding	GO:0001775;GO:0001816;GO:0001817;GO:0001819;GO:0002200;GO:0002204;GO:0002208;GO:0002218;GO:0002221;GO:0002224;GO:0002250;GO:0002252;GO:0002253;GO:0002367;GO:0002368;GO:0002376;GO:0002440;GO:0002443;GO:0002449;GO:0002460;GO:0002562;GO:0002682;GO:0002684;GO:0002694;GO:0002696;GO:0002697;GO:0002699;GO:0002703;GO:0002705;GO:0002706;GO:0002708;GO:0002709;GO:0002711;GO:0002755;GO:0002757;GO:0002758;GO:…	cell activation;cytokine production;regulation of cytokine production;positive regulation of cytokine production;somatic diversification of immune receptors;somatic recombination of immunoglobulin genes during immune response;somatic diversification of immunoglobulins during immune response;activation of innate immune response;pattern recognition receptor signaling pathway;toll-like receptor sign…	hsa:3329	ko05060;ko04940	Prion disease;Type I diabetes mellitus	K04077	3	17	18	25	17	18	25	17	18	25	36.5	36.5	36.5	61.054	573	7.9704e-102	0.45889	1.196	0.45959	0.45959	55.731	33	56137000
417;700;1017;1214;1259;1453;1548;1968	123;124;125	91	94;417;420	345	IPI00013068;IPI00796161	8;2	Eukaryotic translation initiation factor 3 subunit E;Eukaryotic translation initiation factor 3 subunit 6;eIF-3 p48;Viral integration site protein INT-6 homolog	EIF3E;EIF3S6;INT6	Eukaryotic translation initiation factor 3 subunit E	P60228;B2R806;B3KW56;Q6FG33;Q6IAX5	ENSG00000104408	OTTHUMP00000178196	NP_001559	PF01399;PF09440	PCI;eIF3_N	PCI domain;eIF3 subunit 6 N terminal domain	GO:0005737;GO:0005829;GO:0005852;GO:0032991;GO:0043234;GO:0044424;GO:0044444;GO:0044464	cytoplasm;cytosol;eukaryotic translation initiation factor 3 complex;macromolecular complex;protein complex;intracellular part;cytoplasmic part;cell part	GO:0003676;GO:0003743;GO:0005488;GO:0005515;GO:0008135;GO:0045182	nucleic acid binding;translation initiation factor activity;binding;protein binding;translation factor activity, nucleic acid binding;translation regulator activity	GO:0006412;GO:0006417;GO:0006446;GO:0008152;GO:0009058;GO:0009059;GO:0009889;GO:0009987;GO:0010468;GO:0010556;GO:0010608;GO:0019222;GO:0019538;GO:0031323;GO:0031326;GO:0032268;GO:0034645;GO:0034960;GO:0034961;GO:0043170;GO:0043283;GO:0043284;GO:0044237;GO:0044238;GO:0044249;GO:0044260;GO:0044267;GO:0050789;GO:0050794;GO:0051128;GO:0051246;GO:0060255;GO:0065007	translation;regulation of translation;regulation of translational initiation;metabolic process;biosynthetic process;macromolecule biosynthetic process;regulation of biosynthetic process;cellular process;regulation of gene expression;regulation of macromolecule biosynthetic process;posttranscriptional regulation of gene expression;regulation of metabolic process;protein metabolic process;regulatio…	hsa:3646				2	8	8	13	8	8	13	8	8	13	20	20	20	52.22	445	2.8552e-66	1.2009	1.1873	0.46516	0.46516	22.598	7	12437000
465;1113;1200	196		34		IPI00028004;IPI00788896;IPI00789577	3;3;3	Proteasome subunit beta type-3;Proteasome theta chain;Proteasome chain 13;Proteasome component C10-II	PSMB3	Proteasome subunit beta type-3;13 kDa protein;12 kDa protein	P49720	ENSG00000108294	OTTHUMP00000164161;OTTHUMP00000181136;OTTHUMP00000181135;OTTHUMP00000181134	NP_002786	PF00227	Proteasome	Proteasome A-type and B-type	GO:0000502;GO:0005634;GO:0005737;GO:0005829;GO:0005839;GO:0032991;GO:0043226;GO:0043227;GO:0043229;GO:0043231;GO:0043234;GO:0044424;GO:0044444;GO:0044464	proteasome complex;nucleus;cytoplasm;cytosol;proteasome core complex;macromolecular complex;organelle;membrane-bounded organelle;intracellular organelle;intracellular membrane-bounded organelle;protein complex;intracellular part;cytoplasmic part;cell part	GO:0003824;GO:0004175;GO:0004298;GO:0005488;GO:0005515;GO:0008233;GO:0016787;GO:0070003;GO:0070011	catalytic activity;endopeptidase activity;threonine-type endopeptidase activity;binding;protein binding;peptidase activity;hydrolase activity;threonine-type peptidase activity;peptidase activity, acting on L-amino acid peptides	GO:0006508;GO:0006511;GO:0008152;GO:0009056;GO:0009057;GO:0009987;GO:0010498;GO:0019538;GO:0019941;GO:0022402;GO:0030163;GO:0031145;GO:0043085;GO:0043086;GO:0043161;GO:0043170;GO:0043283;GO:0043285;GO:0043632;GO:0044237;GO:0044238;GO:0044248;GO:0044257;GO:0044260;GO:0044265;GO:0044267;GO:0050790;GO:0051340;GO:0051351;GO:0051352;GO:0051436;GO:0051437;GO:0051438;GO:0051439;GO:0051443;GO:0051444;GO:…	proteolysis;ubiquitin-dependent protein catabolic process;metabolic process;catabolic process;macromolecule catabolic process;cellular process;proteasomal protein catabolic process;protein metabolic process;modification-dependent protein catabolic process;cell cycle process;protein catabolic process;anaphase-promoting complex-dependent proteasomal ubiquitin-dependent protein catabolic process;pos…	hsa:5691	ko03050	Proteasome	K02735	3	3	3	3	3	3	3	3	3	3	19	19	19	22.949	205	8.5383e-11	1.3385	1.1848	0.46673	0.46673	12.927	3	2758800
18;1045					IPI00140420;IPI00910438	2;2	Staphylococcal nuclease domain-containing protein 1;p100 co-activator;100 kDa coactivator;EBNA2 coactivator p100;Tudor domain-containing protein 11;cDNA FLJ54574, highly similar to Staphylococcal nuclease domain-containing protein 1	SND1;TDRD11	Staphylococcal nuclease domain-containing protein 1;cDNA FLJ54574, highly similar to Staphylococcal nuclease domain-containing protein 1	Q7KZF4;B2R5U1;B3KU67;Q59FF0;B4E299;Q86UF7	ENSG00000197157	OTTHUMP00000024914	NP_055205	PF00565;PF00567	SNase;TUDOR	Staphylococcal nuclease homologue;Tudor domain	GO:0005634;GO:0005737;GO:0005794;GO:0016023;GO:0016442;GO:0030529;GO:0031332;GO:0031410;GO:0031982;GO:0031988;GO:0032991;GO:0042470;GO:0043226;GO:0043227;GO:0043229;GO:0043231;GO:0044424;GO:0044444;GO:0044464;GO:0048770	nucleus;cytoplasm;Golgi apparatus;cytoplasmic membrane-bounded vesicle;RNA-induced silencing complex;ribonucleoprotein complex;RNAi effector complex;cytoplasmic vesicle;vesicle;membrane-bounded vesicle;macromolecular complex;melanosome;organelle;membrane-bounded organelle;intracellular organelle;intracellular membrane-bounded organelle;intracellular part;cytoplasmic part;cell part;pigment granule	GO:0003676;GO:0003712;GO:0003824;GO:0004518;GO:0005488;GO:0005515;GO:0008134;GO:0016787;GO:0016788;GO:0030528	nucleic acid binding;transcription cofactor activity;catalytic activity;nuclease activity;binding;protein binding;transcription factor binding;hydrolase activity;hydrolase activity, acting on ester bonds;transcription regulator activity	GO:0006139;GO:0006350;GO:0006355;GO:0008152;GO:0009058;GO:0009059;GO:0009889;GO:0009987;GO:0010468;GO:0010556;GO:0010608;GO:0010629;GO:0016246;GO:0016441;GO:0016458;GO:0019219;GO:0019222;GO:0031047;GO:0031323;GO:0034645;GO:0034960;GO:0034961;GO:0035194;GO:0040029;GO:0043170;GO:0043283;GO:0043284;GO:0044237;GO:0044238;GO:0044249;GO:0044260;GO:0044419;GO:0045449;GO:0050789;GO:0050794;GO:0051252;GO:…	nucleobase, nucleoside, nucleotide and nucleic acid metabolic process;transcription;regulation of transcription, DNA-dependent;metabolic process;biosynthetic process;macromolecule biosynthetic process;regulation of biosynthetic process;cellular process;regulation of gene expression;regulation of macromolecule biosynthetic process;posttranscriptional regulation of gene expression;negative regulati…	hsa:27044				2	2	2	2	2	2	2	2	2	2	2.4	2.4	2.4	102	910	0.00012407	0.86383	1.1844	0.467	0.467	24.317	2	357560
5;335;549;1035;1233;1907	275;276		445;480		IPI00297779;IPI00791487	6;1	T-complex protein 1 subunit beta;CCT-beta	CCT2;99D8.1;CCTB	T-complex protein 1 subunit beta	P78371;A8K402;B5BTY7;Q9H369	ENSG00000166226	OTTHUMP00000168452	NP_006422	PF00118	Cpn60_TCP1	TCP-1/cpn60 chaperonin family	GO:0005634;GO:0005730;GO:0005737;GO:0005829;GO:0005832;GO:0032991;GO:0043226;GO:0043227;GO:0043228;GO:0043229;GO:0043231;GO:0043232;GO:0043234;GO:0044422;GO:0044424;GO:0044428;GO:0044444;GO:0044445;GO:0044446;GO:0044464	nucleus;nucleolus;cytoplasm;cytosol;chaperonin-containing T-complex;macromolecular complex;organelle;membrane-bounded organelle;non-membrane-bounded organelle;intracellular organelle;intracellular membrane-bounded organelle;intracellular non-membrane-bounded organelle;protein complex;organelle part;intracellular part;nuclear part;cytoplasmic part;cytosolic part;intracellular organelle part;cell p…	GO:0000166;GO:0005488;GO:0005515;GO:0005524;GO:0017076;GO:0030554;GO:0032553;GO:0032555;GO:0032559;GO:0051082	nucleotide binding;binding;protein binding;ATP binding;purine nucleotide binding;adenyl nucleotide binding;ribonucleotide binding;purine ribonucleotide binding;adenyl ribonucleotide binding;unfolded protein binding	GO:0006457;GO:0008152;GO:0009987;GO:0019538;GO:0043170;GO:0044237;GO:0044238;GO:0044260;GO:0044267	protein folding;metabolic process;cellular process;protein metabolic process;macromolecule metabolic process;cellular metabolic process;primary metabolic process;cellular macromolecule metabolic process;cellular protein metabolic process	hsa:10576			K09494	2	6	6	8	6	6	8	6	6	8	19.8	19.8	19.8	57.488	535	1.5923e-105	1.144	1.1788	0.47063	0.47063	22.962	7	21175000
677;1299;1375;1467;1488;1729;1881	203	129	197	390	IPI00030320	7	Probable ATP-dependent RNA helicase DDX6;DEAD box protein 6;ATP-dependent RNA helicase p54;Oncogene RCK	DDX6;HLR2;RCK	Probable ATP-dependent RNA helicase DDX6	P26196;B2R858;Q8IV96	ENSG00000110367		NP_004388	PF00270;PF00271	DEAD;Helicase_C	DEAD/DEAH box helicase;Helicase conserved C-terminal domain	GO:0005737;GO:0010494;GO:0030529;GO:0032991;GO:0044424;GO:0044444;GO:0044464	cytoplasm;stress granule;ribonucleoprotein complex;macromolecular complex;intracellular part;cytoplasmic part;cell part	GO:0000166;GO:0003676;GO:0003723;GO:0003724;GO:0003824;GO:0004386;GO:0005488;GO:0005515;GO:0005524;GO:0008026;GO:0016462;GO:0016787;GO:0016817;GO:0016818;GO:0016887;GO:0017076;GO:0017111;GO:0030554;GO:0032553;GO:0032555;GO:0032559;GO:0042623;GO:0070035	nucleotide binding;nucleic acid binding;RNA binding;RNA helicase activity;catalytic activity;helicase activity;binding;protein binding;ATP binding;ATP-dependent helicase activity;pyrophosphatase activity;hydrolase activity;hydrolase activity, acting on acid anhydrides;hydrolase activity, acting on acid anhydrides, in phosphorus-containing anhydrides;ATPase activity;purine nucleotide binding;nucle…			hsa:1656				1	7	7	10	7	7	10	7	7	10	17.8	17.8	17.8	54.416	483	9.1543e-41	0.97566	1.1728	0.47449	0.47449	21.316	7	23618000
32;641;683;1850	100		1714		IPI00010951	4	Epiplakin;450 kDa epidermal antigen	EPPK1;EPIPL	epiplakin 1	P58107;Q9NSU9			NP_112598	PF00681	Plectin	Plectin repeat	GO:0005737;GO:0005856;GO:0043226;GO:0043228;GO:0043229;GO:0043232;GO:0044424;GO:0044464	cytoplasm;cytoskeleton;organelle;non-membrane-bounded organelle;intracellular organelle;intracellular non-membrane-bounded organelle;intracellular part;cell part	GO:0005198;GO:0005488;GO:0005515	structural molecule activity;binding;protein binding			hsa:83481				1	4	4	5	2	2	3	2	2	3	4.9	2.5	2.5	555.61	5090	0.0034163	0.55726	1.17	0.47636	0.47636	64.423	6	414410
286;1199;1556;2060		231		114	IPI00549672;IPI00375380	4;3	26S proteasome non-ATPase regulatory subunit 13;26S proteasome regulatory subunit S11;26S proteasome regulatory subunit p40.5;cDNA FLJ37456 fis, clone BRAWH2011096, highly similar to 26S proteasome non-ATPase regulatory subunit 13	PSMD13	HSPC027;proteasome 26S non-ATPase subunit 13 isoform 2	Q9UNM6;B2RBM7;B4DJ66;Q53GN6;Q53XU2;Q9UNM7;Q9Y6E3;B3KT15	ENSG00000185627	OTTHUMP00000147614	NP_002808;NP_787128	PF01399	PCI	PCI domain	GO:0000502;GO:0005829;GO:0005838;GO:0032991;GO:0043234;GO:0044424;GO:0044444;GO:0044464	proteasome complex;cytosol;proteasome regulatory particle;macromolecular complex;protein complex;intracellular part;cytoplasmic part;cell part	GO:0005488;GO:0005515	binding;protein binding	GO:0006508;GO:0006511;GO:0007127;GO:0008152;GO:0009056;GO:0009057;GO:0009987;GO:0010498;GO:0019538;GO:0019941;GO:0022402;GO:0022403;GO:0030163;GO:0031145;GO:0043085;GO:0043086;GO:0043161;GO:0043170;GO:0043283;GO:0043285;GO:0043632;GO:0044237;GO:0044238;GO:0044248;GO:0044257;GO:0044260;GO:0044265;GO:0044267;GO:0050790;GO:0051340;GO:0051351;GO:0051352;GO:0051436;GO:0051437;GO:0051438;GO:0051439;GO:…	proteolysis;ubiquitin-dependent protein catabolic process;meiosis I;metabolic process;catabolic process;macromolecule catabolic process;cellular process;proteasomal protein catabolic process;protein metabolic process;modification-dependent protein catabolic process;cell cycle process;cell cycle phase;protein catabolic process;anaphase-promoting complex-dependent proteasomal ubiquitin-dependent pr…	hsa:5719	ko03050	Proteasome	K03039	2	4	4	6	4	4	6	4	4	6	11.9	11.9	11.9	42.671	377	3.5059e-12	1.2977	1.1629	0.48097	0.48097	3.893	4	4622300
280;284;719;1230;1404;1463;1541;1817;1823	138;139;227	154	221;352;355	223	IPI00215637;IPI00293616;IPI00910433;IPI00908506;IPI00647597;IPI00071483;IPI00456933;IPI00646152	9;7;5;5;2;1;1;1	ATP-dependent RNA helicase DDX3X;DEAD box protein 3, X-chromosomal;Helicase-like protein 2;DEAD box, X isoform;ATP-dependent RNA helicase DDX3Y;DEAD box protein 3, Y-chromosomal;cDNA FLJ60675, highly similar to ATP-dependent RNA helicase DDX3X (EC 3.6.1.-);cDNA FLJ53122, highly similar to ATP-dependent RNA helicase DDX3Y (EC 3.6.1.-)	DDX3X;DBX;DDX3;DDX3Y;DBY	ATP-dependent RNA helicase DDX3X;ATP-dependent RNA helicase DDX3Y;cDNA FLJ60675, highly similar to ATP-dependent RNA helicase DDX3X;cDNA FLJ53122, highly similar to ATP-dependent RNA helicase DDX3Y	O00571;A8K538;B4E3E8;B5BTY4;Q59GX6;Q5S4N1;O15523;B4DXX7;B4E010;B4DLU5;B4E132	ENSG00000215301;ENSG00000067048	OTTHUMP00000023143;OTTHUMP00000034504;OTTHUMP00000034505	NP_001347;NP_001116137;NP_004651;XP_001713749	PF00270;PF00271	DEAD;Helicase_C	DEAD/DEAH box helicase;Helicase conserved C-terminal domain	GO:0005634;GO:0005737;GO:0005886;GO:0016020;GO:0016604;GO:0016607;GO:0043226;GO:0043227;GO:0043229;GO:0043231;GO:0044422;GO:0044424;GO:0044428;GO:0044446;GO:0044451;GO:0044464	nucleus;cytoplasm;plasma membrane;membrane;nuclear body;nuclear speck;organelle;membrane-bounded organelle;intracellular organelle;intracellular membrane-bounded organelle;organelle part;intracellular part;nuclear part;intracellular organelle part;nucleoplasm part;cell part	GO:0000166;GO:0003676;GO:0003677;GO:0003723;GO:0003724;GO:0003824;GO:0004004;GO:0004386;GO:0005488;GO:0005524;GO:0008026;GO:0008186;GO:0016462;GO:0016787;GO:0016817;GO:0016818;GO:0016887;GO:0017076;GO:0017111;GO:0030554;GO:0032553;GO:0032555;GO:0032559;GO:0042623;GO:0070035	nucleotide binding;nucleic acid binding;DNA binding;RNA binding;RNA helicase activity;catalytic activity;ATP-dependent RNA helicase activity;helicase activity;binding;ATP binding;ATP-dependent helicase activity;RNA-dependent ATPase activity;pyrophosphatase activity;hydrolase activity;hydrolase activity, acting on acid anhydrides;hydrolase activity, acting on acid anhydrides, in phosphorus-contain…	GO:0044419;GO:0051704	interspecies interaction between organisms;multi-organism process	hsa:1654;hsa:100130220;hsa:8653				8	9	9	11	9	9	11	8	8	9	16.8	16.8	15.1	73.243	662	5.9579e-57	0.80194	1.1573	0.48466	0.48466	45.856	9	34477000
1053;1782		88		36	IPI00794659;IPI00012493;IPI00794061;IPI00791265;IPI00795919	2;2;1;1;1	cDNA FLJ58953, highly similar to 40S ribosomal protein S20;40S ribosomal protein S20	RPS20	cDNA FLJ58953, highly similar to 40S ribosomal protein S20;40S ribosomal protein S20;7 kDa protein;7 kDa protein;Pseudogene candidate	B4DW28;P60866;B2R4F4	ENSG00000008988	OTTHUMP00000177684;OTTHUMP00000177685;OTTHUMP00000177686;OTTHUMP00000177687;OTTHUMP00000177682;OTTHUMP00000177689	NP_001014	PF00338	Ribosomal_S10	Ribosomal protein S10p/S20e	GO:0005622;GO:0005737;GO:0005829;GO:0005840;GO:0015935;GO:0022627;GO:0030529;GO:0032991;GO:0033279;GO:0043226;GO:0043228;GO:0043229;GO:0043232;GO:0044422;GO:0044424;GO:0044444;GO:0044445;GO:0044446;GO:0044464	intracellular;cytoplasm;cytosol;ribosome;small ribosomal subunit;cytosolic small ribosomal subunit;ribonucleoprotein complex;macromolecular complex;ribosomal subunit;organelle;non-membrane-bounded organelle;intracellular organelle;intracellular non-membrane-bounded organelle;organelle part;intracellular part;cytoplasmic part;cytosolic part;intracellular organelle part;cell part	GO:0003676;GO:0003723;GO:0003735;GO:0005198;GO:0005488;GO:0005515	nucleic acid binding;RNA binding;structural constituent of ribosome;structural molecule activity;binding;protein binding	GO:0006412;GO:0006414;GO:0008152;GO:0009058;GO:0009059;GO:0009987;GO:0019538;GO:0034645;GO:0034960;GO:0034961;GO:0043170;GO:0043283;GO:0043284;GO:0044237;GO:0044238;GO:0044249;GO:0044260;GO:0044267	translation;translational elongation;metabolic process;biosynthetic process;macromolecule biosynthetic process;cellular process;protein metabolic process;cellular macromolecule biosynthetic process;cellular biopolymer metabolic process;cellular biopolymer biosynthetic process;macromolecule metabolic process;biopolymer metabolic process;biopolymer biosynthetic process;cellular metabolic process;pr…	hsa:6224	ko03010	Ribosome	K02969	5	2	3	4	2	3	4	2	3	4	13.4	13.4	13.4	16.005	142	0.013477	1.2176	1.1562	0.48544	0.48544	30.241	5	22248000
1176;1785		164;165		52;92	IPI00872940;IPI00219156;IPI00794121;IPI00794745;IPI00790695	2;2;1;1;1	Uncharacterized protein RPL30;60S ribosomal protein L30	RPL30	Putative uncharacterized protein RPL30 (Fragment);60S ribosomal protein L30;11 kDa protein;6 kDa protein;Putative uncharacterized protein RPL30	A8MYX5;P62888;B2R591;A8MTA6	ENSG00000156482	OTTHUMP00000178120;OTTHUMP00000178121;OTTHUMP00000178123;OTTHUMP00000178124;OTTHUMP00000178117	NP_000980	PF01248	Ribosomal_L7Ae	Ribosomal protein L7Ae/L30e/S12e/Gadd45 family	GO:0005622;GO:0005737;GO:0005840;GO:0030529;GO:0032991;GO:0043226;GO:0043228;GO:0043229;GO:0043232;GO:0044424;GO:0044444;GO:0044464;GO:0005829;GO:0015934;GO:0022625;GO:0033279;GO:0044422;GO:0044445;GO:0044446	intracellular;cytoplasm;ribosome;ribonucleoprotein complex;macromolecular complex;organelle;non-membrane-bounded organelle;intracellular organelle;intracellular non-membrane-bounded organelle;intracellular part;cytoplasmic part;cell part;cytosol;large ribosomal subunit;cytosolic large ribosomal subunit;ribosomal subunit;organelle part;cytosolic part;intracellular organelle part	GO:0003735;GO:0005198;GO:0003676;GO:0003723;GO:0005488	structural constituent of ribosome;structural molecule activity;nucleic acid binding;RNA binding;binding	GO:0006412;GO:0008152;GO:0009058;GO:0009059;GO:0009987;GO:0019538;GO:0034645;GO:0034960;GO:0034961;GO:0043170;GO:0043283;GO:0043284;GO:0044237;GO:0044238;GO:0044249;GO:0044260;GO:0044267;GO:0006414	translation;metabolic process;biosynthetic process;macromolecule biosynthetic process;cellular process;protein metabolic process;cellular macromolecule biosynthetic process;cellular biopolymer metabolic process;cellular biopolymer biosynthetic process;macromolecule metabolic process;biopolymer metabolic process;biopolymer biosynthetic process;cellular metabolic process;primary metabolic process;c…	hsa:6156	ko03010	Ribosome	K02908	5	2	2	4	2	2	4	2	2	4	24.3	24.3	24.3	12.893	115	3.77e-27	1.2908	1.1555	0.48587	0.48587	4.5621	2	3973700
1571;1668;1891					IPI00871851;IPI00014177;IPI00894340;IPI00893645;IPI00894199;IPI00894055;IPI00893096;IPI00892810;IPI00894322;IPI00894283;IPI00893658;IPI00893902;IPI00892518;IPI00892932;IPI00893477;IPI00893240;IPI00893788	3;3;3;3;2;2;2;2;2;2;1;1;1;1;1;1;1	cDNA FLJ55467, highly similar to Septin-2;Septin-2;Neural precursor cell expressed developmentally down-regulated protein 5	NEDD5;SEPT2;DIFF6;KIAA0158	cDNA FLJ55467, highly similar to Septin-2;Septin-2;Putative uncharacterized protein SEPT2;21 kDa protein;20 kDa protein;Protein;17 kDa protein;17 kDa protein;15 kDa protein;14 kDa protein	B4DGE8;Q53QU3;Q15019;B5MCX3	ENSG00000168385	OTTHUMP00000200248;OTTHUMP00000200241;OTTHUMP00000200242;OTTHUMP00000200250;OTTHUMP00000200251;OTTHUMP00000200249;OTTHUMP00000200254;OTTHUMP00000200267;OTTHUMP00000200270;OTTHUMP00000200258;OTTHUMP00000200260;OTTHUMP00000200264;OTTHUMP00000200268	NP_001008491;NP_001008492;NP_004395;NP_006146	PF00735	Septin	Septin	GO:0031105;GO:0032991;GO:0043234;GO:0044422;GO:0044424;GO:0044430;GO:0044444;GO:0044446;GO:0044448;GO:0044464;GO:0005634;GO:0005737;GO:0043226;GO:0043227;GO:0043229;GO:0043231	septin complex;macromolecular complex;protein complex;organelle part;intracellular part;cytoskeletal part;cytoplasmic part;intracellular organelle part;cell cortex part;cell part;nucleus;cytoplasm;organelle;membrane-bounded organelle;intracellular organelle;intracellular membrane-bounded organelle	GO:0000166;GO:0005488;GO:0005515;GO:0005525;GO:0017076;GO:0019001;GO:0032553;GO:0032555;GO:0032561	nucleotide binding;binding;protein binding;GTP binding;purine nucleotide binding;guanyl nucleotide binding;ribonucleotide binding;purine ribonucleotide binding;guanyl ribonucleotide binding	GO:0007049;GO:0009987;GO:0051301	cell cycle;cellular process;cell division	hsa:4735				17	3	3	4	3	3	4	3	3	4	9.3	9.3	9.3	45.46	396	6.209e-11	1.277	1.1554	0.48594	0.48594	7.5228	3	2743600
380;414;1932					IPI00290460	3	Eukaryotic translation initiation factor 3 subunit G;Eukaryotic translation initiation factor 3 subunit 4;eIF-3-delta;eIF-3 RNA-binding subunit;eIF3 p44;eIF3 p42	EIF3G;EIF3S4	Eukaryotic translation initiation factor 3 subunit G	O75821;A8K5K5;Q6IAM0	ENSG00000130811	OTTHUMP00000076433	NP_003746	PF00076	RRM_1	RNA recognition motif. (a.k.a. RRM, RBD, or RNP domain)	GO:0005829;GO:0044424;GO:0044444;GO:0044464	cytosol;intracellular part;cytoplasmic part;cell part	GO:0000166;GO:0003676;GO:0003723;GO:0003743;GO:0005488;GO:0005515;GO:0008135;GO:0045182	nucleotide binding;nucleic acid binding;RNA binding;translation initiation factor activity;binding;protein binding;translation factor activity, nucleic acid binding;translation regulator activity	GO:0006412;GO:0006417;GO:0006446;GO:0008152;GO:0009058;GO:0009059;GO:0009889;GO:0009987;GO:0010468;GO:0010556;GO:0010608;GO:0019222;GO:0019538;GO:0031323;GO:0031326;GO:0032268;GO:0034645;GO:0034960;GO:0034961;GO:0043170;GO:0043283;GO:0043284;GO:0044237;GO:0044238;GO:0044249;GO:0044260;GO:0044267;GO:0050789;GO:0050794;GO:0051128;GO:0051246;GO:0060255;GO:0065007	translation;regulation of translation;regulation of translational initiation;metabolic process;biosynthetic process;macromolecule biosynthetic process;regulation of biosynthetic process;cellular process;regulation of gene expression;regulation of macromolecule biosynthetic process;posttranscriptional regulation of gene expression;regulation of metabolic process;protein metabolic process;regulatio…	hsa:8666				1	3	3	5	3	3	5	3	3	5	11.9	11.9	11.9	35.611	320	1.1334e-09	1.3445	1.1519	0.48828	0.48828	12.357	5	10608000
251;252;327;363;432;458;630;775;917;938;1120;1303;1383;1415;1582;1657;1797;1990;1991;2061	314;318;319	208;209	49;102;276	111;234	IPI00396485;IPI00472724;IPI00025447;IPI00180730;IPI00014424;IPI00641459;IPI00556204;IPI00872032;IPI00888333;IPI00431701;IPI00879622;IPI00655692;IPI00878103;IPI00431441	20;20;18;11;9;9;5;4;4;4;3;2;2;2	Elongation factor 1-alpha 1;eEF1A-1;Elongation factor Tu;Leukocyte receptor cluster member 7;Putative elongation factor 1-alpha-like 3;eEF1A-like 3;Eukaryotic translation elongation factor 1 alpha 1	EEF1A1;EEF1A;EF1A;LENG7;EEF1AL3;RP11-505P4.2-003	Elongation factor 1-alpha 1;Putative elongation factor 1-alpha-like 3;Elongation factor 1-alpha;Similar to Elongation factor 1-alpha 1	P68104;A8K9C4;A9X7H1;B4DV42;B4E2C5;Q16577;Q504Z0;Q53G85;Q53G89;Q53GA1;Q53GE9;Q53HM9;Q53HQ7;Q53HR1;Q53HR5;Q6IPN6;Q6IPS9;Q6IPT9;Q8IUB0;Q96RE1;Q9H2I7;Q9NZS6;Q5VTE0;A6PW80;B4DNE0;Q2F837;Q6IQ15;Q6P082;Q6P4C9;Q8TBL1;Q96C29;Q96CD8;Q96EB3	ENSG00000156508;ENSG00000185637	OTTHUMP00000016736;OTTHUMP00000063804;OTTHUMP00000063805;OTTHUMP00000022445;OTTHUMP00000196138	NP_001393	PF00009;PF03144;PF03143	GTP_EFTU;GTP_EFTU_D2;GTP_EFTU_D3	Elongation factor Tu GTP binding domain;Elongation factor Tu domain 2;Elongation factor Tu C-terminal domain	GO:0005737;GO:0005829;GO:0005853;GO:0032991;GO:0043234;GO:0044424;GO:0044444;GO:0044464	cytoplasm;cytosol;eukaryotic translation elongation factor 1 complex;macromolecular complex;protein complex;intracellular part;cytoplasmic part;cell part	GO:0000166;GO:0003676;GO:0003746;GO:0003824;GO:0003924;GO:0005488;GO:0005515;GO:0005525;GO:0008135;GO:0016462;GO:0016787;GO:0016817;GO:0016818;GO:0017076;GO:0017111;GO:0019001;GO:0032553;GO:0032555;GO:0032561;GO:0045182	nucleotide binding;nucleic acid binding;translation elongation factor activity;catalytic activity;GTPase activity;binding;protein binding;GTP binding;translation factor activity, nucleic acid binding;pyrophosphatase activity;hydrolase activity;hydrolase activity, acting on acid anhydrides;hydrolase activity, acting on acid anhydrides, in phosphorus-containing anhydrides;purine nucleotide binding;…	GO:0006412;GO:0006414;GO:0008152;GO:0009058;GO:0009059;GO:0009987;GO:0019538;GO:0034645;GO:0034960;GO:0034961;GO:0043170;GO:0043283;GO:0043284;GO:0044237;GO:0044238;GO:0044249;GO:0044260;GO:0044267	translation;translational elongation;metabolic process;biosynthetic process;macromolecule biosynthetic process;cellular process;protein metabolic process;cellular macromolecule biosynthetic process;cellular biopolymer metabolic process;cellular biopolymer biosynthetic process;macromolecule metabolic process;biopolymer metabolic process;biopolymer biosynthetic process;cellular metabolic process;pr…	hsa:1915			K03231	14	20	20	31	20	20	31	16	16	24	42.9	42.9	33.3	50.14	462	1.4357e-114	1.2636	1.151	0.48887	0.48887	56.699	103	391970000
19;140;957;1063;1736;1801	330		38		IPI00419880;IPI00472119;IPI00783817;IPI00738640;IPI00736161	6;6;4;3;1	40S ribosomal protein S3a;Uncharacterized protein ENSP00000374051	RPS3A;MFTL	40S ribosomal protein S3a;30 kDa protein;Uncharacterized protein ENSP00000374051;similar to v-fos transformation effector protein isoform 2	P61247;A8K4W0;B2R4D4;Q6NXR8;A6NGM3	ENSG00000145425;ENSG00000178429	OTTHUMP00000175846	NP_000997;XP_001723399;XP_931621;XP_942162;XP_001723402;XP_495839;XP_948264	PF01015	Ribosomal_S3Ae	Ribosomal S3Ae family	GO:0005622;GO:0005634;GO:0005730;GO:0005737;GO:0005829;GO:0005840;GO:0015935;GO:0022627;GO:0030529;GO:0032991;GO:0033279;GO:0043226;GO:0043227;GO:0043228;GO:0043229;GO:0043231;GO:0043232;GO:0044422;GO:0044424;GO:0044428;GO:0044444;GO:0044445;GO:0044446;GO:0044464	intracellular;nucleus;nucleolus;cytoplasm;cytosol;ribosome;small ribosomal subunit;cytosolic small ribosomal subunit;ribonucleoprotein complex;macromolecular complex;ribosomal subunit;organelle;membrane-bounded organelle;non-membrane-bounded organelle;intracellular organelle;intracellular membrane-bounded organelle;intracellular non-membrane-bounded organelle;organelle part;intracellular part;nuc…	GO:0003676;GO:0003723;GO:0003735;GO:0005198;GO:0005488;GO:0005515	nucleic acid binding;RNA binding;structural constituent of ribosome;structural molecule activity;binding;protein binding	GO:0006412;GO:0006413;GO:0006414;GO:0006917;GO:0008152;GO:0009058;GO:0009059;GO:0009987;GO:0012502;GO:0016043;GO:0019538;GO:0022607;GO:0022618;GO:0032502;GO:0034621;GO:0034622;GO:0034645;GO:0034960;GO:0034961;GO:0042981;GO:0043065;GO:0043067;GO:0043068;GO:0043170;GO:0043283;GO:0043284;GO:0043933;GO:0044237;GO:0044238;GO:0044249;GO:0044260;GO:0044267;GO:0048518;GO:0048522;GO:0048532;GO:0050789;GO:…	translation;translational initiation;translational elongation;induction of apoptosis;metabolic process;biosynthetic process;macromolecule biosynthetic process;cellular process;induction of programmed cell death;cellular component organization;protein metabolic process;cellular component assembly;ribonucleoprotein complex assembly;developmental process;cellular macromolecular complex subunit organ…	hsa:6189	ko03010	Ribosome	K02984	5	6	6	9	6	6	9	6	6	9	24.6	24.6	24.6	29.945	264	2.946e-34	1.2169	1.1499	0.4896	0.4896	9.6321	5	9603000
2;287;1400;1872					IPI00017334;IPI00791634;IPI00793658;IPI00793442;IPI00386435;IPI00909721;IPI00888197	4;3;3;2;2;2;1	Prohibitin;Prohibitin variant;Uncharacterized protein PHB;LOC494150 protein;cDNA FLJ51562, highly similar to Prohibitin	PHB;LOC494150	Prohibitin;Prohibitin variant (Fragment);23 kDa protein;Putative uncharacterized protein PHB;LOC494150 protein;cDNA FLJ51562, highly similar to Prohibitin	P35232;A8K401;Q6FHP5;Q6PUJ7;Q53FV0;A8MUL1;Q96CH8;B4DY47	ENSG00000167085	OTTHUMP00000165764;OTTHUMP00000181999;OTTHUMP00000182000;OTTHUMP00000165766;OTTHUMP00000165765;OTTHUMP00000165767	NP_002625	PF01145	Band_7	SPFH domain / Band 7 family	GO:0005634;GO:0005654;GO:0005739;GO:0005743;GO:0005887;GO:0016020;GO:0016021;GO:0019866;GO:0031090;GO:0031224;GO:0031226;GO:0031966;GO:0043226;GO:0043227;GO:0043229;GO:0043231;GO:0044422;GO:0044424;GO:0044425;GO:0044428;GO:0044429;GO:0044444;GO:0044446;GO:0044459;GO:0044464	nucleus;nucleoplasm;mitochondrion;mitochondrial inner membrane;integral to plasma membrane;membrane;integral to membrane;organelle inner membrane;organelle membrane;intrinsic to membrane;intrinsic to plasma membrane;mitochondrial membrane;organelle;membrane-bounded organelle;intracellular organelle;intracellular membrane-bounded organelle;organelle part;intracellular part;membrane part;nuclear pa…	GO:0005488;GO:0005515;GO:0016563;GO:0016564;GO:0030528	binding;protein binding;transcription activator activity;transcription repressor activity;transcription regulator activity	GO:0006139;GO:0006259;GO:0006260;GO:0006325;GO:0006464;GO:0006476;GO:0006996;GO:0007154;GO:0007165;GO:0008152;GO:0008285;GO:0009058;GO:0009059;GO:0009889;GO:0009890;GO:0009892;GO:0009987;GO:0010468;GO:0010556;GO:0010558;GO:0010605;GO:0010629;GO:0016043;GO:0016481;GO:0016568;GO:0016569;GO:0016570;GO:0016575;GO:0019219;GO:0019222;GO:0019538;GO:0031323;GO:0031324;GO:0032502;GO:0034645;GO:0034960;GO:…	nucleobase, nucleoside, nucleotide and nucleic acid metabolic process;DNA metabolic process;DNA replication;establishment or maintenance of chromatin architecture;protein modification process;protein amino acid deacetylation;organelle organization;cell communication;signal transduction;metabolic process;negative regulation of cell proliferation;biosynthetic process;macromolecule biosynthetic proc…	hsa:5245				7	4	4	7	4	4	7	4	4	7	18.4	18.4	18.4	29.804	272	6.3239e-72	1.2319	1.1465	0.49186	0.49186	7.5071	4	11018000
92;1645					IPI00000875;IPI00738381;IPI00747497;IPI00909534	2;2;2;2	Elongation factor 1-gamma;eEF-1B gamma;cDNA FLJ59433, highly similar to Elongation factor 1-gamma	EEF1G;EF1G;PRO1608	cDNA FLJ56389, highly similar to Elongation factor 1-gamma;Elongation factor 1-gamma;50 kDa protein;cDNA FLJ59433, highly similar to Elongation factor 1-gamma	P26641;B4DTG2;Q2F838;Q2F840;Q53YD7;B4DUP0	ENSG00000186676		NP_001395	PF00647;PF00043;PF02798	EF1G;GST_C;GST_N	Elongation factor 1 gamma, conserved domain;Glutathione S-transferase, C-terminal domain;Glutathione S-transferase, N-terminal domain	GO:0005622;GO:0005829;GO:0005853;GO:0032991;GO:0043234;GO:0044424;GO:0044444;GO:0044464	intracellular;cytosol;eukaryotic translation elongation factor 1 complex;macromolecular complex;protein complex;intracellular part;cytoplasmic part;cell part	GO:0003676;GO:0003746;GO:0005488;GO:0005515;GO:0008135;GO:0045182	nucleic acid binding;translation elongation factor activity;binding;protein binding;translation factor activity, nucleic acid binding;translation regulator activity	GO:0006412;GO:0006414;GO:0008152;GO:0009058;GO:0009059;GO:0009987;GO:0019538;GO:0034645;GO:0034960;GO:0034961;GO:0043170;GO:0043283;GO:0043284;GO:0044237;GO:0044238;GO:0044249;GO:0044260;GO:0044267	translation;translational elongation;metabolic process;biosynthetic process;macromolecule biosynthetic process;cellular process;protein metabolic process;cellular macromolecule biosynthetic process;cellular biopolymer metabolic process;cellular biopolymer biosynthetic process;macromolecule metabolic process;biopolymer metabolic process;biopolymer biosynthetic process;cellular metabolic process;pr…	hsa:1937			K03233	4	2	2	4	2	2	4	2	2	4	3.5	3.5	3.5	56.149	487	0.00043305	1.1535	1.1451	0.49279	0.49279	9.9644	2	9283700
1033;1172;1616		247;248		69;92	IPI00847579;IPI00013917;IPI00157456;IPI00376429;IPI00737299	3;2;1;1;1	40S ribosomal protein S12	RPS12;RP5-1181K21.3-001;hCG_2030596	ribosomal protein S12;40S ribosomal protein S12	Q76M58;P25398	ENSG00000112306	OTTHUMP00000017230	NP_001007	PF01248	Ribosomal_L7Ae	Ribosomal protein L7Ae/L30e/S12e/Gadd45 family	GO:0005622;GO:0005840;GO:0030529;GO:0032991;GO:0043226;GO:0043228;GO:0043229;GO:0043232;GO:0044424;GO:0044444;GO:0044464;GO:0005737;GO:0005829;GO:0015935;GO:0022627;GO:0033279;GO:0044422;GO:0044445;GO:0044446	intracellular;ribosome;ribonucleoprotein complex;macromolecular complex;organelle;non-membrane-bounded organelle;intracellular organelle;intracellular non-membrane-bounded organelle;intracellular part;cytoplasmic part;cell part;cytoplasm;cytosol;small ribosomal subunit;cytosolic small ribosomal subunit;ribosomal subunit;organelle part;cytosolic part;intracellular organelle part	GO:0003735;GO:0005198;GO:0003676;GO:0003723;GO:0005488	structural constituent of ribosome;structural molecule activity;nucleic acid binding;RNA binding;binding	GO:0006412;GO:0008152;GO:0009058;GO:0009059;GO:0009987;GO:0019538;GO:0034645;GO:0034960;GO:0034961;GO:0043170;GO:0043283;GO:0043284;GO:0044237;GO:0044238;GO:0044249;GO:0044260;GO:0044267;GO:0006414	translation;metabolic process;biosynthetic process;macromolecule biosynthetic process;cellular process;protein metabolic process;cellular macromolecule biosynthetic process;cellular biopolymer metabolic process;cellular biopolymer biosynthetic process;macromolecule metabolic process;biopolymer metabolic process;biopolymer biosynthetic process;cellular metabolic process;primary metabolic process;c…	hsa:6206	ko03010	Ribosome	K02951	5	3	3	5	3	3	5	3	3	5	25.8	25.8	25.8	14.515	132	1.5512e-09	1.2102	1.1445	0.49319	0.49319	5.1429	4	15058000
592;631;659;802;1730	93		101		IPI00008530;IPI00871646;IPI00791448;IPI00556485;IPI00794884;IPI00868999;IPI00793002;IPI00791188;IPI00797741;IPI00790287;IPI00798371	5;5;4;4;4;4;4;4;3;3;2	60S acidic ribosomal protein P0;L10E;60S acidic ribosomal protein P0-like;cDNA FLJ51469, highly similar to 60S acidic ribosomal protein P0	RPLP0	60S acidic ribosomal protein P0;60S acidic ribosomal protein P0-like;cDNA FLJ51469, highly similar to 60S acidic ribosomal protein P0;60S acidic ribosomal protein P0;24 kDa protein;60S acidic ribosomal protein P0;19 kDa protein;18 kDa protein;17 kDa protein;15 kDa protein	P05388;A8K4Z4;Q53HK9;Q53HW2;Q8NHW5;B4E3D5;Q3MHV2;Q3B7A4;Q6NSF2	ENSG00000089157	OTTHUMP00000169513;OTTHUMP00000169514;OTTHUMP00000169503;OTTHUMP00000169505;OTTHUMP00000169508;OTTHUMP00000169504;OTTHUMP00000169506;OTTHUMP00000169512;OTTHUMP00000169515	NP_000993;NP_444505	PF00428;PF00466	Ribosomal_60s;Ribosomal_L10	60s Acidic ribosomal protein;Ribosomal protein L10	GO:0005622;GO:0005737;GO:0005829;GO:0005840;GO:0015934;GO:0022625;GO:0030529;GO:0032991;GO:0033279;GO:0043226;GO:0043228;GO:0043229;GO:0043232;GO:0044422;GO:0044424;GO:0044444;GO:0044445;GO:0044446;GO:0044464	intracellular;cytoplasm;cytosol;ribosome;large ribosomal subunit;cytosolic large ribosomal subunit;ribonucleoprotein complex;macromolecular complex;ribosomal subunit;organelle;non-membrane-bounded organelle;intracellular organelle;intracellular non-membrane-bounded organelle;organelle part;intracellular part;cytoplasmic part;cytosolic part;intracellular organelle part;cell part	GO:0003676;GO:0003723;GO:0003735;GO:0005198;GO:0005488;GO:0005515	nucleic acid binding;RNA binding;structural constituent of ribosome;structural molecule activity;binding;protein binding	GO:0006412;GO:0006414;GO:0006996;GO:0008152;GO:0009058;GO:0009059;GO:0009987;GO:0016043;GO:0019538;GO:0022613;GO:0032502;GO:0034645;GO:0034960;GO:0034961;GO:0042254;GO:0043170;GO:0043283;GO:0043284;GO:0044237;GO:0044238;GO:0044249;GO:0044260;GO:0044267;GO:0044419;GO:0048532;GO:0051704	translation;translational elongation;organelle organization;metabolic process;biosynthetic process;macromolecule biosynthetic process;cellular process;cellular component organization;protein metabolic process;ribonucleoprotein complex biogenesis and assembly;developmental process;cellular macromolecule biosynthetic process;cellular biopolymer metabolic process;cellular biopolymer biosynthetic pro…	hsa:6175				11	5	5	6	5	5	6	5	5	6	23.7	23.7	23.7	34.273	317	1.064e-25	1.2546	1.1443	0.49335	0.49335	9.1849	7	17550000
947;1351;1454;1501;1791	321	213	340	11	IPI00410693;IPI00470497;IPI00470498;IPI00412714	5;5;5;5	Plasminogen activator inhibitor 1 RNA-binding protein;PAI1 RNA-binding protein 1;SERPINE1 mRNA-binding protein 1	SERBP1;PAIRBP1;CGI-55	Isoform 1 of Plasminogen activator inhibitor 1 RNA-binding protein;Isoform 2 of Plasminogen activator inhibitor 1 RNA-binding protein;Isoform 3 of Plasminogen activator inhibitor 1 RNA-binding protein;Isoform 4 of Plasminogen activator inhibitor 1 RNA-binding protein	Q8NC51-1;Q8NC51;Q5VU19;Q8NC51-2;Q5VU22;Q63HR1;Q8NC51-3;Q5VU20;Q8NC51-4;Q5VU21	ENSG00000142864	OTTHUMP00000010978;OTTHUMP00000037682;OTTHUMP00000037681;OTTHUMP00000010977	NP_001018077;NP_001018078;NP_001018079;NP_056455	PF04774	HABP4_PAI-RBP1	Hyaluronan / mRNA binding family	GO:0005634;GO:0005737;GO:0043226;GO:0043227;GO:0043229;GO:0043231;GO:0044424;GO:0044464	nucleus;cytoplasm;organelle;membrane-bounded organelle;intracellular organelle;intracellular membrane-bounded organelle;intracellular part;cell part	GO:0003676;GO:0003723;GO:0003729;GO:0003730;GO:0005488;GO:0005515	nucleic acid binding;RNA binding;mRNA binding;mRNA 3'-UTR binding;binding;protein binding	GO:0006139;GO:0008152;GO:0009987;GO:0010468;GO:0010608;GO:0016070;GO:0016071;GO:0019219;GO:0019222;GO:0031323;GO:0034960;GO:0043170;GO:0043283;GO:0043487;GO:0043488;GO:0044237;GO:0044238;GO:0044260;GO:0050789;GO:0050794;GO:0051252;GO:0065007	nucleobase, nucleoside, nucleotide and nucleic acid metabolic process;metabolic process;cellular process;regulation of gene expression;posttranscriptional regulation of gene expression;RNA metabolic process;mRNA metabolic process;regulation of nucleobase, nucleoside, nucleotide and nucleic acid metabolic process;regulation of metabolic process;regulation of cellular metabolic process;cellular bio…	hsa:26135				4	5	5	9	5	5	9	5	5	9	14.2	14.2	14.2	44.965	408	5.8453e-27	0.96479	1.144	0.49357	0.49357	25.233	22	64952000
156;497;776;853;1041;1401;1873					IPI00027252;IPI00797822	7;5	Prohibitin-2;B-cell receptor-associated protein BAP37;Repressor of estrogen receptor activity;D-prohibitin;cDNA FLJ56579, highly similar to Prohibitin-2	PHB2;BAP;REA	Prohibitin-2;cDNA FLJ56579, highly similar to Prohibitin-2	Q99623;Q9BXV3;B4DP75;B4DW05	ENSG00000215021	OTTHUMP00000166441;OTTHUMP00000166442	NP_009204	PF01145	Band_7	SPFH domain / Band 7 family	GO:0005634;GO:0005737;GO:0005739;GO:0005743;GO:0016020;GO:0019866;GO:0031090;GO:0031966;GO:0043226;GO:0043227;GO:0043229;GO:0043231;GO:0044422;GO:0044424;GO:0044429;GO:0044444;GO:0044446;GO:0044464	nucleus;cytoplasm;mitochondrion;mitochondrial inner membrane;membrane;organelle inner membrane;organelle membrane;mitochondrial membrane;organelle;membrane-bounded organelle;intracellular organelle;intracellular membrane-bounded organelle;organelle part;intracellular part;mitochondrial part;cytoplasmic part;intracellular organelle part;cell part	GO:0004871;GO:0004872;GO:0005102;GO:0005488;GO:0005515;GO:0016564;GO:0016566;GO:0030331;GO:0030528;GO:0035257;GO:0035258;GO:0051427;GO:0060089	signal transducer activity;receptor activity;receptor binding;binding;protein binding;transcription repressor activity;specific transcriptional repressor activity;estrogen receptor binding;transcription regulator activity;nuclear hormone receptor binding;steroid hormone receptor binding;hormone receptor binding;molecular transducer activity	GO:0006139;GO:0006350;GO:0006355;GO:0008152;GO:0009058;GO:0009059;GO:0009889;GO:0009890;GO:0009892;GO:0009987;GO:0010468;GO:0010556;GO:0010558;GO:0010605;GO:0010629;GO:0016481;GO:0019219;GO:0019222;GO:0031323;GO:0031324;GO:0034645;GO:0034960;GO:0034961;GO:0043170;GO:0043283;GO:0043284;GO:0044237;GO:0044238;GO:0044249;GO:0044260;GO:0045449;GO:0045934;GO:0048519;GO:0048523;GO:0050789;GO:0050794;GO:…	nucleobase, nucleoside, nucleotide and nucleic acid metabolic process;transcription;regulation of transcription, DNA-dependent;metabolic process;biosynthetic process;macromolecule biosynthetic process;regulation of biosynthetic process;negative regulation of biosynthetic process;negative regulation of metabolic process;cellular process;regulation of gene expression;regulation of macromolecule bio…	hsa:11331				2	7	7	13	7	7	13	7	7	13	25.1	25.1	25.1	33.296	299	6.332e-38	1.2324	1.1437	0.49377	0.49377	34.906	9	28786000
399;599;2043;2055					IPI00033143	4	Eukaryotic translation initiation factor 3 subunit K;Eukaryotic translation initiation factor 3 subunit 12;eIF-3 p25;eIF-3 p28;Muscle-specific gene M9 protein;PLAC-24	EIF3K;EIF3S12;ARG134;HSPC029;MSTP001;PTD001	Eukaryotic translation initiation factor 3 subunit K	Q9UBQ5;A8K0I9;B4DQ48;B4DVD7	ENSG00000178982	OTTHUMP00000078390	NP_037366	PF03399	SAC3_GANP	SAC3/GANP/Nin1/mts3/eIF-3 p25 family	GO:0005634;GO:0005737;GO:0005829;GO:0005852;GO:0032991;GO:0043226;GO:0043227;GO:0043229;GO:0043231;GO:0043234;GO:0044424;GO:0044444;GO:0044464	nucleus;cytoplasm;cytosol;eukaryotic translation initiation factor 3 complex;macromolecular complex;organelle;membrane-bounded organelle;intracellular organelle;intracellular membrane-bounded organelle;protein complex;intracellular part;cytoplasmic part;cell part	GO:0003676;GO:0003743;GO:0005488;GO:0005515;GO:0008135;GO:0043021;GO:0043022;GO:0045182	nucleic acid binding;translation initiation factor activity;binding;protein binding;translation factor activity, nucleic acid binding;ribonucleoprotein binding;ribosome binding;translation regulator activity	GO:0006412;GO:0006413;GO:0006417;GO:0006446;GO:0008152;GO:0009058;GO:0009059;GO:0009889;GO:0009987;GO:0010468;GO:0010556;GO:0010608;GO:0016043;GO:0019222;GO:0019538;GO:0022607;GO:0022618;GO:0031323;GO:0031326;GO:0032268;GO:0032502;GO:0034621;GO:0034622;GO:0034645;GO:0034960;GO:0034961;GO:0043170;GO:0043283;GO:0043284;GO:0043933;GO:0044237;GO:0044238;GO:0044249;GO:0044260;GO:0044267;GO:0048532;GO:…	translation;translational initiation;regulation of translation;regulation of translational initiation;metabolic process;biosynthetic process;macromolecule biosynthetic process;regulation of biosynthetic process;cellular process;regulation of gene expression;regulation of macromolecule biosynthetic process;posttranscriptional regulation of gene expression;cellular component organization;regulation…	hsa:27335				1	4	4	5	4	4	5	4	4	5	16.5	16.5	16.5	25.059	218	6.5072e-18	1.2485	1.1344	0.5	0.5	16.183	4	5896300
347;536;1266;1590					IPI00031801;IPI00219148;IPI00219147;IPI00555698	4;4;4;4	DNA-binding protein A;Cold shock domain-containing protein A;Single-strand DNA-binding protein NF-GMB;CSDA protein variant	CSDA;DBPA	Isoform 1 of DNA-binding protein A;Isoform 3 of DNA-binding protein A;Isoform 2 of DNA-binding protein A;CSDA protein variant (Fragment)	P16989-1;P16989;B2RBW6;P16989-3;P16989-2;Q96B76;Q96GD7;Q59EB5	ENSG00000060138	OTTHUMP00000166640;OTTHUMP00000166641	NP_003642	PF00313	CSD	'Cold-shock' DNA-binding domain	GO:0005634;GO:0005737;GO:0043226;GO:0043227;GO:0043229;GO:0043231;GO:0044424;GO:0044464	nucleus;cytoplasm;organelle;membrane-bounded organelle;intracellular organelle;intracellular membrane-bounded organelle;intracellular part;cell part	GO:0003676;GO:0003677;GO:0003690;GO:0003700;GO:0003702;GO:0003712;GO:0003714;GO:0005488;GO:0005515;GO:0008134;GO:0016564;GO:0030528;GO:0043566	nucleic acid binding;DNA binding;double-stranded DNA binding;transcription factor activity;RNA polymerase II transcription factor activity;transcription cofactor activity;transcription corepressor activity;binding;protein binding;transcription factor binding;transcription repressor activity;transcription regulator activity;structure-specific DNA binding	GO:0000122;GO:0006139;GO:0006350;GO:0006355;GO:0006357;GO:0006950;GO:0008152;GO:0009058;GO:0009059;GO:0009266;GO:0009409;GO:0009628;GO:0009889;GO:0009890;GO:0009892;GO:0009987;GO:0010468;GO:0010556;GO:0010558;GO:0010605;GO:0010629;GO:0016481;GO:0019219;GO:0019222;GO:0031323;GO:0031324;GO:0034645;GO:0034960;GO:0034961;GO:0043170;GO:0043283;GO:0043284;GO:0044237;GO:0044238;GO:0044249;GO:0044260;GO:…	negative regulation of transcription from RNA polymerase II promoter;nucleobase, nucleoside, nucleotide and nucleic acid metabolic process;transcription;regulation of transcription, DNA-dependent;regulation of transcription from RNA polymerase II promoter;response to stress;metabolic process;biosynthetic process;macromolecule biosynthetic process;response to temperature stimulus;response to cold;…	hsa:8531	ko04530	Tight junction	K06099	4	4	4	5	1	1	1	1	1	1	13.7	5.1	5.1	40.089	372	4.2858e-40	1.2812	1.1336	0.49934	0.49934	11.026	5	7853100
459;1841	257;258		40;357		IPI00220834;IPI00871391	2;2	ATP-dependent DNA helicase 2 subunit 2;ATP-dependent DNA helicase II 80 kDa subunit;Lupus Ku autoantigen protein p86;86 kDa subunit of Ku antigen;Ku86;Ku80;Thyroid-lupus autoantigen;CTC box-binding factor 85 kDa subunit;Nuclear factor IV;DNA-repair protein XRCC5;Putative uncharacterized protein XRCC5	XRCC5;G22P2	ATP-dependent DNA helicase 2 subunit 2;Putative uncharacterized protein XRCC5	P13010;Q53TC2;Q53T09	ENSG00000079246	OTTHUMP00000164061	NP_066964	PF02735;PF03730;PF03731;PF08785	Ku;Ku_C;Ku_N;Ku_PK_bind	Ku70/Ku80 beta-barrel domain;Ku70/Ku80 C-terminal arm;Ku70/Ku80 N-terminal alpha/beta domain;Ku C terminal domain like	GO:0005634;GO:0005654;GO:0043226;GO:0043227;GO:0043229;GO:0043231;GO:0044422;GO:0044424;GO:0044428;GO:0044446;GO:0044464;GO:0005737	nucleus;nucleoplasm;organelle;membrane-bounded organelle;intracellular organelle;intracellular membrane-bounded organelle;organelle part;intracellular part;nuclear part;intracellular organelle part;cell part;cytoplasm	GO:0000166;GO:0003676;GO:0003677;GO:0003678;GO:0003690;GO:0003824;GO:0004003;GO:0004386;GO:0005488;GO:0005515;GO:0005524;GO:0008022;GO:0008026;GO:0008094;GO:0016462;GO:0016787;GO:0016817;GO:0016818;GO:0016887;GO:0017076;GO:0017111;GO:0030554;GO:0032553;GO:0032555;GO:0032559;GO:0042623;GO:0043566;GO:0070035	nucleotide binding;nucleic acid binding;DNA binding;DNA helicase activity;double-stranded DNA binding;catalytic activity;ATP-dependent DNA helicase activity;helicase activity;binding;protein binding;ATP binding;protein C-terminus binding;ATP-dependent helicase activity;DNA-dependent ATPase activity;pyrophosphatase activity;hydrolase activity;hydrolase activity, acting on acid anhydrides;hydrolase…	GO:0000726;GO:0006139;GO:0006259;GO:0006281;GO:0006302;GO:0006303;GO:0006310;GO:0006950;GO:0006974;GO:0008152;GO:0009987;GO:0015074;GO:0019047;GO:0019059;GO:0022414;GO:0022415;GO:0033554;GO:0034960;GO:0034984;GO:0043170;GO:0043283;GO:0044237;GO:0044238;GO:0044260;GO:0050896;GO:0051716	non-recombinational repair;nucleobase, nucleoside, nucleotide and nucleic acid metabolic process;DNA metabolic process;DNA repair;double-strand break repair;double-strand break repair via nonhomologous end joining;DNA recombination;response to stress;response to DNA damage stimulus;metabolic process;cellular process;DNA integration;provirus integration;initiation of viral infection;reproductive p…	hsa:7520	ko03450	Non-homologous end-joining	K10885	2	2	2	2	2	2	2	2	2	2	2.3	2.3	2.3	82.704	732	0.0086991	0.55993	1.1323	0.49821	0.49821	1.1613	2	281650
28;755;1677;1717;1842	185		75		IPI00026271	5	40S ribosomal protein S14	RPS14;PRO2640	40S ribosomal protein S14	P62263;B2R5G5	ENSG00000164587	OTTHUMP00000160559	NP_001020241;NP_001020242;NP_005608	PF00411	Ribosomal_S11	Ribosomal protein S11	GO:0005622;GO:0005730;GO:0005829;GO:0005840;GO:0015935;GO:0022627;GO:0030529;GO:0032991;GO:0033279;GO:0043226;GO:0043228;GO:0043229;GO:0043232;GO:0044422;GO:0044424;GO:0044428;GO:0044444;GO:0044445;GO:0044446;GO:0044464	intracellular;nucleolus;cytosol;ribosome;small ribosomal subunit;cytosolic small ribosomal subunit;ribonucleoprotein complex;macromolecular complex;ribosomal subunit;organelle;non-membrane-bounded organelle;intracellular organelle;intracellular non-membrane-bounded organelle;organelle part;intracellular part;nuclear part;cytoplasmic part;cytosolic part;intracellular organelle part;cell part	GO:0003676;GO:0003723;GO:0003729;GO:0003735;GO:0005198;GO:0005488;GO:0005515;GO:0045182;GO:0048027	nucleic acid binding;RNA binding;mRNA binding;structural constituent of ribosome;structural molecule activity;binding;protein binding;translation regulator activity;mRNA 5'-UTR binding	GO:0000028;GO:0000122;GO:0006139;GO:0006355;GO:0006357;GO:0006364;GO:0006396;GO:0006412;GO:0006414;GO:0008152;GO:0009058;GO:0009059;GO:0009889;GO:0009890;GO:0009892;GO:0009987;GO:0010468;GO:0010556;GO:0010558;GO:0010605;GO:0010629;GO:0016043;GO:0016070;GO:0016072;GO:0016481;GO:0019219;GO:0019222;GO:0019538;GO:0022607;GO:0022618;GO:0030099;GO:0030154;GO:0030218;GO:0030490;GO:0031323;GO:0031324;GO:…	ribosomal small subunit assembly and maintenance;negative regulation of transcription from RNA polymerase II promoter;nucleobase, nucleoside, nucleotide and nucleic acid metabolic process;regulation of transcription, DNA-dependent;regulation of transcription from RNA polymerase II promoter;rRNA processing;RNA processing;translation;translational elongation;metabolic process;biosynthetic process;m…	hsa:6208				1	5	5	9	5	5	9	5	5	9	32.5	32.5	32.5	16.273	151	3.0332e-51	1.2306	1.1313	0.49728	0.49728	26.328	6	14092000
100;391;443;1148;1670;1825	129	95	354	882	IPI00759776;IPI00013508;IPI00909239	6;6;6	ACTN1 protein;Alpha-actinin-1;Alpha-actinin cytoskeletal isoform;Non-muscle alpha-actinin-1;F-actin cross-linking protein;cDNA FLJ40884 fis, clone UTERU2000607, highly similar to Alpha-actinin-1	ACTN1;hCG_22243	actinin, alpha 1 isoform a;Alpha-actinin-1;actinin, alpha 1 isoform c	A1L0V1;B4DHH3;Q1HE25;P12814;B4DRP5;Q5ZEZ4;B3KUX9;B3V8S3;B4DFY0;Q86TX4	ENSG00000072110	OTTHUMP00000028456	NP_001123476;NP_001093;NP_001123477	PF00036;PF08726;PF00435;PF00307	efhand;efhand_Ca_insen;Spectrin;CH	EF hand;Ca2+ insensitive EF hand;Spectrin repeat;Calponin homology (CH) domain	GO:0005730;GO:0005856;GO:0043226;GO:0043228;GO:0043229;GO:0043232;GO:0044422;GO:0044424;GO:0044428;GO:0044446;GO:0044464;GO:0005737;GO:0005912;GO:0005924;GO:0005925;GO:0030018;GO:0030054;GO:0030055;GO:0031143;GO:0042995;GO:0044425;GO:0044444;GO:0044449;GO:0044459	nucleolus;cytoskeleton;organelle;non-membrane-bounded organelle;intracellular organelle;intracellular non-membrane-bounded organelle;organelle part;intracellular part;nuclear part;intracellular organelle part;cell part;cytoplasm;adherens junction;cell-substrate adherens junction;focal adhesion;Z disc;cell junction;cell-substrate junction;pseudopodium;cell projection;membrane part;cytoplasmic part…	GO:0005488;GO:0005509;GO:0043167;GO:0043169;GO:0046872;GO:0003779;GO:0005102;GO:0005178;GO:0005515;GO:0008092;GO:0017166;GO:0032403;GO:0051015	binding;calcium ion binding;ion binding;cation binding;metal ion binding;actin binding;receptor binding;integrin binding;protein binding;cytoskeletal protein binding;vinculin binding;protein complex binding;actin filament binding	GO:0007015;GO:0007155;GO:0007160;GO:0009987;GO:0022610;GO:0030029;GO:0030036;GO:0031589;GO:0042981;GO:0043067;GO:0048041;GO:0048519;GO:0048523;GO:0050789;GO:0050793;GO:0050794;GO:0051017;GO:0051270;GO:0051271;GO:0065007	actin filament organization;cell adhesion;cell-matrix adhesion;cellular process;biological adhesion;actin filament-based process;actin cytoskeleton organization;cell-substrate adhesion;regulation of apoptosis;regulation of programmed cell death;focal adhesion formation;negative regulation of biological process;negative regulation of cellular process;regulation of biological process;regulation of …	hsa:87	ko04810;ko04510;ko04520;ko04530;ko05322	Regulation of actin cytoskeleton;Focal adhesion;Adherens junction;Tight junction;Systemic lupus erythematosus	K05699	3	6	6	9	1	1	1	1	1	1	7.9	1.4	1.4	105.57	914	1.0191e-50	0.59244	1.1311	0.49715	0.49715	29.22	9	2679200
100;391;443;604;1208;1670;1825;1909	132;133	95	767;883	879	IPI00013808;IPI00845465;IPI00793285;IPI00910616;IPI00032137;IPI00908458;IPI00908776	8;6;6;2;2;2;2	Alpha-actinin-4;Non-muscle alpha-actinin 4;F-actin cross-linking protein;Actinin alpha4 isoform	ACTN4	Alpha-actinin-4;Actinin alpha4 isoform;39 kDa protein	O43707;Q96BG6;A4K467	ENSG00000130402	OTTHUMP00000076071;OTTHUMP00000174445;OTTHUMP00000174446	NP_004915	PF00307;PF00036;PF08726;PF00435	CH;efhand;efhand_Ca_insen;Spectrin	Calponin homology (CH) domain;EF hand;Ca2+ insensitive EF hand;Spectrin repeat	GO:0001725;GO:0005634;GO:0005730;GO:0005737;GO:0005856;GO:0030863;GO:0031143;GO:0032432;GO:0032991;GO:0042995;GO:0043226;GO:0043227;GO:0043228;GO:0043229;GO:0043231;GO:0043232;GO:0043234;GO:0044422;GO:0044424;GO:0044428;GO:0044430;GO:0044444;GO:0044446;GO:0044448;GO:0044464;GO:0048471	stress fiber;nucleus;nucleolus;cytoplasm;cytoskeleton;cortical cytoskeleton;pseudopodium;actin filament bundle;macromolecular complex;cell projection;organelle;membrane-bounded organelle;non-membrane-bounded organelle;intracellular organelle;intracellular membrane-bounded organelle;intracellular non-membrane-bounded organelle;protein complex;organelle part;intracellular part;nuclear part;cytoskel…	GO:0001882;GO:0003779;GO:0005102;GO:0005178;GO:0005488;GO:0005509;GO:0005515;GO:0008092;GO:0032403;GO:0042802;GO:0042803;GO:0043167;GO:0043169;GO:0046872;GO:0046983;GO:0051015	nucleoside binding;actin binding;receptor binding;integrin binding;binding;calcium ion binding;protein binding;cytoskeletal protein binding;protein complex binding;identical protein binding;protein homodimerization activity;ion binding;cation binding;metal ion binding;protein dimerization activity;actin filament binding	GO:0007015;GO:0009987;GO:0022898;GO:0030029;GO:0030036;GO:0030100;GO:0032409;GO:0032411;GO:0032412;GO:0032414;GO:0032415;GO:0032417;GO:0032879;GO:0042981;GO:0043067;GO:0045807;GO:0048518;GO:0048519;GO:0048522;GO:0048523;GO:0048548;GO:0048549;GO:0050789;GO:0050793;GO:0050794;GO:0051017;GO:0051049;GO:0051050;GO:0051128;GO:0051130;GO:0051270;GO:0051271;GO:0051272;GO:0065007;GO:0065009	actin filament organization;cellular process;regulation of transmembrane transporter activity;actin filament-based process;actin cytoskeleton organization;regulation of endocytosis;regulation of transporter activity;positive regulation of transporter activity;regulation of ion transmembrane transporter activity;positive regulation of ion transmembrane transporter activity;regulation of sodium:hyd…	hsa:81	ko04810;ko04510;ko04520;ko04530;ko05322	Regulation of actin cytoskeleton;Focal adhesion;Adherens junction;Tight junction;Systemic lupus erythematosus	K05699	7	8	8	12	8	8	12	3	3	4	10.3	10.3	3.8	104.85	911	5.7952e-56	0.59244	1.1311	0.49715	0.49715	32.387	11	3069600
134;260;360;449;495;751;930;955;989;1014;1076;1095;1189;1363;1414;1418;1481;1506;1865;1866;1923	197;198;199	125;126	243;344;670	160;185	IPI00029012;IPI00386403	21;1	Eukaryotic translation initiation factor 3 subunit A;Eukaryotic translation initiation factor 3 subunit 10;eIF-3-theta;eIF3 p167;eIF3 p180;eIF3 p185	EIF3A;EIF3S10;KIAA0139	Eukaryotic translation initiation factor 3 subunit A	Q14152;B1AMV5;B4DYS1;Q05BS0;Q24JU4;Q3B770;Q6P1R0;Q7Z5T5	ENSG00000107581	OTTHUMP00000020589	NP_003741	PF01399	PCI	PCI domain	GO:0005737;GO:0005829;GO:0005852;GO:0032991;GO:0043234;GO:0044424;GO:0044444;GO:0044464	cytoplasm;cytosol;eukaryotic translation initiation factor 3 complex;macromolecular complex;protein complex;intracellular part;cytoplasmic part;cell part	GO:0003676;GO:0003743;GO:0005198;GO:0005488;GO:0005515;GO:0008135;GO:0045182	nucleic acid binding;translation initiation factor activity;structural molecule activity;binding;protein binding;translation factor activity, nucleic acid binding;translation regulator activity	GO:0006412;GO:0006417;GO:0006446;GO:0008152;GO:0009058;GO:0009059;GO:0009889;GO:0009987;GO:0010468;GO:0010556;GO:0010608;GO:0019222;GO:0019538;GO:0031323;GO:0031326;GO:0032268;GO:0034645;GO:0034960;GO:0034961;GO:0043170;GO:0043283;GO:0043284;GO:0044237;GO:0044238;GO:0044249;GO:0044260;GO:0044267;GO:0050789;GO:0050794;GO:0051128;GO:0051246;GO:0060255;GO:0065007	translation;regulation of translation;regulation of translational initiation;metabolic process;biosynthetic process;macromolecule biosynthetic process;regulation of biosynthetic process;cellular process;regulation of gene expression;regulation of macromolecule biosynthetic process;posttranscriptional regulation of gene expression;regulation of metabolic process;protein metabolic process;regulatio…	hsa:8661			K03254	2	21	21	36	21	21	36	21	21	36	14	14	14	166.57	1382	8.7882e-52	1.1176	1.131	0.49704	0.49704	10.156	22	35317000
6;7;147;562	264		467		IPI00260715;IPI00221354;IPI00645208;IPI00909890;IPI00428056;IPI00854677	4;4;4;4;3;3	RNA-binding protein FUS;Oncogene FUS;Oncogene TLS;Translocated in liposarcoma protein;POMp75;75 kDa DNA-pairing protein;cDNA FLJ58049, highly similar to RNA-binding protein FUS;BBF2H7/FUS protein;Uncharacterized protein FUS	FUS;TLS	Fus-like protein (Fragment);Isoform Short of RNA-binding protein FUS;53 kDa protein;cDNA FLJ58049, highly similar to RNA-binding protein FUS;BBF2H7/FUS protein (Fragment);Putative uncharacterized protein FUS	P35637-1;P35637;Q13344;P35637-2;B4DR70;Q70T18;A6NMX6	ENSG00000089280	OTTHUMP00000080659;OTTHUMP00000163228;OTTHUMP00000080661;OTTHUMP00000080662		PF00076;PF00641	RRM_1;zf-RanBP	RNA recognition motif. (a.k.a. RRM, RBD, or RNP domain);Zn-finger in Ran binding protein and others	GO:0005622;GO:0005634;GO:0005730;GO:0043226;GO:0043227;GO:0043228;GO:0043229;GO:0043231;GO:0043232;GO:0044422;GO:0044424;GO:0044428;GO:0044446;GO:0044464	intracellular;nucleus;nucleolus;organelle;membrane-bounded organelle;non-membrane-bounded organelle;intracellular organelle;intracellular membrane-bounded organelle;intracellular non-membrane-bounded organelle;organelle part;intracellular part;nuclear part;intracellular organelle part;cell part	GO:0003676;GO:0003677;GO:0003723;GO:0005488;GO:0005515;GO:0008270;GO:0043167;GO:0043169;GO:0046872;GO:0046914;GO:0000166	nucleic acid binding;DNA binding;RNA binding;binding;protein binding;zinc ion binding;ion binding;cation binding;metal ion binding;transition metal ion binding;nucleotide binding	GO:0000375;GO:0000377;GO:0000398;GO:0006139;GO:0006396;GO:0006397;GO:0008152;GO:0008380;GO:0009987;GO:0016070;GO:0016071;GO:0034960;GO:0043170;GO:0043283;GO:0044237;GO:0044238;GO:0044260	RNA splicing, via transesterification reactions;RNA splicing, via transesterification reactions with bulged adenosine as nucleophile;nuclear mRNA splicing, via spliceosome;nucleobase, nucleoside, nucleotide and nucleic acid metabolic process;RNA processing;mRNA processing;metabolic process;RNA splicing;cellular process;RNA metabolic process;mRNA metabolic process;cellular biopolymer metabolic pro…	hsa:2521				6	4	4	7	4	4	7	2	2	3	10.4	10.4	7.8	53.376	528	6.2188e-22	1.0129	1.1249	0.49168	0.49168	27.412	6	24180000
617;1265		189		120	IPI00301364;IPI00788011;IPI00172421;IPI00719311	2;1;1;1	S-phase kinase-associated protein 1;Cyclin A/CDK2-associated protein p19;p19skp1;p19A;RNA polymerase II elongation factor-like protein;Organ of Corti protein 2;OCP-II;Transcription elongation factor B;OCP2	SKP1;EMC19;OCP2;SKP1A;TCEB1L	Isoform 1 of S-phase kinase-associated protein 1;similar to S-phase kinase-associated protein 1A;Isoform 2 of S-phase kinase-associated protein 1;OCP2 (Fragment)	P63208-1;P63208;P63208-2;P78561	ENSG00000113558	OTTHUMP00000159379;OTTHUMP00000159380	NP_733779;XP_001130365;XP_001133025;XP_001723999;NP_008861	PF01466;PF03931	Skp1;Skp1_POZ	Skp1 family, dimerisation domain;Skp1 family, tetramerisation domain	GO:0000151;GO:0005654;GO:0005829;GO:0019005;GO:0031461;GO:0032991;GO:0043234;GO:0044422;GO:0044424;GO:0044428;GO:0044444;GO:0044446;GO:0044464	ubiquitin ligase complex;nucleoplasm;cytosol;SCF ubiquitin ligase complex;cullin-RING ubiquitin ligase complex;macromolecular complex;protein complex;organelle part;intracellular part;nuclear part;cytoplasmic part;intracellular organelle part;cell part	GO:0005488;GO:0005515	binding;protein binding	GO:0006508;GO:0006511;GO:0008152;GO:0009056;GO:0009057;GO:0009987;GO:0019538;GO:0019941;GO:0022402;GO:0030163;GO:0043085;GO:0043170;GO:0043283;GO:0043285;GO:0043632;GO:0044237;GO:0044238;GO:0044248;GO:0044257;GO:0044260;GO:0044265;GO:0044267;GO:0050790;GO:0051340;GO:0051351;GO:0051437;GO:0051438;GO:0051439;GO:0051443;GO:0051603;GO:0065007;GO:0065009	proteolysis;ubiquitin-dependent protein catabolic process;metabolic process;catabolic process;macromolecule catabolic process;cellular process;protein metabolic process;modification-dependent protein catabolic process;cell cycle process;protein catabolic process;positive regulation of catalytic activity;macromolecule metabolic process;biopolymer metabolic process;biopolymer catabolic process;modi…	hsa:6500	ko04120;ko04310;ko04110;ko04111	Ubiquitin mediated proteolysis;Wnt signaling pathway;Cell cycle;Cell cycle - yeast	K03094	4	2	2	2	2	2	2	2	2	2	12.3	12.3	12.3	18.658	163	5.4283e-08	1.2305	1.1233	0.49029	0.49029	11.482	2	1665400
72;688;705;839;1090;1255;1271	67;68		135;152		IPI00006980;IPI00792100	7;7	UPF0568 protein C14orf166;CLE	C14orf166;CGI-99	UPF0568 protein C14orf166;CLE	Q9Y224;Q549M8;Q5RLJ0	ENSG00000087302	OTTHUMP00000178984;OTTHUMP00000028307	NP_057123	PF10036	RLL	Putative carnitine deficiency-associated protein	GO:0005634;GO:0005737;GO:0043226;GO:0043227;GO:0043229;GO:0043231;GO:0044424;GO:0044464	nucleus;cytoplasm;organelle;membrane-bounded organelle;intracellular organelle;intracellular membrane-bounded organelle;intracellular part;cell part	GO:0005488;GO:0005515;GO:0042802	binding;protein binding;identical protein binding			hsa:51637				2	7	7	12	7	7	12	7	7	12	38.1	38.1	38.1	28.068	244	4.577e-63	1.0875	1.1207	0.488	0.488	7.0133	10	38776000
60;191;192;290;292;305;306;373;686;713;790;791;906;918;994;1365;1602;1737;1772	26;27;28;29;30;31;32	15	44;47;153;190;227;305;325	217	IPI00894498;IPI00021440;CON_00698900;IPI00021439;IPI00894365;IPI00023006;IPI00021428;IPI00008603;IPI00025416;IPI00878173;IPI00514530;IPI00794523;IPI00414057;IPI00790339;IPI00796881;IPI00479743;IPI00893981;IPI00894523;IPI00739539;IPI00645534;IPI00893604;IPI00740545;IPI00003269;IPI00555900;IPI00738655;IPI00807522;IPI00555733;IPI00879289;IPI00556391;IPI00556300;IPI00885048;IPI00876919;IPI00879150;IP…	19;19;19;19;18;12;12;11;11;11;11;11;10;8;8;7;7;7;6;6;6;5;5;5;3;2;2;2;2;1;1;1;1;1;1;1;1;1;1;1	Beta-actin;Actin, cytoplasmic 2;Gamma-actin;Actin, cytoplasmic 1;cDNA FLJ58286, highly similar to Actin, cytoplasmic 2;Actin, alpha cardiac muscle 1;Alpha-cardiac actin;Actin, alpha skeletal muscle;Alpha-actin-1;Actin, aortic smooth muscle;Alpha-actin-2;Cell growth-inhibiting gene 46 protein;Actin, gamma-enteric smooth muscle;Smooth muscle gamma-actin;Gamma-2-actin;Alpha-actin-3;cDNA FLJ39583 fis…	ACTG1;ACTB;ACTG;ACTC1;ACTC;ACTA1;ACTA;ACTA2;ACTSA;ACTVS;GIG46;ACTG2;ACTA3;ACTL3;ACTSG;RP5-1068B5.2-002	Beta actin variant (Fragment);Actin, cytoplasmic 2;>IPI:CON_00698900.1|SWISS-PROT:P60712 (Bos taurus) Actin, cytoplasmic 1;Actin, cytoplasmic 1;cDNA FLJ52842, highly similar to Actin, cytoplasmic 1;Actin, alpha cardiac muscle 1;Actin, alpha skeletal muscle;Actin, aortic smooth muscle;Actin, gamma-enteric smooth muscle;cDNA FLJ39583 fis, clone SKMUS2004897, highly similar to ACTIN, ALPHA SKELETAL …	A1E282;Q53GK6;P63261;A8K7C2;B4DW52;B4E3A4;Q562L3;Q562L5;Q562L6;Q562L9;Q562M3;Q562M5;Q562N0;Q562N2;Q562N8;Q562P0;Q562R8;Q562U1;Q562U2;Q562V5;Q562X9;Q562Y6;Q562Y8;Q562Z4;Q562Z6;Q562Z7;Q6PJ43;Q8WVW5;P60712;P60709;Q1KLZ0;Q53G76;Q53G99;Q562S0;Q96HG5;Q9UE89;Q9UMN3;B4DVQ0;B4E335;P68032;B3KPP5;B4E315;P68133;Q5T8M9;P62736;A8K3K1;B2R8A4;B4DUI8;Q13707;P63267;B2R7E7;B3KW67;Q562S2;B3KUD3;Q5T8M7;A6NL76;Q5T8M8;…	ENSG00000075624;ENSG00000184009;ENSG00000159251;ENSG00000143632;ENSG00000107796;ENSG00000163017	OTTHUMP00000200589;OTTHUMP00000181455;OTTHUMP00000181458;OTTHUMP00000024886;OTTHUMP00000200588;OTTHUMP00000160081;OTTHUMP00000176163;OTTHUMP00000036123;OTTHUMP00000020042;OTTHUMP00000160245;OTTHUMP00000037464;OTTHUMP00000037465;OTTHUMP00000181456	NP_001605;NP_001092;NP_005150;NP_001091;NP_001604;NP_001606	PF00022	Actin	Actin	GO:0000267;GO:0005625;GO:0005829;GO:0005856;GO:0043226;GO:0043228;GO:0043229;GO:0043232;GO:0044424;GO:0044444;GO:0044464;GO:0005737;GO:0000123;GO:0032991;GO:0035267;GO:0043189;GO:0043234;GO:0044422;GO:0044428;GO:0044446;GO:0044451;GO:0005884;GO:0030017;GO:0031674;GO:0042643;GO:0044430;GO:0044449;GO:0001725;GO:0005865;GO:0032432	cell fraction;soluble fraction;cytosol;cytoskeleton;organelle;non-membrane-bounded organelle;intracellular organelle;intracellular non-membrane-bounded organelle;intracellular part;cytoplasmic part;cell part;cytoplasm;histone acetyltransferase complex;macromolecular complex;NuA4 histone acetyltransferase complex;H4/H2A histone acetyltransferase complex;protein complex;organelle part;nuclear part;…	GO:0000166;GO:0005198;GO:0005488;GO:0005515;GO:0005524;GO:0017076;GO:0030554;GO:0032553;GO:0032555;GO:0032559;GO:0005200;GO:0042802;GO:0019899;GO:0050998;GO:0003824;GO:0008092;GO:0016462;GO:0016787;GO:0016817;GO:0016818;GO:0016887;GO:0017022;GO:0017111;GO:0043531	nucleotide binding;structural molecule activity;binding;protein binding;ATP binding;purine nucleotide binding;adenyl nucleotide binding;ribonucleotide binding;purine ribonucleotide binding;adenyl ribonucleotide binding;structural constituent of cytoskeleton;identical protein binding;enzyme binding;nitric-oxide synthase binding;catalytic activity;cytoskeletal protein binding;pyrophosphatase activi…	GO:0003008;GO:0006928;GO:0007600;GO:0007605;GO:0009987;GO:0032501;GO:0050877;GO:0050890;GO:0050954;GO:0003013;GO:0003015;GO:0006810;GO:0006915;GO:0007015;GO:0008219;GO:0009653;GO:0009887;GO:0012501;GO:0016043;GO:0016265;GO:0022607;GO:0030029;GO:0030036;GO:0030048;GO:0030239;GO:0030240;GO:0030705;GO:0031032;GO:0032502;GO:0046907;GO:0048532;GO:0048644;GO:0051234;GO:0051649;GO:0055003;GO:0055008;GO:…	system process;cell motion;sensory perception;sensory perception of sound;cellular process;multicellular organismal process;neurological system process;cognition;sensory perception of mechanical stimulus;circulatory system process;heart process;transport;apoptosis;actin filament organization;cell death;anatomical structure morphogenesis;organ morphogenesis;programmed cell death;cellular component…	hsa:71;hsa:60;hsa:70;hsa:58;hsa:59;hsa:72	ko04810;ko04510;ko04520;ko04530;ko04670;ko05110	Regulation of actin cytoskeleton;Focal adhesion;Adherens junction;Tight junction;Leukocyte transendothelial migration;Vibrio cholerae infection	K05692;K10354	40	19	19	33	19	19	33	19	19	33	57.1	57.1	57.1	41.722	375	1.7317e-199	1.2777	1.1179	0.48551	0.48551	134.41	33	248810000
87;209;210;451;518;926;1110;1660;1779;1828;1860	127;128		195;299		IPI00013452;IPI00909383	11;9	Bifunctional aminoacyl-tRNA synthetase;Proliferation-inducing gene 32 protein;Glutamyl-tRNA synthetase;Glutamate--tRNA ligase;Prolyl-tRNA synthetase;Proline--tRNA ligase;cDNA FLJ56021, highly similar to Bifunctional aminoacyl-tRNA synthetase[Includes: Glutamyl-tRNA synthetase (EC 6.1.1.17)	EPRS;GLNS;PARS;QARS;QPRS;PIG32	Bifunctional aminoacyl-tRNA synthetase;cDNA FLJ56021, highly similar to Bifunctional aminoacyl-tRNA synthetase[Includes: Glutamyl-tRNA synthetase (Fragment)	P07814;B4DP50;Q3KQZ8;B4DKX5	ENSG00000136628	OTTHUMP00000035562	NP_004437	PF03129;PF09180;PF00749;PF03950;PF00587;PF00458	HGTP_anticodon;ProRS-C_1;tRNA-synt_1c;tRNA-synt_1c_C;tRNA-synt_2b;WHEP-TRS	Anticodon binding domain;Prolyl-tRNA synthetase, C-terminal;tRNA synthetases class I (E and Q), catalytic domain;tRNA synthetases class I (E and Q), anti-codon binding domain;tRNA synthetase class II core domain (G, H, P, S and T);WHEP-TRS domain	GO:0000267;GO:0005625;GO:0005737;GO:0044424;GO:0044464	cell fraction;soluble fraction;cytoplasm;intracellular part;cell part	GO:0000166;GO:0003824;GO:0004812;GO:0004818;GO:0004827;GO:0005488;GO:0005515;GO:0005524;GO:0016874;GO:0016875;GO:0016876;GO:0017076;GO:0030554;GO:0032553;GO:0032555;GO:0032559	nucleotide binding;catalytic activity;aminoacyl-tRNA ligase activity;glutamate-tRNA ligase activity;proline-tRNA ligase activity;binding;protein binding;ATP binding;ligase activity;ligase activity, forming carbon-oxygen bonds;ligase activity, forming aminoacyl-tRNA and related compounds;purine nucleotide binding;adenyl nucleotide binding;ribonucleotide binding;purine ribonucleotide binding;adenyl…	GO:0006082;GO:0006139;GO:0006399;GO:0006412;GO:0006418;GO:0006424;GO:0006433;GO:0006461;GO:0006519;GO:0006520;GO:0006807;GO:0008152;GO:0009058;GO:0009059;GO:0009308;GO:0009987;GO:0016043;GO:0016070;GO:0019538;GO:0019752;GO:0022607;GO:0032502;GO:0034641;GO:0034645;GO:0034660;GO:0034960;GO:0034961;GO:0043038;GO:0043039;GO:0043170;GO:0043283;GO:0043284;GO:0043933;GO:0044237;GO:0044238;GO:0044249;GO:…	organic acid metabolic process;nucleobase, nucleoside, nucleotide and nucleic acid metabolic process;tRNA metabolic process;translation;tRNA aminoacylation for protein translation;glutamyl-tRNA aminoacylation;prolyl-tRNA aminoacylation;protein complex assembly;cellular amino acid and derivative metabolic process;amino acid metabolic process;nitrogen compound metabolic process;metabolic process;bi…	hsa:2058	ko00251;ko00330;ko00860;ko00970	Glutamate metabolism;Arginine and proline metabolism;Porphyrin and chlorophyll metabolism;Aminoacyl-tRNA biosynthesis	K01881;K01885	2	11	11	13	11	11	13	10	10	12	7.6	7.6	7.1	170.65	1512	3.107e-17	0.93069	1.1173	0.48503	0.48503	24.454	14	7473300
330;627	208		45		IPI00604523;IPI00033494;IPI00719669;IPI00220573;IPI00376572;IPI00888438;IPI00888129;IPI00220278;IPI00030929;IPI00642780	2;2;2;2;1;1;1;1;1;1	Myosin regulatory light chain MRCL3 variant;Myosin regulatory light chain MRLC2;Myosin regulatory light chain 2-B, smooth muscle isoform;MLC-2A;SHUJUN-1;Myosin regulatory light chain MRLC3;Myosin regulatory light chain 2, nonsarcomeric;Myosin RLC;MLC-2B;Myosin regulatory light polypeptide 9;Myosin regulatory light chain 9;Myosin regulatory light chain MRLC1;Myosin regulatory light chain 2, smooth…	MYLC2B;MRLC2;MRLC3;MLCB;RLC;MYL9;MLC2;MRLC1;MYRL2;RP5-977B1.9-002;hCG_1645602	Myosin regulatory light chain MRCL3 variant;Myosin regulatory light chain MRLC2;Myosin regulatory light chain;Myosin regulatory light chain MRLC3;similar to myosin:SUBUNIT=regulatory light chain;similar to myosin:SUBUNIT=regulatory light chain;similar to hCG1789038;Myosin regulatory light polypeptide 9;myosin regulatory light chain 9 isoform b;13 kDa protein	Q53HL1;O14950;P19105;Q2F834;Q53X45;P24844;Q6IBG1;Q71U02;Q9BUF9	ENSG00000101608;ENSG00000118680;ENSG00000101335	OTTHUMP00000071934;OTTHUMP00000071936;OTTHUMP00000071937;OTTHUMP00000071938;OTTHUMP00000162244;OTTHUMP00000165806;OTTHUMP00000165807;OTTHUMP00000165808;OTTHUMP00000071929;OTTHUMP00000071933;OTTHUMP00000162243;OTTHUMP00000030857;OTTHUMP00000030858;OTTHUMP00000071931	NP_291024;NP_006462;XP_373042;XP_945499;XP_001717112;XP_001717551;NP_006088;NP_852667	PF00036	efhand	EF hand	GO:0016459;GO:0032991;GO:0043234;GO:0044422;GO:0044424;GO:0044430;GO:0044446;GO:0044464;GO:0045177;GO:0005859;GO:0016460;GO:0044444;GO:0044449	myosin complex;macromolecular complex;protein complex;organelle part;intracellular part;cytoskeletal part;intracellular organelle part;cell part;apical part of cell;muscle myosin complex;myosin II complex;cytoplasmic part;contractile fiber part	GO:0005488;GO:0005509;GO:0043167;GO:0043169;GO:0046872;GO:0003774;GO:0005515;GO:0005198;GO:0008307	binding;calcium ion binding;ion binding;cation binding;metal ion binding;motor activity;protein binding;structural molecule activity;structural constituent of muscle	GO:0006937;GO:0050789;GO:0051239;GO:0065007	regulation of muscle contraction;regulation of biological process;regulation of multicellular organismal process;biological regulation	hsa:103910;hsa:10627;hsa:10398	ko04810;ko04510;ko04530;ko04670	Regulation of actin cytoskeleton;Focal adhesion;Tight junction;Leukocyte transendothelial migration	K10351	10	2	2	4	2	2	4	2	2	4	11.3	11.3	11.3	20.457	177	2.2391e-05	1.321	1.1097	0.47826	0.47826	8.5507	2	905870
757;931;1393					IPI00215790;IPI00792410	3;2	60S ribosomal protein L38	RPL38	60S ribosomal protein L38;8 kDa protein	P63173;B2R5A8	ENSG00000172809	OTTHUMP00000182261;OTTHUMP00000182262;OTTHUMP00000182264;OTTHUMP00000182265;OTTHUMP00000182263	NP_000990;NP_001030335	PF01781	Ribosomal_L38e	Ribosomal L38e protein family	GO:0005622;GO:0005829;GO:0005840;GO:0015934;GO:0022625;GO:0030529;GO:0032991;GO:0033279;GO:0043226;GO:0043228;GO:0043229;GO:0043232;GO:0044422;GO:0044424;GO:0044444;GO:0044445;GO:0044446;GO:0044464	intracellular;cytosol;ribosome;large ribosomal subunit;cytosolic large ribosomal subunit;ribonucleoprotein complex;macromolecular complex;ribosomal subunit;organelle;non-membrane-bounded organelle;intracellular organelle;intracellular non-membrane-bounded organelle;organelle part;intracellular part;cytoplasmic part;cytosolic part;intracellular organelle part;cell part	GO:0003676;GO:0003723;GO:0003735;GO:0005198;GO:0005488;GO:0005515	nucleic acid binding;RNA binding;structural constituent of ribosome;structural molecule activity;binding;protein binding	GO:0006412;GO:0006414;GO:0008152;GO:0009058;GO:0009059;GO:0009987;GO:0019538;GO:0034645;GO:0034960;GO:0034961;GO:0043170;GO:0043283;GO:0043284;GO:0044237;GO:0044238;GO:0044249;GO:0044260;GO:0044267	translation;translational elongation;metabolic process;biosynthetic process;macromolecule biosynthetic process;cellular process;protein metabolic process;cellular macromolecule biosynthetic process;cellular biopolymer metabolic process;cellular biopolymer biosynthetic process;macromolecule metabolic process;biopolymer metabolic process;biopolymer biosynthetic process;cellular metabolic process;pr…	hsa:6169	ko03010	Ribosome	K02923	2	3	3	6	3	3	6	3	3	6	32.9	32.9	32.9	8.2178	70	1.4479e-11	1.0848	1.1092	0.47789	0.47789	16.684	3	6837300
902					IPI00217357	1	Cell division cycle and apoptosis regulator protein 1;Cell cycle and apoptosis regulatory protein 1;Death inducer with SAP domain	CCAR1;CARP1;DIS	Cell division cycle and apoptosis regulator protein 1	Q8IX12;A0JLT7;A1L4P7;A8K9D4;B4DNP8;B4DRK8;Q5EBM3	ENSG00000060339	OTTHUMP00000019709	NP_060707	PF02037	SAP	SAP domain	GO:0005634;GO:0005737;GO:0005794;GO:0043226;GO:0043227;GO:0043229;GO:0043231;GO:0044424;GO:0044444;GO:0044464	nucleus;cytoplasm;Golgi apparatus;organelle;membrane-bounded organelle;intracellular organelle;intracellular membrane-bounded organelle;intracellular part;cytoplasmic part;cell part	GO:0003676;GO:0005488	nucleic acid binding;binding	GO:0000375;GO:0000377;GO:0000398;GO:0006139;GO:0006396;GO:0006397;GO:0006915;GO:0007049;GO:0008152;GO:0008219;GO:0008380;GO:0009987;GO:0012501;GO:0016070;GO:0016071;GO:0016265;GO:0032502;GO:0034960;GO:0043170;GO:0043283;GO:0044237;GO:0044238;GO:0044260	RNA splicing, via transesterification reactions;RNA splicing, via transesterification reactions with bulged adenosine as nucleophile;nuclear mRNA splicing, via spliceosome;nucleobase, nucleoside, nucleotide and nucleic acid metabolic process;RNA processing;mRNA processing;apoptosis;cell cycle;metabolic process;cell death;RNA splicing;cellular process;programmed cell death;RNA metabolic process;mR…	hsa:55749				1	1	1	1	1	1	1	1	1	1	0.8	0.8	0.8	132.82	1150	0.012013	1.1195	1.1056	0.47464	0.47464	3.4412	2	526470
50;581;736					IPI00003519;IPI00903143	3;1	116 kDa U5 small nuclear ribonucleoprotein component;U5 snRNP-specific protein, 116 kDa;Elongation factor Tu GTP-binding domain-containing protein 2	EFTUD2;KIAA0031;SNRP116	116 kDa U5 small nuclear ribonucleoprotein component	Q15029;A8KAP3;B3KX19;B4DK30;B4DMC0;B4DZB1;Q6IBM8;Q8IXJ3	ENSG00000108883	OTTHUMP00000181883	NP_004238	PF00679;PF03764;PF00009;PF03144	EFG_C;EFG_IV;GTP_EFTU;GTP_EFTU_D2	Elongation factor G C-terminus;Elongation factor G, domain IV;Elongation factor Tu GTP binding domain;Elongation factor Tu domain 2	GO:0005634;GO:0005681;GO:0030529;GO:0032991;GO:0043226;GO:0043227;GO:0043229;GO:0043231;GO:0044422;GO:0044424;GO:0044428;GO:0044446;GO:0044464	nucleus;spliceosome;ribonucleoprotein complex;macromolecular complex;organelle;membrane-bounded organelle;intracellular organelle;intracellular membrane-bounded organelle;organelle part;intracellular part;nuclear part;intracellular organelle part;cell part	GO:0000166;GO:0003824;GO:0003924;GO:0005488;GO:0005515;GO:0005525;GO:0016462;GO:0016787;GO:0016817;GO:0016818;GO:0017076;GO:0017111;GO:0019001;GO:0032553;GO:0032555;GO:0032561	nucleotide binding;catalytic activity;GTPase activity;binding;protein binding;GTP binding;pyrophosphatase activity;hydrolase activity;hydrolase activity, acting on acid anhydrides;hydrolase activity, acting on acid anhydrides, in phosphorus-containing anhydrides;purine nucleotide binding;nucleoside-triphosphatase activity;guanyl nucleotide binding;ribonucleotide binding;purine ribonucleotide bind…	GO:0000375;GO:0000377;GO:0000398;GO:0006139;GO:0006396;GO:0006397;GO:0008152;GO:0008380;GO:0009987;GO:0016070;GO:0016071;GO:0034960;GO:0043170;GO:0043283;GO:0044237;GO:0044238;GO:0044260	RNA splicing, via transesterification reactions;RNA splicing, via transesterification reactions with bulged adenosine as nucleophile;nuclear mRNA splicing, via spliceosome;nucleobase, nucleoside, nucleotide and nucleic acid metabolic process;RNA processing;mRNA processing;metabolic process;RNA splicing;cellular process;RNA metabolic process;mRNA metabolic process;cellular biopolymer metabolic pro…	hsa:9343				2	3	3	5	2	2	3	2	2	3	4	3	3	109.43	972	3.1545e-14	1.1175	1.1003	0.46993	0.46993	6.7444	4	2015100
984;1185;1560	220		155		IPI00178440;IPI00164838	3;1	Elongation factor 1-beta	EEF1B2;EEF1B;EF1B	Elongation factor 1-beta	P24534;A4D1M6;A8K795	ENSG00000114942	OTTHUMP00000163805	NP_001032752;NP_001950;NP_066944	PF00736;PF10587	EF1_GNE;EF-1_beta_acid	EF-1 guanine nucleotide exchange domain;Eukaryotic elongation factor 1 beta central acidic region	GO:0005829;GO:0005853;GO:0032991;GO:0043234;GO:0044424;GO:0044444;GO:0044464	cytosol;eukaryotic translation elongation factor 1 complex;macromolecular complex;protein complex;intracellular part;cytoplasmic part;cell part	GO:0003676;GO:0003746;GO:0005488;GO:0005515;GO:0008135;GO:0045182	nucleic acid binding;translation elongation factor activity;binding;protein binding;translation factor activity, nucleic acid binding;translation regulator activity	GO:0006412;GO:0006414;GO:0008152;GO:0009058;GO:0009059;GO:0009987;GO:0019538;GO:0034645;GO:0034960;GO:0034961;GO:0043170;GO:0043283;GO:0043284;GO:0044237;GO:0044238;GO:0044249;GO:0044260;GO:0044267	translation;translational elongation;metabolic process;biosynthetic process;macromolecule biosynthetic process;cellular process;protein metabolic process;cellular macromolecule biosynthetic process;cellular biopolymer metabolic process;cellular biopolymer biosynthetic process;macromolecule metabolic process;biopolymer metabolic process;biopolymer biosynthetic process;cellular metabolic process;pr…	hsa:1933			K03232	2	3	3	5	3	3	5	3	3	5	15.1	15.1	15.1	24.763	225	7.2233e-08	1.2073	1.0981	0.46794	0.46794	16.91	5	12504000
1889					IPI00872486;IPI00549434;IPI00658113;IPI00550119;IPI00658216;IPI00479741;IPI00871284;IPI00644857;IPI00843794;IPI00658185;IPI00022082;IPI00744597;IPI00019376;IPI00216139;IPI00376992;IPI00787280;IPI00893987;IPI00853490	1;1;1;1;1;1;1;1;1;1;1;1;1;1;1;1;1;1	Septin-8;Septin;Septin-6;Septin 6 isoform E;Septin 6 (Septin 6, isoform CRA_b);Septin-11	SEPT8;KIAA0202;SEPT6;KIAA0128;SEP2;RP5-876A24.2-002;hCG_23191;SEPT11	58 kDa protein;Isoform 1 of Septin-8;Septin;cDNA FLJ58821, highly similar to Septin-6;septin 8 isoform c;Septin;Septin;Septin;49 kDa protein;Septin;Isoform 2 of Septin-8;Isoform V of Septin-6;Septin-11;Isoform I of Septin-6;cDNA FLJ59732, highly similar to Septin-6;Isoform 3 of Septin-8;Protein;24 kDa protein	Q92599-1;Q92599;A6NKP6;Q14141-1;Q14141;B4DZW0;A6NC65;A6NFQ9;Q6B514;B1AMS2;A6NMH6;Q92599-2;Q14141-4;Q548C9;Q6NT82;Q9NVA2;Q4W5G1;Q96KC0;Q9UFY9;Q14141-2;B4E049;Q541S4;Q14141-3;B4DPT4;Q92599-3	ENSG00000164402;ENSG00000125354;ENSG00000138758	OTTHUMP00000066074;OTTHUMP00000066077;OTTHUMP00000023916;OTTHUMP00000066079;OTTHUMP00000066076;OTTHUMP00000023917;OTTHUMP00000066080;OTTHUMP00000066075;OTTHUMP00000023919;OTTHUMP00000023918;OTTHUMP00000023921;OTTHUMP00000199795;OTTHUMP00000195968	NP_001092281;NP_055944;NP_001092282;NP_055961;NP_665801;NP_060713;NP_665798;NP_665799;NP_001092283	PF00735	Septin	Septin	GO:0031105;GO:0032991;GO:0043234;GO:0044422;GO:0044424;GO:0044430;GO:0044444;GO:0044446;GO:0044448;GO:0044464;GO:0005737;GO:0001725;GO:0005634;GO:0032432;GO:0043226;GO:0043227;GO:0043229;GO:0043231	septin complex;macromolecular complex;protein complex;organelle part;intracellular part;cytoskeletal part;cytoplasmic part;intracellular organelle part;cell cortex part;cell part;cytoplasm;stress fiber;nucleus;actin filament bundle;organelle;membrane-bounded organelle;intracellular organelle;intracellular membrane-bounded organelle	GO:0000166;GO:0005488;GO:0005515;GO:0005525;GO:0017076;GO:0019001;GO:0032553;GO:0032555;GO:0032561	nucleotide binding;binding;protein binding;GTP binding;purine nucleotide binding;guanyl nucleotide binding;ribonucleotide binding;purine ribonucleotide binding;guanyl ribonucleotide binding	GO:0007049;GO:0009987;GO:0000910;GO:0051301;GO:0006461;GO:0016043;GO:0022607;GO:0032502;GO:0043933;GO:0048532;GO:0051259;GO:0051291;GO:0065003	cell cycle;cellular process;cytokinesis;cell division;protein complex assembly;cellular component organization;cellular component assembly;developmental process;macromolecular complex subunit organization;anatomical structure organization;protein oligomerization;protein heterooligomerization;macromolecular complex assembly	hsa:23176;hsa:23157;hsa:55752				18	1	1	1	1	1	1	1	1	1	1.7	1.7	1.7	58.248	517	0.0027649	1.1792	1.0974	0.46732	0.46732	6.5424	2	2994100
181;409	304;305		190;192		IPI00334190;IPI00442543;IPI00908723	2;2;1	Stomatin-like protein 2;EPB72-like 2;CDNA FLJ27036 fis, clone SLV08019, highly similar to Homo sapiens stomatin (EPB72)-like 2 (STOML2);cDNA FLJ61039, highly similar to Stomatin-like protein 2	STOML2;SLP2;HSPC108	Stomatin-like protein 2;cDNA FLJ27036 fis, clone SLV08019, highly similar to Homo sapiens stomatin (EPB72)-like 2;cDNA FLJ61039, highly similar to Stomatin-like protein 2	Q9UJZ1;Q6ZNW0;B4E1K7	ENSG00000165283	OTTHUMP00000021320	NP_038470	PF01145	Band_7	SPFH domain / Band 7 family	GO:0005737;GO:0005739;GO:0005743;GO:0005856;GO:0016020;GO:0019866;GO:0031090;GO:0031966;GO:0043226;GO:0043227;GO:0043228;GO:0043229;GO:0043231;GO:0043232;GO:0044422;GO:0044424;GO:0044429;GO:0044444;GO:0044446;GO:0044464	cytoplasm;mitochondrion;mitochondrial inner membrane;cytoskeleton;membrane;organelle inner membrane;organelle membrane;mitochondrial membrane;organelle;membrane-bounded organelle;non-membrane-bounded organelle;intracellular organelle;intracellular membrane-bounded organelle;intracellular non-membrane-bounded organelle;organelle part;intracellular part;mitochondrial part;cytoplasmic part;intracell…	GO:0005102;GO:0005488;GO:0005515	receptor binding;binding;protein binding			hsa:30968				3	2	2	3	2	2	3	2	2	3	6.2	6.2	6.2	38.534	356	1.0453e-06	1.334	1.0966	0.4666	0.4666	8.2993	2	1013200
82;160;367;368;390;721;827;1697;1795;1796;1845					IPI00013415;IPI00008293;IPI00478287;IPI00893703;IPI00887413;IPI00798077;IPI00796554;IPI00902798	11;9;8;8;7;7;5;1	40S ribosomal protein S7;Uncharacterized protein ENSP00000352132	RPS7	40S ribosomal protein S7;similar to mCG19129;Uncharacterized protein ENSP00000352132;Putative uncharacterized protein RPS7;similar to mCG19129;19 kDa protein	P62081;Q57Z92;A6NE65;B5MCP9	ENSG00000171863;ENSG00000183405	OTTHUMP00000115354;OTTHUMP00000200057;OTTHUMP00000200058;OTTHUMP00000180860;OTTHUMP00000180862;OTTHUMP00000200056;OTTHUMP00000180861	NP_001002;XP_001725949;XP_001726760;XP_015717;XP_001718257;XP_001722340;XP_001723562;XP_001723564	PF01251	Ribosomal_S7e	Ribosomal protein S7e	GO:0005622;GO:0005730;GO:0005829;GO:0005840;GO:0015935;GO:0022627;GO:0030529;GO:0032991;GO:0033279;GO:0043226;GO:0043228;GO:0043229;GO:0043232;GO:0044422;GO:0044424;GO:0044428;GO:0044444;GO:0044445;GO:0044446;GO:0044464	intracellular;nucleolus;cytosol;ribosome;small ribosomal subunit;cytosolic small ribosomal subunit;ribonucleoprotein complex;macromolecular complex;ribosomal subunit;organelle;non-membrane-bounded organelle;intracellular organelle;intracellular non-membrane-bounded organelle;organelle part;intracellular part;nuclear part;cytoplasmic part;cytosolic part;intracellular organelle part;cell part	GO:0003676;GO:0003723;GO:0003735;GO:0005198;GO:0005488;GO:0005515	nucleic acid binding;RNA binding;structural constituent of ribosome;structural molecule activity;binding;protein binding	GO:0006412;GO:0006414;GO:0008152;GO:0009058;GO:0009059;GO:0009987;GO:0019538;GO:0034645;GO:0034960;GO:0034961;GO:0043170;GO:0043283;GO:0043284;GO:0044237;GO:0044238;GO:0044249;GO:0044260;GO:0044267	translation;translational elongation;metabolic process;biosynthetic process;macromolecule biosynthetic process;cellular process;protein metabolic process;cellular macromolecule biosynthetic process;cellular biopolymer metabolic process;cellular biopolymer biosynthetic process;macromolecule metabolic process;biopolymer metabolic process;biopolymer biosynthetic process;cellular metabolic process;pr…	hsa:6201	ko03010	Ribosome	K02993	8	11	11	19	11	11	19	11	11	19	47.9	47.9	47.9	22.127	194	9.2355e-31	1.0937	1.0948	0.46501	0.46501	12.886	13	28237000
746;1007;1918					IPI00023919;IPI00745502;IPI00555749	3;3;3	26S protease regulatory subunit 8;Proteasome 26S subunit ATPase 5;Proteasome subunit p45;p45/SUG;Thyroid hormone receptor-interacting protein 1;cDNA FLJ75514, highly similar to S.scrofa putative 26S protease subunit (Proteasome (Prosome, macropain) 26S subunit, ATPase, 5, isoform CRA_b);Proteasome 26S ATPase subunit 5 variant	PSMC5;SUG1;hCG_41818	26S protease regulatory subunit 8;Proteasome (Prosome, macropain) 26S subunit, ATPase, 5, isoform CRA_b;Proteasome 26S ATPase subunit 5 variant (Fragment)	P62195;A8K763;A8K3Z3;Q59GS3	ENSG00000087191	OTTHUMP00000181795	NP_002796	PF00004	AAA	ATPase family associated with various cellular activities (AAA)	GO:0000502;GO:0005634;GO:0005737;GO:0005829;GO:0032991;GO:0043226;GO:0043227;GO:0043229;GO:0043231;GO:0043234;GO:0044424;GO:0044444;GO:0044464	proteasome complex;nucleus;cytoplasm;cytosol;macromolecular complex;organelle;membrane-bounded organelle;intracellular organelle;intracellular membrane-bounded organelle;protein complex;intracellular part;cytoplasmic part;cell part	GO:0000166;GO:0001664;GO:0003712;GO:0003824;GO:0005102;GO:0005488;GO:0005515;GO:0005524;GO:0008134;GO:0016462;GO:0016787;GO:0016817;GO:0016818;GO:0016887;GO:0017076;GO:0017111;GO:0030528;GO:0030554;GO:0031531;GO:0032553;GO:0032555;GO:0032559;GO:0051427;GO:0051428;GO:0008233	nucleotide binding;G-protein-coupled receptor binding;transcription cofactor activity;catalytic activity;receptor binding;binding;protein binding;ATP binding;transcription factor binding;pyrophosphatase activity;hydrolase activity;hydrolase activity, acting on acid anhydrides;hydrolase activity, acting on acid anhydrides, in phosphorus-containing anhydrides;ATPase activity;purine nucleotide bindi…	GO:0006139;GO:0006350;GO:0006351;GO:0006355;GO:0006366;GO:0006508;GO:0006511;GO:0008152;GO:0009056;GO:0009057;GO:0009058;GO:0009059;GO:0009889;GO:0009891;GO:0009893;GO:0009987;GO:0010468;GO:0010498;GO:0010556;GO:0010557;GO:0010604;GO:0010628;GO:0016070;GO:0019219;GO:0019222;GO:0019538;GO:0019941;GO:0022402;GO:0030163;GO:0031145;GO:0031323;GO:0031325;GO:0032583;GO:0032774;GO:0034645;GO:0034960;GO:…	nucleobase, nucleoside, nucleotide and nucleic acid metabolic process;transcription;transcription, DNA-dependent;regulation of transcription, DNA-dependent;transcription from RNA polymerase II promoter;proteolysis;ubiquitin-dependent protein catabolic process;metabolic process;catabolic process;macromolecule catabolic process;biosynthetic process;macromolecule biosynthetic process;regulation of b…	hsa:5705				3	3	3	5	3	3	5	3	3	5	8.6	8.6	8.6	45.626	406	2.7814e-11	1.12	1.0911	0.46168	0.46168	6.3755	3	2645000
640;873;1116	95;96	76	60;62	28	IPI00010153;IPI00795408;IPI00791920;IPI00794091;IPI00795751	3;3;2;2;2	60S ribosomal protein L23;Ribosomal protein L17;Similar to ribosomal protein L23;RPL23 protein	RPL23	60S ribosomal protein L23;Similar to ribosomal protein L23;13 kDa protein;RPL23 protein;10 kDa protein	P62829;Q9BTQ7;Q8N4F9	ENSG00000125691	OTTHUMP00000164151;OTTHUMP00000164153;OTTHUMP00000181271;OTTHUMP00000181272;OTTHUMP00000181269;OTTHUMP00000164152;OTTHUMP00000181270;OTTHUMP00000164154	NP_000969	PF00238	Ribosomal_L14	Ribosomal protein L14p/L23e	GO:0005622;GO:0005737;GO:0005829;GO:0005840;GO:0030529;GO:0032991;GO:0043226;GO:0043228;GO:0043229;GO:0043232;GO:0044424;GO:0044444;GO:0044464	intracellular;cytoplasm;cytosol;ribosome;ribonucleoprotein complex;macromolecular complex;organelle;non-membrane-bounded organelle;intracellular organelle;intracellular non-membrane-bounded organelle;intracellular part;cytoplasmic part;cell part	GO:0003735;GO:0005198	structural constituent of ribosome;structural molecule activity	GO:0006412;GO:0006414;GO:0006605;GO:0006606;GO:0006610;GO:0006810;GO:0006886;GO:0006913;GO:0008152;GO:0009058;GO:0009059;GO:0009987;GO:0015031;GO:0017038;GO:0019538;GO:0034645;GO:0034960;GO:0034961;GO:0043170;GO:0043283;GO:0043284;GO:0044237;GO:0044238;GO:0044249;GO:0044260;GO:0044267;GO:0045184;GO:0046907;GO:0051169;GO:0051170;GO:0051234;GO:0051649	translation;translational elongation;protein targeting;protein import into nucleus;ribosomal protein import into nucleus;transport;intracellular protein transport;nucleocytoplasmic transport;metabolic process;biosynthetic process;macromolecule biosynthetic process;cellular process;protein transport;protein import;protein metabolic process;cellular macromolecule biosynthetic process;cellular biopo…	hsa:9349				5	3	3	4	3	3	4	3	3	4	34.3	34.3	34.3	14.865	140	7.2225e-20	1.0465	1.0896	0.46026	0.46026	3.7588	4	4598300
257;403;607;996;1114;1115;1374;1464;2046	368;369		117;137		IPI00783872;IPI00873926;IPI00910763	9;9;8	Caprin-1;Cytoplasmic activation- and proliferation-associated protein 1;GPI-anchored membrane protein 1;GPI-anchored protein p137;p137GPI;Cell cycle associated protein 1;Membrane component chromosome 11 surface marker 1;cDNA FLJ57278	CAPRIN1;GPIAP1;GPIP137;M11S1	Isoform 1 of Caprin-1;Isoform 2 of Caprin-1;cDNA FLJ57278	Q14444-1;Q14444;B3KXU8;Q14444-2;B4DSF8	ENSG00000135387		NP_005889;NP_976240				GO:0005737;GO:0005887;GO:0016021;GO:0031224;GO:0031226;GO:0042995;GO:0044424;GO:0044425;GO:0044459;GO:0044464	cytoplasm;integral to plasma membrane;integral to membrane;intrinsic to membrane;intrinsic to plasma membrane;cell projection;intracellular part;membrane part;plasma membrane part;cell part	GO:0005488;GO:0005515	binding;protein binding			hsa:4076				3	9	9	17	9	9	17	9	9	17	10.2	10.2	10.2	78.365	709	1.589e-63	1.0418	1.0857	0.45677	0.45677	20.515	21	97941000
279;321;482;895;1029;1195					IPI00300371;IPI00179138;IPI00828110	6;3;1	Splicing factor 3B subunit 3;Spliceosome-associated protein 130;Pre-mRNA-splicing factor SF3b 130 kDa subunit;STAF130	SF3B3;KIAA0017;SAP130	Isoform 1 of Splicing factor 3B subunit 3;Isoform 2 of Splicing factor 3B subunit 3	Q15393-1;Q15393;A8K6V3;B3KM77;B3KQH1;Q15393-2	ENSG00000189091	OTTHUMP00000081478;OTTHUMP00000174907	NP_036558	PF03178	CPSF_A	CPSF A subunit region	GO:0005634;GO:0005681;GO:0030529;GO:0030532;GO:0032991;GO:0043226;GO:0043227;GO:0043229;GO:0043231;GO:0044422;GO:0044424;GO:0044428;GO:0044446;GO:0044464	nucleus;spliceosome;ribonucleoprotein complex;small nuclear ribonucleoprotein complex;macromolecular complex;organelle;membrane-bounded organelle;intracellular organelle;intracellular membrane-bounded organelle;organelle part;intracellular part;nuclear part;intracellular organelle part;cell part	GO:0003676;GO:0003824;GO:0005488;GO:0005515;GO:0031202	nucleic acid binding;catalytic activity;binding;protein binding;RNA splicing factor activity, transesterification mechanism	GO:0000375;GO:0000377;GO:0000398;GO:0006139;GO:0006396;GO:0006397;GO:0006461;GO:0008152;GO:0008380;GO:0009987;GO:0016043;GO:0016070;GO:0016071;GO:0022607;GO:0032502;GO:0034960;GO:0043170;GO:0043283;GO:0043933;GO:0044237;GO:0044238;GO:0044260;GO:0048532;GO:0065003	RNA splicing, via transesterification reactions;RNA splicing, via transesterification reactions with bulged adenosine as nucleophile;nuclear mRNA splicing, via spliceosome;nucleobase, nucleoside, nucleotide and nucleic acid metabolic process;RNA processing;mRNA processing;protein complex assembly;metabolic process;RNA splicing;cellular process;cellular component organization;RNA metabolic process…	hsa:23450				3	6	6	8	6	6	8	6	6	8	5.3	5.3	5.3	135.58	1217	4.2459e-45	1.0972	1.0852	0.45634	0.45634	8.4751	6	3577900
166;218;232;457;633;799;800;815;999;1097;1145;1223;1248;1249;1320;1321;1325;1334;1359;1398;1547;1566;1742;1755;1784;1793;1914	55;56;57;58;59	54;55;56	61;127;237;518;549	17;574;603	IPI00003865;IPI00037070;IPI00910870;IPI00007702;IPI00902596;IPI00877807;IPI00880019;IPI00909073;IPI00844513;IPI00888728	27;21;12;10;5;5;4;3;3;1	Heat shock cognate 71 kDa protein;Heat shock 70 kDa protein 8	HSPA8;HSC70;HSP73;HSPA10	Isoform 1 of Heat shock cognate 71 kDa protein;Isoform 2 of Heat shock cognate 71 kDa protein	P11142-1;P11142;A8K7Q2;B3KTV0;B4E1Q1;Q53GZ6;Q96BE0;Q96H53;Q96IS6;Q9NWW3;Q9NZ87;P11142-2;Q53HF2	ENSG00000109971		NP_006588;NP_694881	PF00012	HSP70	Hsp70 protein	GO:0005622;GO:0005737;GO:0009986;GO:0016023;GO:0031410;GO:0031982;GO:0031988;GO:0042470;GO:0043226;GO:0043227;GO:0043229;GO:0043231;GO:0044424;GO:0044444;GO:0044464;GO:0048770	intracellular;cytoplasm;cell surface;cytoplasmic membrane-bounded vesicle;cytoplasmic vesicle;vesicle;membrane-bounded vesicle;melanosome;organelle;membrane-bounded organelle;intracellular organelle;intracellular membrane-bounded organelle;intracellular part;cytoplasmic part;cell part;pigment granule	GO:0000166;GO:0003824;GO:0005488;GO:0005515;GO:0005524;GO:0016462;GO:0016787;GO:0016817;GO:0016818;GO:0016887;GO:0017076;GO:0017111;GO:0030554;GO:0032553;GO:0032555;GO:0032559;GO:0042623	nucleotide binding;catalytic activity;binding;protein binding;ATP binding;pyrophosphatase activity;hydrolase activity;hydrolase activity, acting on acid anhydrides;hydrolase activity, acting on acid anhydrides, in phosphorus-containing anhydrides;ATPase activity;purine nucleotide binding;nucleoside-triphosphatase activity;adenyl nucleotide binding;ribonucleotide binding;purine ribonucleotide bind…	GO:0006457;GO:0006950;GO:0006986;GO:0008152;GO:0009607;GO:0009987;GO:0019538;GO:0042221;GO:0043170;GO:0044237;GO:0044238;GO:0044260;GO:0044267;GO:0050896;GO:0051789	protein folding;response to stress;response to unfolded protein;metabolic process;response to biotic stimulus;cellular process;protein metabolic process;response to chemical stimulus;macromolecule metabolic process;cellular metabolic process;primary metabolic process;cellular macromolecule metabolic process;cellular protein metabolic process;response to stimulus;response to protein stimulus	hsa:3312	ko04010;ko04612	MAPK signaling pathway;Antigen processing and presentation	K03283	10	27	28	43	27	28	43	21	22	34	42.9	42.9	35.6	70.897	646	9.3862e-257	0.76225	1.0838	0.45502	0.45502	27.12	53	1955200000
498;583					IPI00016613;IPI00744507;IPI00784195;IPI00741317;IPI00472911	2;2;2;2;1	cDNA, FLJ92904, highly similar to Homo sapiens casein kinase 2, alpha 1 polypeptide (CSNK2A1), mRNA;Casein kinase II subunit alpha;Casein kinase II alpha subunit (HCG21984);Casein kinase 2 alpha isoform;cDNA FLJ57289, highly similar to Casein kinase II subunit alpha (Casein kinase 2, alpha 1 polypeptide, isoform CRA_b)	CSNK2A1;CK2A1;hCG_21984;hCG_39868	CSNK2A1 protein;Casein kinase II subunit alpha;Casein kinase II alpha subunit;Casein kinase 2 alpha isoform;casein kinase II alpha 1 subunit isoform b	B2R6D7;B5BUH5;Q5U5J2;P68400;Q5U065;Q8NEV1;Q2I0Y7;B4DYS6	ENSG00000101266	OTTHUMP00000029925;OTTHUMP00000029926	NP_001886;NP_808227;NP_808228	PF00069	Pkinase	Protein kinase domain	GO:0005634;GO:0005886;GO:0016020;GO:0043226;GO:0043227;GO:0043229;GO:0043231;GO:0044424;GO:0044464	nucleus;plasma membrane;membrane;organelle;membrane-bounded organelle;intracellular organelle;intracellular membrane-bounded organelle;intracellular part;cell part	GO:0000166;GO:0003824;GO:0004672;GO:0004674;GO:0005488;GO:0005524;GO:0016301;GO:0016740;GO:0016772;GO:0016773;GO:0017076;GO:0030554;GO:0032553;GO:0032555;GO:0032559;GO:0005515;GO:0047485;GO:0008013;GO:0019208;GO:0019888;GO:0030234	nucleotide binding;catalytic activity;protein kinase activity;protein serine/threonine kinase activity;binding;ATP binding;kinase activity;transferase activity;transferase activity, transferring phosphorus-containing groups;phosphotransferase activity, alcohol group as acceptor;purine nucleotide binding;adenyl nucleotide binding;ribonucleotide binding;purine ribonucleotide binding;adenyl ribonucl…	GO:0006464;GO:0006468;GO:0006793;GO:0006796;GO:0008152;GO:0009987;GO:0016310;GO:0019538;GO:0043170;GO:0043283;GO:0043412;GO:0043687;GO:0044237;GO:0044238;GO:0044260;GO:0044267;GO:0007154;GO:0007165;GO:0007166;GO:0016055;GO:0050789;GO:0050794;GO:0065007	protein modification process;protein amino acid phosphorylation;phosphorus metabolic process;phosphate metabolic process;metabolic process;cellular process;phosphorylation;protein metabolic process;macromolecule metabolic process;biopolymer metabolic process;biopolymer modification;post-translational protein modification;cellular metabolic process;primary metabolic process;cellular macromolecule …	hsa:1457	ko04310;ko04520;ko04530	Wnt signaling pathway;Adherens junction;Tight junction	K03097	5	2	2	4	2	2	4	2	2	4	6.3	6.3	6.3	45.908	397	7.0949e-05	1.1158	1.0836	0.45491	0.45491	31.984	2	2498600
1521;1646;1846					IPI00297477;IPI00183920;IPI00792607;IPI00797067;IPI00782963;IPI00874066	3;3;2;2;1;1	U2 small nuclear ribonucleoprotein A';SNRPA1 protein (Small nuclear ribonucleoprotein polypeptide A', isoform CRA_d) (cDNA FLJ75425, highly similar to Homo sapiens small nuclear ribonucleoprotein polypeptide A', mRNA);U2 snRNP-specific A' protein	SNRPA1;hCG_1992004	U2 small nuclear ribonucleoprotein A';similar to OTTHUMP00000045488, partial;Small nuclear ribonucleoprotein polypeptide A', isoform CRA_d;U2 snRNP-specific A' protein	P09661;B2R5I6;Q53G21;Q53G61;Q6NVW9;O95485;Q9UEN1	ENSG00000131876	OTTHUMP00000176822;OTTHUMP00000194836;OTTHUMP00000045488;OTTHUMP00000176823;OTTHUMP00000176821	NP_003081;XP_001724540	PF00560	LRR_1	Leucine Rich Repeat	GO:0005634;GO:0005681;GO:0005686;GO:0030529;GO:0030532;GO:0032991;GO:0043226;GO:0043227;GO:0043229;GO:0043231;GO:0044422;GO:0044424;GO:0044428;GO:0044446;GO:0044464	nucleus;spliceosome;snRNP U2;ribonucleoprotein complex;small nuclear ribonucleoprotein complex;macromolecular complex;organelle;membrane-bounded organelle;intracellular organelle;intracellular membrane-bounded organelle;organelle part;intracellular part;nuclear part;intracellular organelle part;cell part	GO:0003676;GO:0003723;GO:0005488;GO:0005515	nucleic acid binding;RNA binding;binding;protein binding	GO:0000375;GO:0000377;GO:0000398;GO:0006139;GO:0006396;GO:0006397;GO:0008152;GO:0008380;GO:0009987;GO:0016070;GO:0016071;GO:0034960;GO:0043170;GO:0043283;GO:0044237;GO:0044238;GO:0044260	RNA splicing, via transesterification reactions;RNA splicing, via transesterification reactions with bulged adenosine as nucleophile;nuclear mRNA splicing, via spliceosome;nucleobase, nucleoside, nucleotide and nucleic acid metabolic process;RNA processing;mRNA processing;metabolic process;RNA splicing;cellular process;RNA metabolic process;mRNA metabolic process;cellular biopolymer metabolic pro…	hsa:6627			K11092	6	3	3	4	3	3	4	3	3	4	15.7	15.7	15.7	28.415	255	1.3696e-05	1.1504	1.081	0.45254	0.45254	10.891	3	2011300
159;618;1235;1460;1776	195		46		IPI00027626;IPI00552590;IPI00908488;IPI00910226;IPI00220656	5;4;2;2;1	T-complex protein 1 subunit zeta;CCT-zeta;CCT-zeta-1;Tcp20;HTR3;Acute morphine dependence-related protein 2;Uncharacterized protein CCT6A	CCT6A;CCT6;CCTZ	T-complex protein 1 subunit zeta;chaperonin containing TCP1, subunit 6A isoform b	P40227;A1JUI8;B2R9K8;B4DPJ8;Q59ET3;A6NCD2;B4DN39	ENSG00000146731	OTTHUMP00000024460;OTTHUMP00000159736	NP_001753;NP_001009186	PF00118	Cpn60_TCP1	TCP-1/cpn60 chaperonin family	GO:0005737;GO:0005832;GO:0032991;GO:0043234;GO:0044424;GO:0044444;GO:0044445;GO:0044464	cytoplasm;chaperonin-containing T-complex;macromolecular complex;protein complex;intracellular part;cytoplasmic part;cytosolic part;cell part	GO:0000166;GO:0005488;GO:0005515;GO:0005524;GO:0017076;GO:0030554;GO:0032553;GO:0032555;GO:0032559;GO:0051082	nucleotide binding;binding;protein binding;ATP binding;purine nucleotide binding;adenyl nucleotide binding;ribonucleotide binding;purine ribonucleotide binding;adenyl ribonucleotide binding;unfolded protein binding	GO:0006457;GO:0008152;GO:0009987;GO:0019538;GO:0043170;GO:0044237;GO:0044238;GO:0044260;GO:0044267	protein folding;metabolic process;cellular process;protein metabolic process;macromolecule metabolic process;cellular metabolic process;primary metabolic process;cellular macromolecule metabolic process;cellular protein metabolic process	hsa:908			K09498	5	5	5	7	5	5	7	5	5	7	12.8	12.8	12.8	58.024	531	5.8512e-14	0.69655	1.0777	0.44953	0.44953	28.853	5	8372000
372;741;1623;1684		178		455	IPI00553185;IPI00290770;IPI00552715;IPI00514032;IPI00514218;IPI00513703	4;4;3;1;1;1	T-complex protein 1 subunit gamma;CCT-gamma;cDNA FLJ44436 fis, clone UTERU2019706, highly similar to T-complex protein 1 subunit gamma;Uncharacterized protein CCT3 (cDNA FLJ57904, highly similar to T-complex protein 1 subunit gamma)	CCT3;CCTG;TRIC5;RP11-443G18.6-002	T-complex protein 1 subunit gamma;chaperonin containing TCP1, subunit 3 isoform b;chaperonin containing TCP1, subunit 3 isoform c	P49368;B4DUR8;Q2TU64;Q59H77;B3KX11;Q5SZY0;A6NE14	ENSG00000163468	OTTHUMP00000025735;OTTHUMP00000025736	NP_005989;NP_001008883;NP_001008800	PF00118	Cpn60_TCP1	TCP-1/cpn60 chaperonin family	GO:0005634;GO:0005737;GO:0005856;GO:0005886;GO:0016020;GO:0043226;GO:0043227;GO:0043228;GO:0043229;GO:0043231;GO:0043232;GO:0044424;GO:0044464	nucleus;cytoplasm;cytoskeleton;plasma membrane;membrane;organelle;membrane-bounded organelle;non-membrane-bounded organelle;intracellular organelle;intracellular membrane-bounded organelle;intracellular non-membrane-bounded organelle;intracellular part;cell part	GO:0000166;GO:0005488;GO:0005515;GO:0005524;GO:0017076;GO:0030554;GO:0032553;GO:0032555;GO:0032559;GO:0051082	nucleotide binding;binding;protein binding;ATP binding;purine nucleotide binding;adenyl nucleotide binding;ribonucleotide binding;purine ribonucleotide binding;adenyl ribonucleotide binding;unfolded protein binding	GO:0006457;GO:0008152;GO:0009987;GO:0019538;GO:0043170;GO:0044237;GO:0044238;GO:0044260;GO:0044267	protein folding;metabolic process;cellular process;protein metabolic process;macromolecule metabolic process;cellular metabolic process;primary metabolic process;cellular macromolecule metabolic process;cellular protein metabolic process	hsa:7203			K09495	6	4	4	6	4	4	6	4	4	6	7.7	7.7	7.7	60.533	545	2.5868e-40	1.0689	1.0762	0.44816	0.44816	14.56	4	7548900
222;782;958;1357		119		17	IPI00024933;IPI00477279;IPI00886871;IPI00873694;IPI00026645;IPI00887382;IPI00868816;IPI00455040;IPI00816063	4;2;2;2;2;2;2;1;1	60S ribosomal protein L12;Uncharacterized protein ENSP00000383857;Uncharacterized protein ENSP00000375058	RPL12	Isoform 1 of 60S ribosomal protein L12;similar to ribosomal protein L12;similar to ribosomal protein L12;Uncharacterized protein ENSP00000383857 (Fragment);Uncharacterized protein ENSP00000375058;similar to mCG18564;Pseudogene candidate	P30050-1;P30050;Q59FI9;B5MCF0;A8MTE8;A6NKJ6	ENSG00000197958;ENSG00000172746;ENSG00000204194	OTTHUMP00000022186;OTTHUMP00000182102	NP_000967;XP_934929;XP_946436;XP_001716388;XP_001720021;XP_001724727;XP_001724779	PF00298;PF03946	Ribosomal_L11;Ribosomal_L11_N	Ribosomal protein L11, RNA binding domain;Ribosomal protein L11, N-terminal domain	GO:0005622;GO:0005829;GO:0005840;GO:0030529;GO:0032991;GO:0043226;GO:0043228;GO:0043229;GO:0043232;GO:0044424;GO:0044444;GO:0044464;GO:0005634;GO:0005730;GO:0005737;GO:0043227;GO:0043231;GO:0044422;GO:0044428;GO:0044446	intracellular;cytosol;ribosome;ribonucleoprotein complex;macromolecular complex;organelle;non-membrane-bounded organelle;intracellular organelle;intracellular non-membrane-bounded organelle;intracellular part;cytoplasmic part;cell part;nucleus;nucleolus;cytoplasm;membrane-bounded organelle;intracellular membrane-bounded organelle;organelle part;nuclear part;intracellular organelle part	GO:0003676;GO:0003723;GO:0003735;GO:0005198;GO:0005488;GO:0005515	nucleic acid binding;RNA binding;structural constituent of ribosome;structural molecule activity;binding;protein binding	GO:0006412;GO:0006414;GO:0008152;GO:0009058;GO:0009059;GO:0009987;GO:0019538;GO:0034645;GO:0034960;GO:0034961;GO:0043170;GO:0043283;GO:0043284;GO:0044237;GO:0044238;GO:0044249;GO:0044260;GO:0044267	translation;translational elongation;metabolic process;biosynthetic process;macromolecule biosynthetic process;cellular process;protein metabolic process;cellular macromolecule biosynthetic process;cellular biopolymer metabolic process;cellular biopolymer biosynthetic process;macromolecule metabolic process;biopolymer metabolic process;biopolymer biosynthetic process;cellular metabolic process;pr…	hsa:6136;hsa:730404;hsa:731959	ko03010	Ribosome	K02870	9	4	4	6	4	4	6	4	4	6	29.1	29.1	29.1	17.818	165	1.7052e-25	1.0872	1.0713	0.44373	0.44373	4.3785	4	7421100
26;346;357;384;406;707;1040;1142;1407;1496;1803;1996;2014;2017;2018	325;326	215	363;466	366	IPI00414676;IPI00555614;IPI00455599;IPI00515119;IPI00640129;IPI00746291;IPI00514027	15;6;6;5;4;3;3	Heat shock protein HSP 90-beta;HSP 84	HSP90AB1;HSP90B;HSPC2;HSPCB	Heat shock protein HSP 90-beta	P08238;A8K3W9;B2R5P0;B4DGL0;B4DMA2;Q6PK50;Q9H6X9	ENSG00000096384	OTTHUMP00000016517;OTTHUMP00000016518;OTTHUMP00000016519	NP_031381	PF02518;PF00183	HATPase_c;HSP90	Histidine kinase-, DNA gyrase B-, and HSP90-like ATPase;Hsp90 protein	GO:0005737;GO:0016023;GO:0031410;GO:0031982;GO:0031988;GO:0042470;GO:0043226;GO:0043227;GO:0043229;GO:0043231;GO:0044424;GO:0044444;GO:0044464;GO:0048770	cytoplasm;cytoplasmic membrane-bounded vesicle;cytoplasmic vesicle;vesicle;membrane-bounded vesicle;melanosome;organelle;membrane-bounded organelle;intracellular organelle;intracellular membrane-bounded organelle;intracellular part;cytoplasmic part;cell part;pigment granule	GO:0000166;GO:0005488;GO:0005515;GO:0005524;GO:0017076;GO:0019904;GO:0030234;GO:0030235;GO:0030554;GO:0030911;GO:0032553;GO:0032555;GO:0032559;GO:0051082	nucleotide binding;binding;protein binding;ATP binding;purine nucleotide binding;protein domain specific binding;enzyme regulator activity;nitric-oxide synthase regulator activity;adenyl nucleotide binding;TPR domain binding;ribonucleotide binding;purine ribonucleotide binding;adenyl ribonucleotide binding;unfolded protein binding	GO:0006457;GO:0006950;GO:0006986;GO:0008152;GO:0009607;GO:0009889;GO:0009891;GO:0009893;GO:0009987;GO:0019222;GO:0019538;GO:0031323;GO:0031325;GO:0031326;GO:0031328;GO:0042221;GO:0043170;GO:0044237;GO:0044238;GO:0044260;GO:0044267;GO:0045428;GO:0045429;GO:0048518;GO:0048522;GO:0050789;GO:0050794;GO:0050896;GO:0051171;GO:0051173;GO:0051789;GO:0065007	protein folding;response to stress;response to unfolded protein;metabolic process;response to biotic stimulus;regulation of biosynthetic process;positive regulation of biosynthetic process;positive regulation of metabolic process;cellular process;regulation of metabolic process;protein metabolic process;regulation of cellular metabolic process;positive regulation of cellular metabolic process;reg…	hsa:3326	ko04914;ko04612;ko05215	Progesterone-mediated oocyte maturation;Antigen processing and presentation;Prostate cancer	K04079	7	15	15	20	8	8	10	7	7	9	24.3	14.6	13	83.263	724	3.3674e-46	0.55644	1.068	0.44065	0.44065	55.204	19	21267000
494;657					IPI00301021;IPI00449669	2;2	Translocon-associated protein subunit alpha;Signal sequence receptor subunit alpha	SSR1;TRAPA;PSEC0262	Isoform 1 of Translocon-associated protein subunit alpha;Isoform 2 of Translocon-associated protein subunit alpha	P43307-1;P43307;B2R6N9;P43307-2	ENSG00000124783	OTTHUMP00000015998	NP_003135	PF03896	TRAP_alpha	Translocon-associated protein (TRAP), alpha subunit	GO:0005783;GO:0005789;GO:0016020;GO:0016021;GO:0031090;GO:0031224;GO:0043226;GO:0043227;GO:0043229;GO:0043231;GO:0044422;GO:0044424;GO:0044425;GO:0044432;GO:0044444;GO:0044446;GO:0044464	endoplasmic reticulum;endoplasmic reticulum membrane;membrane;integral to membrane;organelle membrane;intrinsic to membrane;organelle;membrane-bounded organelle;intracellular organelle;intracellular membrane-bounded organelle;organelle part;intracellular part;membrane part;endoplasmic reticulum part;cytoplasmic part;intracellular organelle part;cell part	GO:0005048;GO:0005488;GO:0005509;GO:0042277;GO:0043167;GO:0043169;GO:0046872	signal sequence binding;binding;calcium ion binding;peptide binding;ion binding;cation binding;metal ion binding	GO:0006605;GO:0006612;GO:0006613;GO:0006810;GO:0006886;GO:0008284;GO:0015031;GO:0042127;GO:0045184;GO:0046907;GO:0048518;GO:0048522;GO:0050789;GO:0050794;GO:0051234;GO:0051649;GO:0065007	protein targeting;protein targeting to membrane;cotranslational protein targeting to membrane;transport;intracellular protein transport;positive regulation of cell proliferation;protein transport;regulation of cell proliferation;establishment of protein localization;intracellular transport;positive regulation of biological process;positive regulation of cellular process;regulation of biological p…	hsa:6745				2	2	2	3	2	2	3	2	2	3	8	8	8	32.235	286	7.3338e-14	1.1188	1.061	0.4343	0.4343	37.545	3	4691500
48;62;69;71;74;124;137;172;203;206;221;312;440;499;522;541;664;731;752;864;933;1051;1149;1168;1192;1350;1540;1543;1557;1656;1714;1769;1896;1925;1935;1936;1963;2005	278;279;280;281	190;191;192;193;194;195;196;197;198	297;660;1462;2207	478;483;623;631;1157;1453;2543;2582;2601	IPI00333541;IPI00302592;IPI00644576;IPI00909642;IPI00178352;IPI00413958;IPI00910863;IPI00657767;IPI00552858;IPI00552416;IPI00798140;IPI00553169	38;38;38;34;5;5;5;4;3;2;1;1	Filamin-A;Alpha-filamin;Filamin-1;Endothelial actin-binding protein;Actin-binding protein 280;Non-muscle filamin;cDNA FLJ57038, highly similar to Filamin-A;Filamin A	FLNA;FLN;FLN1;XX-FW83128A1.1-010	Isoform 1 of Filamin-A;Isoform 2 of Filamin-A;Filamin A, alpha;Filamin A	P21333-1;P21333;Q5HY55;Q60FE5;P21333-2;Q5HY53;Q60FE6;Q6NXF2;Q8TES4;B4E2F9;Q5HY54;Q86TQ3;Q96C61;B2ZZ80	ENSG00000196924	OTTHUMP00000024321;OTTHUMP00000024320;OTTHUMP00000064890	NP_001104026;NP_001447	PF00307;PF00630	CH;Filamin	Calponin homology (CH) domain;Filamin/ABP280 repeat	GO:0005634;GO:0005737;GO:0005802;GO:0005856;GO:0015629;GO:0043226;GO:0043227;GO:0043228;GO:0043229;GO:0043231;GO:0043232;GO:0044422;GO:0044424;GO:0044431;GO:0044444;GO:0044446;GO:0044464	nucleus;cytoplasm;trans-Golgi network;cytoskeleton;actin cytoskeleton;organelle;membrane-bounded organelle;non-membrane-bounded organelle;intracellular organelle;intracellular membrane-bounded organelle;intracellular non-membrane-bounded organelle;organelle part;intracellular part;Golgi apparatus part;cytoplasmic part;intracellular organelle part;cell part	GO:0001948;GO:0003779;GO:0004871;GO:0005080;GO:0005102;GO:0005488;GO:0005515;GO:0008092;GO:0008134;GO:0017016;GO:0017048;GO:0017160;GO:0019899;GO:0019900;GO:0019901;GO:0031267;GO:0042802;GO:0042803;GO:0046983;GO:0048365;GO:0051015;GO:0051020;GO:0060089	glycoprotein binding;actin binding;signal transducer activity;protein kinase C binding;receptor binding;binding;protein binding;cytoskeletal protein binding;transcription factor binding;Ras GTPase binding;Rho GTPase binding;Ral GTPase binding;enzyme binding;kinase binding;protein kinase binding;small GTPase binding;identical protein binding;protein homodimerization activity;protein dimerization a…	GO:0006810;GO:0007015;GO:0007399;GO:0009889;GO:0009966;GO:0009967;GO:0009987;GO:0010468;GO:0010556;GO:0010627;GO:0010740;GO:0016192;GO:0016197;GO:0019219;GO:0019222;GO:0030029;GO:0030036;GO:0031323;GO:0031532;GO:0032386;GO:0032388;GO:0032502;GO:0032879;GO:0033157;GO:0042306;GO:0042307;GO:0042990;GO:0042993;GO:0043122;GO:0043123;GO:0043392;GO:0043433;GO:0045022;GO:0045449;GO:0046822;GO:0046824;GO:…	transport;actin filament organization;nervous system development;regulation of biosynthetic process;regulation of signal transduction;positive regulation of signal transduction;cellular process;regulation of gene expression;regulation of macromolecule biosynthetic process;regulation of protein kinase cascade;positive regulation of protein kinase cascade;vesicle-mediated transport;endosome transpo…	hsa:2316	ko04010;ko04510	MAPK signaling pathway;Focal adhesion	K04437	12	38	38	48	38	38	48	33	33	40	18	18	16.7	280.74	2647	3.1787e-198	0.41651	1.0593	0.43272	0.43272	19.876	41	12564000
1165;1385;1442	219		350		IPI00554737;IPI00908543;IPI00910732;IPI00168184;IPI00798040;IPI00335449;IPI00909316;IPI00874039;IPI00294178;IPI00910814;IPI00909011;IPI00910515	3;3;3;3;3;1;1;1;1;1;1;1	Serine/threonine-protein phosphatase 2A 65 kDa regulatory subunit A alpha isoform;PP2A, subunit A, PR65-alpha isoform;PP2A, subunit A, R1-alpha isoform;Medium tumor antigen-associated 61 kDa protein;cDNA FLJ56133, highly similar to Serine/threonine-protein phosphatase 2A 65 kDa regulatory subunit A alpha isoform;cDNA FLJ56053, highly similar to Serine/threonine-protein phosphatase 2A 65 kDa regul…	PPP2R1A	Serine/threonine-protein phosphatase 2A 65 kDa regulatory subunit A alpha isoform;cDNA FLJ56133, highly similar to Serine/threonine-protein phosphatase 2A 65 kDa regulatory subunit A alpha isoform;cDNA FLJ56053, highly similar to Serine/threonine-protein phosphatase 2A 65 kDa regulatory subunit A alpha isoform;cDNA FLJ34068 fis, clone FCBBF3001918, highly similar to SERINE/THREONINE PROTEIN PHOSP…	P30153;A8K3H8;A8K7B7;B4DDF7;B4DQY1;B4DE69;Q8NB89;B3KQV6	ENSG00000105568	OTTHUMP00000077853;OTTHUMP00000174392;OTTHUMP00000174393;OTTHUMP00000077854	NP_055040	PF02985	HEAT	HEAT repeat	GO:0000159;GO:0000267;GO:0005625;GO:0005634;GO:0005739;GO:0005829;GO:0005856;GO:0008287;GO:0015630;GO:0016020;GO:0032991;GO:0043226;GO:0043227;GO:0043228;GO:0043229;GO:0043231;GO:0043232;GO:0043234;GO:0044424;GO:0044444;GO:0044464	protein phosphatase type 2A complex;cell fraction;soluble fraction;nucleus;mitochondrion;cytosol;cytoskeleton;protein serine/threonine phosphatase complex;microtubule cytoskeleton;membrane;macromolecular complex;organelle;membrane-bounded organelle;non-membrane-bounded organelle;intracellular organelle;intracellular membrane-bounded organelle;intracellular non-membrane-bounded organelle;protein c…	GO:0003823;GO:0005488;GO:0005515;GO:0008601;GO:0019208;GO:0019888;GO:0030234;GO:0046982;GO:0046983	antigen binding;binding;protein binding;protein phosphatase type 2A regulator activity;phosphatase regulator activity;protein phosphatase regulator activity;enzyme regulator activity;protein heterodimerization activity;protein dimerization activity	GO:0000188;GO:0001558;GO:0001932;GO:0001933;GO:0006139;GO:0006275;GO:0006396;GO:0006461;GO:0006464;GO:0006469;GO:0006470;GO:0006629;GO:0006643;GO:0006665;GO:0006672;GO:0006793;GO:0006796;GO:0006917;GO:0007154;GO:0007165;GO:0007242;GO:0008152;GO:0008380;GO:0009889;GO:0009892;GO:0009966;GO:0009968;GO:0009987;GO:0010033;GO:0010468;GO:0010556;GO:0010563;GO:0010605;GO:0010627;GO:0010741;GO:0010755;GO:…	inactivation of MAPK activity;regulation of cell growth;regulation of protein amino acid phosphorylation;negative regulation of protein amino acid phosphorylation;nucleobase, nucleoside, nucleotide and nucleic acid metabolic process;regulation of DNA replication;RNA processing;protein complex assembly;protein modification process;negative regulation of protein kinase activity;protein amino acid d…	hsa:5518	ko04310;ko04350;ko04530;ko04730	Wnt signaling pathway;TGF-beta signaling pathway;Tight junction;Long-term depression	K03456	12	3	3	6	3	3	6	3	3	6	7.5	7.5	7.5	65.308	589	1.718e-10	0.96373	1.0583	0.43178	0.43178	8.5292	5	4362300
404;1198;1830					IPI00105598;IPI00790498	3;2	26S proteasome non-ATPase regulatory subunit 11;26S proteasome regulatory subunit S9;26S proteasome regulatory subunit p44.5	PSMD11	Proteasome 26S non-ATPase subunit 11 variant (Fragment);Protein	O00231;A8K3I7;B4DTS5;Q53FT5	ENSG00000108671	OTTHUMP00000163703;OTTHUMP00000180923;OTTHUMP00000163704	NP_002806	PF01399	PCI	PCI domain	GO:0000502;GO:0005829;GO:0032991;GO:0043234;GO:0044424;GO:0044444;GO:0044464	proteasome complex;cytosol;macromolecular complex;protein complex;intracellular part;cytoplasmic part;cell part	GO:0005488;GO:0005515	binding;protein binding	GO:0006508;GO:0006511;GO:0008152;GO:0009056;GO:0009057;GO:0009987;GO:0010498;GO:0019538;GO:0019941;GO:0022402;GO:0030163;GO:0031145;GO:0043085;GO:0043086;GO:0043161;GO:0043170;GO:0043283;GO:0043285;GO:0043632;GO:0044237;GO:0044238;GO:0044248;GO:0044257;GO:0044260;GO:0044265;GO:0044267;GO:0050790;GO:0051340;GO:0051351;GO:0051352;GO:0051436;GO:0051437;GO:0051438;GO:0051439;GO:0051443;GO:0051444;GO:…	proteolysis;ubiquitin-dependent protein catabolic process;metabolic process;catabolic process;macromolecule catabolic process;cellular process;proteasomal protein catabolic process;protein metabolic process;modification-dependent protein catabolic process;cell cycle process;protein catabolic process;anaphase-promoting complex-dependent proteasomal ubiquitin-dependent protein catabolic process;pos…	hsa:5717	ko03050	Proteasome	K03036	2	3	3	4	3	3	4	3	3	4	7.6	7.6	7.6	47.534	423	1.5377e-08	1.1694	1.0582	0.43171	0.43171	16.24	3	4329500
61;1683					IPI00029468;IPI00908883;IPI00029469	2;2;1	Alpha-centractin;Centrosome-associated actin homolog;Actin-RPV;ARP1;cDNA FLJ55002, highly similar to Alpha-centractin;Beta-centractin;Actin-related protein 1B	ACTR1A;CTRN1;ACTR1B;CTRN2	Alpha-centractin;cDNA FLJ55002, highly similar to Alpha-centractin;Beta-centractin	P61163;B2R6B0;B4DMT4;B4DXP9;B4DM97;P42025;Q13841	ENSG00000138107;ENSG00000115073	OTTHUMP00000020366;OTTHUMP00000161110	NP_005727;NP_005726	PF00022	Actin	Actin	GO:0005737;GO:0005813;GO:0005815;GO:0005856;GO:0005869;GO:0005875;GO:0032991;GO:0043226;GO:0043228;GO:0043229;GO:0043232;GO:0043234;GO:0044422;GO:0044424;GO:0044430;GO:0044444;GO:0044446;GO:0044464	cytoplasm;centrosome;microtubule organizing center;cytoskeleton;dynactin complex;microtubule associated complex;macromolecular complex;organelle;non-membrane-bounded organelle;intracellular organelle;intracellular non-membrane-bounded organelle;protein complex;organelle part;intracellular part;cytoskeletal part;cytoplasmic part;intracellular organelle part;cell part	GO:0000166;GO:0005198;GO:0005488;GO:0005515;GO:0005524;GO:0017076;GO:0030554;GO:0032553;GO:0032555;GO:0032559	nucleotide binding;structural molecule activity;binding;protein binding;ATP binding;purine nucleotide binding;adenyl nucleotide binding;ribonucleotide binding;purine ribonucleotide binding;adenyl ribonucleotide binding	GO:0006810;GO:0009987;GO:0016192;GO:0051234	transport;cellular process;vesicle-mediated transport;establishment of localization	hsa:10121;hsa:10120				3	2	2	2	2	2	2	2	2	2	6.9	6.9	6.9	42.613	376	1.2145e-34	1.1639	1.0531	0.42702	0.42702	6.7645	2	2766100
15;402;551;626;628;964;1094;1621;1998;2001	70	61	201	129	IPI00007188;IPI00291467;IPI00022891;IPI00645646;IPI00010420;IPI00556601;IPI00455148	10;8;7;6;3;3;1	ADP/ATP translocase 2;Adenine nucleotide translocator 2;ADP,ATP carrier protein 2;Solute carrier family 25 member 5;ADP,ATP carrier protein, fibroblast isoform;ADP/ATP translocase 3;ANT 3;ADP,ATP carrier protein 3;Solute carrier family 25 member 6;ADP,ATP carrier protein, isoform T2;ADP/ATP translocase 1;Adenine nucleotide translocator 1;ADP,ATP carrier protein 1;Solute carrier family 25 member 4…	SLC25A5;ANT2;SLC25A6;ANT3;CDABP0051;SLC25A4;ANT1	ADP/ATP translocase 2;ADP/ATP translocase 3;ADP/ATP translocase 1;17 kDa protein	P05141;B2RCV1;Q6NVC0;P12236;Q59EI9;Q6I9V5;P12235;A8K787	ENSG00000005022;ENSG00000169100;ENSG00000151729	OTTHUMP00000024324;OTTHUMP00000022826;OTTHUMP00000165924;OTTHUMP00000022827	NP_001143;NP_001627;NP_001142	PF00153	Mito_carr	Mitochondrial carrier protein	GO:0005739;GO:0005743;GO:0005887;GO:0016020;GO:0016021;GO:0019866;GO:0031090;GO:0031224;GO:0031226;GO:0031966;GO:0043226;GO:0043227;GO:0043229;GO:0043231;GO:0044422;GO:0044424;GO:0044425;GO:0044429;GO:0044444;GO:0044446;GO:0044459;GO:0044464;GO:0005744;GO:0032991;GO:0043234;GO:0044455	mitochondrion;mitochondrial inner membrane;integral to plasma membrane;membrane;integral to membrane;organelle inner membrane;organelle membrane;intrinsic to membrane;intrinsic to plasma membrane;mitochondrial membrane;organelle;membrane-bounded organelle;intracellular organelle;intracellular membrane-bounded organelle;organelle part;intracellular part;membrane part;mitochondrial part;cytoplasmic…	GO:0005215;GO:0005345;GO:0005488;GO:0015205;GO:0015207;GO:0015932;GO:0022857;GO:0022891;GO:0022892;GO:0005471;GO:0005515;GO:0015291;GO:0015297;GO:0015300;GO:0022804	transporter activity;purine transmembrane transporter activity;binding;nucleobase transmembrane transporter activity;adenine transmembrane transporter activity;nucleobase, nucleoside, nucleotide and nucleic acid transmembrane transporter activity;transmembrane transporter activity;substrate-specific transmembrane transporter activity;substrate-specific transporter activity;ATP:ADP antiporter acti…	GO:0006810;GO:0044419;GO:0051234;GO:0051704;GO:0006839;GO:0006915;GO:0008219;GO:0009987;GO:0012501;GO:0016265;GO:0032502;GO:0046907;GO:0051649;GO:0000002;GO:0006091;GO:0006996;GO:0007005;GO:0008152;GO:0016043;GO:0044237;GO:0048532	transport;interspecies interaction between organisms;establishment of localization;multi-organism process;mitochondrial transport;apoptosis;cell death;cellular process;programmed cell death;death;developmental process;intracellular transport;establishment of localization in cell;mitochondrial genome maintenance;generation of precursor metabolites and energy;organelle organization;mitochondrion or…	hsa:292;hsa:293;hsa:291	ko04020	Calcium signaling pathway	K05863	7	10	10	20	10	10	20	10	10	20	37.6	37.6	37.6	32.895	298	5.0712e-54	1.091	1.0514	0.42543	0.42543	162.7	22	96856000
546;740;1514;1561;1601;2045	265;266;267	176;177	384;388;430	357;385	IPI00290566;IPI00550591	6;5	T-complex protein 1 subunit alpha;CCT-alpha	CCT1;CCTA;TCP1	T-complex protein 1 subunit alpha;T-complex protein 1 isoform b	P17987	ENSG00000120438	OTTHUMP00000017529	NP_110379;NP_001008897	PF00118	Cpn60_TCP1	TCP-1/cpn60 chaperonin family	GO:0005737;GO:0005829;GO:0044424;GO:0044444;GO:0044464	cytoplasm;cytosol;intracellular part;cytoplasmic part;cell part	GO:0000166;GO:0005488;GO:0005515;GO:0005524;GO:0017076;GO:0030554;GO:0032553;GO:0032555;GO:0032559;GO:0051082	nucleotide binding;binding;protein binding;ATP binding;purine nucleotide binding;adenyl nucleotide binding;ribonucleotide binding;purine ribonucleotide binding;adenyl ribonucleotide binding;unfolded protein binding	GO:0006457;GO:0006461;GO:0007021;GO:0008152;GO:0009987;GO:0016043;GO:0019538;GO:0022607;GO:0032502;GO:0034621;GO:0034622;GO:0043170;GO:0043623;GO:0043933;GO:0044237;GO:0044238;GO:0044260;GO:0044267;GO:0048532;GO:0065003	protein folding;protein complex assembly;tubulin complex assembly;metabolic process;cellular process;cellular component organization;protein metabolic process;cellular component assembly;developmental process;cellular macromolecular complex subunit organization;cellular macromolecular complex assembly;macromolecule metabolic process;cellular protein complex assembly;macromolecular complex subunit…					2	6	6	7	6	6	7	6	6	7	16.5	16.5	16.5	60.343	556	5.3854e-15	0.98558	1.0511	0.42514	0.42514	26.367	7	9572900
76;136;187;415;441;990;1027;1184					IPI00784090;IPI00302925;IPI00797206;IPI00794673	8;8;2;2	T-complex protein 1 subunit theta;CCT-theta;Renal carcinoma antigen NY-REN-15	CCT8;CCTQ;KIAA0002	T-complex protein 1 subunit theta;59 kDa protein	P50990;B4DEM7;B4DQH4;Q53HU0;Q7Z759	ENSG00000156261	OTTHUMP00000096463;OTTHUMP00000096462	NP_006576	PF00118	Cpn60_TCP1	TCP-1/cpn60 chaperonin family	GO:0005737;GO:0044424;GO:0044464	cytoplasm;intracellular part;cell part	GO:0000166;GO:0003824;GO:0005488;GO:0005515;GO:0005524;GO:0016462;GO:0016787;GO:0016817;GO:0016818;GO:0016887;GO:0017076;GO:0017111;GO:0030554;GO:0032553;GO:0032555;GO:0032559;GO:0042623;GO:0051082	nucleotide binding;catalytic activity;binding;protein binding;ATP binding;pyrophosphatase activity;hydrolase activity;hydrolase activity, acting on acid anhydrides;hydrolase activity, acting on acid anhydrides, in phosphorus-containing anhydrides;ATPase activity;purine nucleotide binding;nucleoside-triphosphatase activity;adenyl nucleotide binding;ribonucleotide binding;purine ribonucleotide bind…	GO:0006457;GO:0008152;GO:0009987;GO:0019538;GO:0043170;GO:0044237;GO:0044238;GO:0044260;GO:0044267	protein folding;metabolic process;cellular process;protein metabolic process;macromolecule metabolic process;cellular metabolic process;primary metabolic process;cellular macromolecule metabolic process;cellular protein metabolic process	hsa:10694			K09500	4	8	8	12	8	8	12	8	8	12	16.2	16.2	16.2	59.62	548	6.7125e-62	0.96159	1.0501	0.42427	0.42427	17.272	13	18815000
107;513;520;530;912;970;1222;1354;1356;1437;1452;1580;1712;1759;1761;1903;1912	306;307;308;309;310		419;421;489;493;649		IPI00337385;IPI00337387;IPI00872483;IPI00337386;IPI00397509;IPI00909774;IPI00465345;IPI00789604;IPI00646529	17;17;17;17;17;14;2;2;2	Pre-mRNA-processing factor 40 homolog A;Formin-binding protein 3;Formin-binding protein 11;Huntingtin-interacting protein A;Huntingtin yeast partner A;Fas ligand-associated factor 1;NY-REN-6 antigen;cDNA FLJ59286, highly similar to Pre-mRNA-processing factor 40 homolog A	PRPF40A;FBP11;FLAF1;FNBP3;HYPA;HSPC225	Isoform 1 of Pre-mRNA-processing factor 40 homolog A;Isoform 3 of Pre-mRNA-processing factor 40 homolog A;107 kDa protein;formin binding protein 3;Isoform 4 of Pre-mRNA-processing factor 40 homolog A;cDNA FLJ59286, highly similar to Pre-mRNA-processing factor 40 homolog A (Fragment)	O75400-1;O75400;O75400-3;O75400-2;Q05C41;O75400-4;Q4ZG51;B4DPY2	ENSG00000196504		NP_060362	PF01846;PF00397	FF;WW	FF domain;WW domain	GO:0005634;GO:0016604;GO:0016607;GO:0043226;GO:0043227;GO:0043229;GO:0043231;GO:0044422;GO:0044424;GO:0044428;GO:0044446;GO:0044451;GO:0044464	nucleus;nuclear body;nuclear speck;organelle;membrane-bounded organelle;intracellular organelle;intracellular membrane-bounded organelle;organelle part;intracellular part;nuclear part;intracellular organelle part;nucleoplasm part;cell part	GO:0005488;GO:0005515	binding;protein binding	GO:0006139;GO:0006396;GO:0006397;GO:0008152;GO:0008380;GO:0009987;GO:0016070;GO:0016071;GO:0034960;GO:0043170;GO:0043283;GO:0044237;GO:0044238;GO:0044260	nucleobase, nucleoside, nucleotide and nucleic acid metabolic process;RNA processing;mRNA processing;metabolic process;RNA splicing;cellular process;RNA metabolic process;mRNA metabolic process;cellular biopolymer metabolic process;macromolecule metabolic process;biopolymer metabolic process;cellular metabolic process;primary metabolic process;cellular macromolecule metabolic process	hsa:55660				9	17	17	28	17	17	28	17	17	28	19.3	19.3	19.3	108.8	957	4.3482e-82	0.9372	1.0477	0.422	0.422	23.811	24	51474000
41;1026;2004					IPI00103525;IPI00395775	3;3	Paraspeckle component 1;Paraspeckle protein 1	PSPC1;PSP1	Isoform 1 of Paraspeckle component 1;Isoform 2 of Paraspeckle component 1	Q8WXF1-1;Q8WXF1;B4DWI8;Q8WXF1-2	ENSG00000121390	OTTHUMP00000018077;OTTHUMP00000018078	NP_001035879	PF08075;PF00076	NOPS;RRM_1	NOPS (NUC059) domain;RNA recognition motif. (a.k.a. RRM, RBD, or RNP domain)	GO:0005634;GO:0005737;GO:0016363;GO:0043226;GO:0043227;GO:0043229;GO:0043231;GO:0044422;GO:0044424;GO:0044428;GO:0044446;GO:0044464	nucleus;cytoplasm;nuclear matrix;organelle;membrane-bounded organelle;intracellular organelle;intracellular membrane-bounded organelle;organelle part;intracellular part;nuclear part;intracellular organelle part;cell part	GO:0000166;GO:0003676;GO:0003723;GO:0005488;GO:0005515	nucleotide binding;nucleic acid binding;RNA binding;binding;protein binding	GO:0006139;GO:0006350;GO:0006355;GO:0008152;GO:0009058;GO:0009059;GO:0009889;GO:0009987;GO:0010468;GO:0010556;GO:0019219;GO:0019222;GO:0031323;GO:0034645;GO:0034960;GO:0034961;GO:0043170;GO:0043283;GO:0043284;GO:0044237;GO:0044238;GO:0044249;GO:0044260;GO:0045449;GO:0050789;GO:0050794;GO:0051252;GO:0060255;GO:0065007	nucleobase, nucleoside, nucleotide and nucleic acid metabolic process;transcription;regulation of transcription, DNA-dependent;metabolic process;biosynthetic process;macromolecule biosynthetic process;regulation of biosynthetic process;cellular process;regulation of gene expression;regulation of macromolecule biosynthetic process;regulation of nucleobase, nucleoside, nucleotide and nucleic acid m…	hsa:55269				2	3	3	6	3	3	6	3	3	6	7.1	7.1	7.1	58.743	523	9.2863e-13	0.94605	1.0433	0.41793	0.41793	12.521	3	7863000
772;875	240		433		IPI00219365;IPI00872814;IPI00017367;IPI00843975;IPI00872684;IPI00746388;IPI00903145;IPI00384282	2;2;1;1;1;1;1;1	Moesin;Membrane-organizing extension spike protein;Uncharacterized protein MSN;Radixin isoform b (Radixin, isoform CRA_a) (Radixin isoform e) (Radixin isoform f);Ezrin;p81;Cytovillin;Villin-2;Cytovillin 2;Radixin	MSN;RDX;hCG_39182;EZR;VIL2	Moesin;Putative uncharacterized protein MSN (Fragment);Radixin, isoform CRA_a;Ezrin;69 kDa protein;Ezrin;Radixin;Cytovillin 2 (Fragment)	P26038;Q6PJT4;A8MZ70;A7YIJ8;A7YIK3;P15311;B2R6J2;Q6NUR7;Q9UJZ2;Q9UJZ6;Q9UJZ7;Q9UJZ8;Q9UK20;P35241;B0YJ88;Q05CU6;Q6PKD3;Q9NST9;Q9UJU1	ENSG00000147065;ENSG00000092820;ENSG00000137710	OTTHUMP00000023438;OTTHUMP00000017506;OTTHUMP00000017507	NP_002435;NP_001104547;NP_003370;NP_002897	PF00373;PF00769;PF09380;PF09379	FERM_M;ERM;FERM_C;FERM_N	FERM central domain;Ezrin/radixin/moesin family;FERM C-terminal PH-like domain;FERM N-terminal domain	GO:0001931;GO:0005737;GO:0005856;GO:0005886;GO:0005902;GO:0016020;GO:0016323;GO:0016324;GO:0019898;GO:0030175;GO:0042995;GO:0043226;GO:0043228;GO:0043229;GO:0043232;GO:0044424;GO:0044425;GO:0044459;GO:0044464;GO:0045177;GO:0001726;GO:0030027;GO:0032420;GO:0005829;GO:0005884;GO:0015629;GO:0030863;GO:0044422;GO:0044430;GO:0044444;GO:0044446;GO:0044448;GO:0005815;GO:0005932;GO:0044463	uropod;cytoplasm;cytoskeleton;plasma membrane;microvillus;membrane;basolateral plasma membrane;apical plasma membrane;extrinsic to membrane;filopodium;cell projection;organelle;non-membrane-bounded organelle;intracellular organelle;intracellular non-membrane-bounded organelle;intracellular part;membrane part;plasma membrane part;cell part;apical part of cell;ruffle;lamellipodium;stereocilium;cyto…	GO:0005102;GO:0005198;GO:0005200;GO:0005488;GO:0005515;GO:0008092;GO:0050839;GO:0003779;GO:0043621;GO:0051015	receptor binding;structural molecule activity;structural constituent of cytoskeleton;binding;protein binding;cytoskeletal protein binding;cell adhesion molecule binding;actin binding;protein self-association;actin filament binding	GO:0002376;GO:0006928;GO:0007155;GO:0007159;GO:0009987;GO:0016337;GO:0016477;GO:0022406;GO:0022610;GO:0022614;GO:0048870;GO:0050900;GO:0000902;GO:0008104;GO:0008105;GO:0009653;GO:0016043;GO:0030030;GO:0030031;GO:0030033;GO:0032502;GO:0032528;GO:0032989;GO:0033036;GO:0045176;GO:0048532;GO:0048869;GO:0051179;GO:0006996;GO:0007010;GO:0007015;GO:0007016;GO:0008360;GO:0022603;GO:0022604;GO:0030029;GO:…	immune system process;cell motion;cell adhesion;leukocyte adhesion;cellular process;cell-cell adhesion;cell migration;membrane docking;biological adhesion;membrane to membrane docking;cell motility;leukocyte migration;cell morphogenesis;protein localization;asymmetric protein localization;anatomical structure morphogenesis;cellular component organization;cell projection organization and biogenesi…	hsa:4478;hsa:7430;hsa:5962	ko04810;ko04670	Regulation of actin cytoskeleton;Leukocyte transendothelial migration	K05763;K08007;K05762	8	2	2	3	2	2	3	2	2	3	2.9	2.9	2.9	67.819	577	4.773e-09	0.62627	1.0429	0.41758	0.41758	57.819	3	2208300
784;1701;1833	362;363;364		243;246;268		IPI00654777	3	Eukaryotic translation initiation factor 3 subunit F;Eukaryotic translation initiation factor 3 subunit 5;eIF-3-epsilon;eIF3 p47 subunit	EIF3F;EIF3S5	HCG1784554, isoform CRA_a	O00303;A8K0S2;B3KSH1;B4DEW9;B4DMT5	ENSG00000175390		NP_003745	PF01398	Mov34	Mov34/MPN/PAD-1 family	GO:0005829;GO:0005852;GO:0032991;GO:0043234;GO:0044424;GO:0044444;GO:0044464	cytosol;eukaryotic translation initiation factor 3 complex;macromolecular complex;protein complex;intracellular part;cytoplasmic part;cell part	GO:0003676;GO:0003743;GO:0005488;GO:0005515;GO:0008135;GO:0045182	nucleic acid binding;translation initiation factor activity;binding;protein binding;translation factor activity, nucleic acid binding;translation regulator activity	GO:0006412;GO:0006417;GO:0006446;GO:0008152;GO:0009058;GO:0009059;GO:0009889;GO:0009987;GO:0010468;GO:0010556;GO:0010608;GO:0019222;GO:0019538;GO:0031323;GO:0031326;GO:0032268;GO:0034645;GO:0034960;GO:0034961;GO:0043170;GO:0043283;GO:0043284;GO:0044237;GO:0044238;GO:0044249;GO:0044260;GO:0044267;GO:0050789;GO:0050794;GO:0051128;GO:0051246;GO:0060255;GO:0065007	translation;regulation of translation;regulation of translational initiation;metabolic process;biosynthetic process;macromolecule biosynthetic process;regulation of biosynthetic process;cellular process;regulation of gene expression;regulation of macromolecule biosynthetic process;posttranscriptional regulation of gene expression;regulation of metabolic process;protein metabolic process;regulatio…	hsa:8665			K03249	1	3	3	3	3	3	3	3	3	3	8.3	8.3	8.3	39.146	372	0.0054705	1.065	1.0414	0.41618	0.41618	3.0752	3	4430800
53;73;237;400;410;491;694;896;907;922;923;959;985;1009;1048;1093;1101;1296;1308;1309;1427;1694;1770;1826;1883;1921;1941	169;170;171;172;173;174	117;118	73;95;181;996;1041;1538	617;753	IPI00024067;IPI00455383;IPI00022881;IPI00300446	27;27;8;8	Clathrin heavy chain 1;CLH-17	CLTC;CLH17;CLTCL2;KIAA0034	Isoform 1 of Clathrin heavy chain 1;Isoform 2 of Clathrin heavy chain 1	Q00610-1;Q00610;Q49AL0;Q00610-2	ENSG00000141367	OTTHUMP00000165784;OTTHUMP00000181743;OTTHUMP00000165785;OTTHUMP00000181744	NP_004850	PF00637;PF09268;PF01394	Clathrin;Clathrin-link;Clathrin_propel	Region in Clathrin and VPS;Clathrin, heavy-chain linker;Clathrin propeller repeat	GO:0005886;GO:0005905;GO:0012506;GO:0016020;GO:0016023;GO:0030117;GO:0030118;GO:0030120;GO:0030125;GO:0030130;GO:0030132;GO:0030659;GO:0031090;GO:0031410;GO:0031982;GO:0031988;GO:0032991;GO:0042470;GO:0043226;GO:0043227;GO:0043229;GO:0043231;GO:0043234;GO:0044422;GO:0044424;GO:0044425;GO:0044431;GO:0044433;GO:0044444;GO:0044446;GO:0044459;GO:0044464;GO:0048770	plasma membrane;coated pit;vesicle membrane;membrane;cytoplasmic membrane-bounded vesicle;membrane coat;clathrin coat;vesicle coat;clathrin vesicle coat;clathrin coat of trans-Golgi network vesicle;clathrin coat of coated pit;cytoplasmic vesicle membrane;organelle membrane;cytoplasmic vesicle;vesicle;membrane-bounded vesicle;macromolecular complex;melanosome;organelle;membrane-bounded organelle;i…	GO:0005198;GO:0005488;GO:0005515	structural molecule activity;binding;protein binding	GO:0006810;GO:0006886;GO:0009987;GO:0015031;GO:0016192;GO:0045184;GO:0046907;GO:0051234;GO:0051649	transport;intracellular protein transport;cellular process;protein transport;vesicle-mediated transport;establishment of protein localization;intracellular transport;establishment of localization;establishment of localization in cell	hsa:1213	ko05040	Huntington's disease	K04646	4	27	27	44	27	27	44	27	27	44	18	18	18	191.61	1675	5.1782e-132	1.0108	1.0412	0.41602	0.41602	21.594	35	43765000
268;384;678;1046;1057;1483;1484					IPI00027230;IPI00908897;IPI00910360;IPI00556538	7;4;2;1	Endoplasmin;Heat shock protein 90 kDa beta member 1;94 kDa glucose-regulated protein;GRP94;gp96 homolog;Tumor rejection antigen 1;cDNA FLJ58626, highly similar to Endoplasmin (Heat shock protein 90 kDa beta member 1)	HSP90B1;TRA1	Endoplasmin;cDNA FLJ58626, highly similar to Endoplasmin	P14625;B4DHT9;Q59FC6;Q5CAQ5;Q96GW1;B4DU71	ENSG00000166598	OTTHUMP00000168979	NP_003290	PF02518;PF00183	HATPase_c;HSP90	Histidine kinase-, DNA gyrase B-, and HSP90-like ATPase;Hsp90 protein	GO:0000267;GO:0005624;GO:0005626;GO:0005783;GO:0005788;GO:0005789;GO:0005792;GO:0005829;GO:0016020;GO:0016023;GO:0031090;GO:0031410;GO:0031974;GO:0031982;GO:0031988;GO:0042470;GO:0042598;GO:0043226;GO:0043227;GO:0043229;GO:0043231;GO:0043233;GO:0044422;GO:0044424;GO:0044425;GO:0044432;GO:0044444;GO:0044446;GO:0044464;GO:0048471;GO:0048770;GO:0070013	cell fraction;membrane fraction;insoluble fraction;endoplasmic reticulum;endoplasmic reticulum lumen;endoplasmic reticulum membrane;microsome;cytosol;membrane;cytoplasmic membrane-bounded vesicle;organelle membrane;cytoplasmic vesicle;membrane-enclosed lumen;vesicle;membrane-bounded vesicle;melanosome;vesicular fraction;organelle;membrane-bounded organelle;intracellular organelle;intracellular me…	GO:0000166;GO:0003676;GO:0003723;GO:0005102;GO:0005488;GO:0005509;GO:0005515;GO:0005524;GO:0017076;GO:0030554;GO:0032553;GO:0032555;GO:0032559;GO:0043167;GO:0043169;GO:0046790;GO:0046872;GO:0050750;GO:0051082	nucleotide binding;nucleic acid binding;RNA binding;receptor binding;binding;calcium ion binding;protein binding;ATP binding;purine nucleotide binding;adenyl nucleotide binding;ribonucleotide binding;purine ribonucleotide binding;adenyl ribonucleotide binding;ion binding;cation binding;virion binding;metal ion binding;low-density lipoprotein receptor binding;unfolded protein binding	GO:0001666;GO:0006457;GO:0006810;GO:0006916;GO:0006950;GO:0008152;GO:0009987;GO:0015031;GO:0019538;GO:0042981;GO:0043066;GO:0043067;GO:0043069;GO:0043170;GO:0044237;GO:0044238;GO:0044260;GO:0044267;GO:0045184;GO:0048519;GO:0048523;GO:0050789;GO:0050793;GO:0050794;GO:0050896;GO:0051093;GO:0051208;GO:0051234;GO:0051235;GO:0051238;GO:0065007;GO:0065008	response to hypoxia;protein folding;transport;anti-apoptosis;response to stress;metabolic process;cellular process;protein transport;protein metabolic process;regulation of apoptosis;negative regulation of apoptosis;regulation of programmed cell death;negative regulation of programmed cell death;macromolecule metabolic process;cellular metabolic process;primary metabolic process;cellular macromol…	hsa:7184	ko05215	Prostate cancer	K09487	4	7	7	8	6	6	7	6	6	7	9.1	7.6	7.6	92.468	803	9.841e-33	0.54491	1.0403	0.4152	0.4152	56.741	9	5711800
472;1202;1478;1662	156	111	710	74	IPI00394838;IPI00021290	4;4	cDNA FLJ56442, highly similar to ATP-citrate synthase (EC 2.3.3.8);ATP-citrate synthase;ATP-citrate (pro-S-)-lyase;Citrate cleavage enzyme	ACLY variant protein;ACLY	cDNA FLJ56442, highly similar to ATP-citrate synthase;ATP-citrate synthase	B4DIM0;B4E3P0;Q4LE36;Q8N9C4;P53396	ENSG00000131473	OTTHUMP00000164773;OTTHUMP00000164772;OTTHUMP00000181358	NP_942127;NP_001087	PF02629;PF00549	CoA_binding;Ligase_CoA	CoA binding domain;CoA-ligase	GO:0005737;GO:0044424;GO:0044464;GO:0005829;GO:0009346;GO:0032991;GO:0043234;GO:0044444	cytoplasm;intracellular part;cell part;cytosol;citrate lyase complex;macromolecular complex;protein complex;cytoplasmic part	GO:0000166;GO:0003824;GO:0003878;GO:0004774;GO:0004775;GO:0005488;GO:0005524;GO:0016405;GO:0016740;GO:0016746;GO:0016874;GO:0016877;GO:0016878;GO:0017076;GO:0030554;GO:0032553;GO:0032555;GO:0032559;GO:0046912;GO:0000287;GO:0005515;GO:0008815;GO:0016829;GO:0016830;GO:0016833;GO:0043167;GO:0046872	nucleotide binding;catalytic activity;ATP citrate synthase activity;succinate-CoA ligase activity;succinate-CoA ligase (ADP-forming) activity;binding;ATP binding;CoA-ligase activity;transferase activity;transferase activity, transferring acyl groups;ligase activity;ligase activity, forming carbon-sulfur bonds;acid-thiol ligase activity;purine nucleotide binding;adenyl nucleotide binding;ribonucle…	GO:0005975;GO:0008152;GO:0009987;GO:0044237;GO:0044238;GO:0044262;GO:0006082;GO:0006101;GO:0006139;GO:0006163;GO:0006195;GO:0006200;GO:0006732;GO:0006752;GO:0006753;GO:0008610;GO:0009056;GO:0009058;GO:0009117;GO:0009141;GO:0009143;GO:0009144;GO:0009146;GO:0009150;GO:0009154;GO:0009166;GO:0009199;GO:0009203;GO:0009205;GO:0009207;GO:0009259;GO:0009261;GO:0015936;GO:0019752;GO:0044248;GO:0046034;GO:…	carbohydrate metabolic process;metabolic process;cellular process;cellular metabolic process;primary metabolic process;cellular carbohydrate metabolic process;organic acid metabolic process;citrate metabolic process;nucleobase, nucleoside, nucleotide and nucleic acid metabolic process;purine nucleotide metabolic process;purine nucleotide catabolic process;ATP catabolic process;coenzyme metabolic …	hsa:47	ko00020;ko00720	Citrate cycle (TCA cycle);Reductive carboxylate cycle (CO2 fixation)	K01648	2	4	4	5	4	4	5	4	4	5	4.5	4.5	4.5	125.14	1145	6.6075e-30	0.75575	1.0348	0.41005	0.41005	15.991	5	1820400
464;1819					IPI00012268;IPI00384420;IPI00793806	2;1;1	26S proteasome non-ATPase regulatory subunit 2;26S proteasome regulatory subunit RPN1;26S proteasome regulatory subunit S2;26S proteasome subunit p97;Tumor necrosis factor type 1 receptor-associated protein 2;55.11 protein;P67	PSMD2;TRAP2	26S proteasome non-ATPase regulatory subunit 2;P67;15 kDa protein	Q13200;B4DM22;B4DX07;B4DXY1;Q53XQ4;Q59EG8;Q9NSM5;Q13041	ENSG00000175166	OTTHUMP00000173805;OTTHUMP00000173810	NP_002799	PF01851	PC_rep	Proteasome/cyclosome repeat	GO:0000502;GO:0005829;GO:0005838;GO:0032991;GO:0043234;GO:0044424;GO:0044444;GO:0044464	proteasome complex;cytosol;proteasome regulatory particle;macromolecular complex;protein complex;intracellular part;cytoplasmic part;cell part	GO:0005488;GO:0005515;GO:0030234	binding;protein binding;enzyme regulator activity	GO:0006508;GO:0006511;GO:0008152;GO:0009056;GO:0009057;GO:0009894;GO:0009987;GO:0010498;GO:0019222;GO:0019538;GO:0019941;GO:0022402;GO:0030163;GO:0031145;GO:0042176;GO:0043085;GO:0043086;GO:0043161;GO:0043170;GO:0043283;GO:0043285;GO:0043632;GO:0044237;GO:0044238;GO:0044248;GO:0044257;GO:0044260;GO:0044265;GO:0044267;GO:0050789;GO:0050790;GO:0051246;GO:0051340;GO:0051351;GO:0051352;GO:0051436;GO:…	proteolysis;ubiquitin-dependent protein catabolic process;metabolic process;catabolic process;macromolecule catabolic process;regulation of catabolic process;cellular process;proteasomal protein catabolic process;regulation of metabolic process;protein metabolic process;modification-dependent protein catabolic process;cell cycle process;protein catabolic process;anaphase-promoting complex-depende…	hsa:5708	ko03050	Proteasome	K03028	3	2	2	3	2	2	3	2	2	3	3	3	3	100.2	908	4.7405e-60	0.75934	1.0342	0.4095	0.4095	24.706	4	2627700
59;114;201;270;377;438;445;605;693;1025;1219;1424;1678;1794	289;290;291;292;293;294;295;296;297;298;299;300;301	201	90;132;269;277;298;300;310;312;326;384;387;389;393	145	IPI00304596;IPI00645010;IPI00644848;IPI00645966;IPI00847558;IPI00646520	14;11;9;8;4;3	Non-POU domain-containing octamer-binding protein;54 kDa nuclear RNA- and DNA-binding protein;p54(nrb);55 kDa nuclear protein;NMT55;DNA-binding p52/p100 complex, 52 kDa subunit	NONO;NRB54	Non-POU domain-containing octamer-binding protein;30 kDa protein;Protein;24 kDa protein	Q15233;A8K525	ENSG00000147140	OTTHUMP00000023506;OTTHUMP00000023507;OTTHUMP00000023508;OTTHUMP00000023510;OTTHUMP00000023513;OTTHUMP00000023512	NP_031389	PF08075;PF00076	NOPS;RRM_1	NOPS (NUC059) domain;RNA recognition motif. (a.k.a. RRM, RBD, or RNP domain)	GO:0005634;GO:0043226;GO:0043227;GO:0043229;GO:0043231;GO:0044424;GO:0044464	nucleus;organelle;membrane-bounded organelle;intracellular organelle;intracellular membrane-bounded organelle;intracellular part;cell part	GO:0000166;GO:0003676;GO:0003677;GO:0003723;GO:0005488;GO:0005515;GO:0042802	nucleotide binding;nucleic acid binding;DNA binding;RNA binding;binding;protein binding;identical protein binding	GO:0006139;GO:0006259;GO:0006281;GO:0006310;GO:0006350;GO:0006355;GO:0006396;GO:0006397;GO:0006950;GO:0006974;GO:0008152;GO:0008380;GO:0009058;GO:0009059;GO:0009889;GO:0009987;GO:0010468;GO:0010556;GO:0016070;GO:0016071;GO:0019219;GO:0019222;GO:0031323;GO:0033554;GO:0034645;GO:0034960;GO:0034961;GO:0034984;GO:0043170;GO:0043283;GO:0043284;GO:0044237;GO:0044238;GO:0044249;GO:0044260;GO:0045449;GO:…	nucleobase, nucleoside, nucleotide and nucleic acid metabolic process;DNA metabolic process;DNA repair;DNA recombination;transcription;regulation of transcription, DNA-dependent;RNA processing;mRNA processing;response to stress;response to DNA damage stimulus;metabolic process;RNA splicing;biosynthetic process;macromolecule biosynthetic process;regulation of biosynthetic process;cellular process;…	hsa:4841				6	14	14	26	14	14	26	13	13	24	32.9	32.9	31.2	54.231	471	1.5131e-43	0.81371	1.0309	0.40638	0.40638	16.835	19	87516000
553;658;777;1507		93;94		185;232	IPI00478002;IPI00013485;IPI00165486;IPI00888474;IPI00455428;IPI00888294;IPI00888909;IPI00902636;IPI00479366;IPI00386445;IPI00871956;IPI00798353;IPI00873474;IPI00878297;IPI00877829;IPI00152242	4;4;4;4;4;4;4;3;2;2;2;2;1;1;1;1	Uncharacterized protein ENSP00000353405;40S ribosomal protein S2;S4;LLRep3 protein;Uncharacterized protein ENSP00000351543;Ribosomal protein S2 (Ribosomal protein S2, isoform CRA_b)	RPS2;RPS4;OK/KNS-cl.7;hCG_1990006	Uncharacterized protein ENSP00000353405;40S ribosomal protein S2;hypothetical protein isoform 1;hypothetical protein isoform 1;hypothetical protein;hypothetical protein isoform 2;hypothetical protein isoform 2;20 kDa protein;Uncharacterized protein ENSP00000351543 (Fragment);Ribosomal protein S2, isoform CRA_b;Similar to Ribosomal protein S2;15 kDa protein	A6NGR5;P15880;B2R5G0;O60249;Q3KQT6;Q6IPX5;Q8J014;Q8N5L9;Q9BSW5;A6NI39;Q8NI61	ENSG00000196183;ENSG00000140988;ENSG00000197149	OTTHUMP00000081455;OTTHUMP00000158896;OTTHUMP00000169413;OTTHUMP00000182608;OTTHUMP00000182042	NP_002943;XP_001723754;XP_001720431;XP_001726570;XP_001726594;XP_496363;XP_947517;XP_001720437;XP_001726571;XP_001723757	PF00333;PF03719	Ribosomal_S5;Ribosomal_S5_C	Ribosomal protein S5, N-terminal domain;Ribosomal protein S5, C-terminal domain	GO:0005622;GO:0005840;GO:0015935;GO:0030529;GO:0032991;GO:0033279;GO:0043226;GO:0043228;GO:0043229;GO:0043232;GO:0044422;GO:0044424;GO:0044444;GO:0044446;GO:0044464;GO:0005634;GO:0005654;GO:0005730;GO:0005829;GO:0022627;GO:0043227;GO:0043231;GO:0044428;GO:0044445	intracellular;ribosome;small ribosomal subunit;ribonucleoprotein complex;macromolecular complex;ribosomal subunit;organelle;non-membrane-bounded organelle;intracellular organelle;intracellular non-membrane-bounded organelle;organelle part;intracellular part;cytoplasmic part;intracellular organelle part;cell part;nucleus;nucleoplasm;nucleolus;cytosol;cytosolic small ribosomal subunit;membrane-boun…	GO:0003676;GO:0003723;GO:0003735;GO:0005198;GO:0005488;GO:0005515;GO:0017134;GO:0019838;GO:0048602;GO:0048604	nucleic acid binding;RNA binding;structural constituent of ribosome;structural molecule activity;binding;protein binding;fibroblast growth factor binding;growth factor binding;fibroblast growth factor 1 binding;fibroblast growth factor 3 binding	GO:0006412;GO:0008152;GO:0009058;GO:0009059;GO:0009987;GO:0019538;GO:0034645;GO:0034960;GO:0034961;GO:0043170;GO:0043283;GO:0043284;GO:0044237;GO:0044238;GO:0044249;GO:0044260;GO:0044267;GO:0006414	translation;metabolic process;biosynthetic process;macromolecule biosynthetic process;cellular process;protein metabolic process;cellular macromolecule biosynthetic process;cellular biopolymer metabolic process;cellular biopolymer biosynthetic process;macromolecule metabolic process;biopolymer metabolic process;biopolymer biosynthetic process;cellular metabolic process;primary metabolic process;c…	hsa:6187	ko03010	Ribosome	K02981	16	4	4	8	4	4	8	4	4	8	15.2	15.2	15.2	31.297	296	9.6264e-07	1.0788	1.0284	0.40406	0.40406	8.4644	7	6216300
174;365					IPI00013877;IPI00216492;IPI00216493;IPI00908651;IPI00216494;IPI00216495;IPI00216496	2;2;2;1;1;1;1	Heterogeneous nuclear ribonucleoprotein H3;cDNA FLJ57726, highly similar to Heterogeneous nuclear ribonucleoprotein H3	HNRNPH3;HNRPH3	Isoform 1 of Heterogeneous nuclear ribonucleoprotein H3;Isoform 2 of Heterogeneous nuclear ribonucleoprotein H3;Isoform 3 of Heterogeneous nuclear ribonucleoprotein H3;cDNA FLJ57726, highly similar to Heterogeneous nuclear ribonucleoprotein H3;Isoform 4 of Heterogeneous nuclear ribonucleoprotein H3;Isoform 5 of Heterogeneous nuclear ribonucleoprotein H3;Isoform 6 of Heterogeneous nuclear ribonucl…	P31942-1;P31942;Q53F48;P31942-2;A8K682;P31942-3;B4DHY1;P31942-4;B3KRE1;P31942-5;P31942-6	ENSG00000096746	OTTHUMP00000035218;OTTHUMP00000019701	NP_036339;NP_067676	PF00076	RRM_1	RNA recognition motif. (a.k.a. RRM, RBD, or RNP domain)	GO:0005634;GO:0030529;GO:0030530;GO:0032991;GO:0043226;GO:0043227;GO:0043229;GO:0043231;GO:0044422;GO:0044424;GO:0044428;GO:0044446;GO:0044464	nucleus;ribonucleoprotein complex;heterogeneous nuclear ribonucleoprotein complex;macromolecular complex;organelle;membrane-bounded organelle;intracellular organelle;intracellular membrane-bounded organelle;organelle part;intracellular part;nuclear part;intracellular organelle part;cell part	GO:0000166;GO:0003676;GO:0003723;GO:0005488;GO:0005515	nucleotide binding;nucleic acid binding;RNA binding;binding;protein binding	GO:0000375;GO:0000377;GO:0000398;GO:0006139;GO:0006396;GO:0006397;GO:0008152;GO:0008380;GO:0009987;GO:0016070;GO:0016071;GO:0034960;GO:0043170;GO:0043283;GO:0044237;GO:0044238;GO:0044260	RNA splicing, via transesterification reactions;RNA splicing, via transesterification reactions with bulged adenosine as nucleophile;nuclear mRNA splicing, via spliceosome;nucleobase, nucleoside, nucleotide and nucleic acid metabolic process;RNA processing;mRNA processing;metabolic process;RNA splicing;cellular process;RNA metabolic process;mRNA metabolic process;cellular biopolymer metabolic pro…	hsa:3189				7	2	2	2	2	2	2	2	2	2	7.5	7.5	7.5	36.926	346	0.00015328	1.116	1.0277	0.40342	0.40342	3.8402	2	667180
17;42;379;393;461;474;517;609;924;948;1086;1405;1636	106;107	79;80	127;157	97;119	IPI00011253;IPI00855830;IPI00879848	13;8;1	40S ribosomal protein S3;RPS3 protein	RPS3;OK/SW-cl.26	40S ribosomal protein S3;RPS3 protein (Fragment)	P23396;B2R7N5;Q53G83;Q6IPX9;Q9NQS8;A7E2S3	ENSG00000149273		NP_000996	PF07650;PF00189	KH_2;Ribosomal_S3_C	KH domain;Ribosomal protein S3, C-terminal domain	GO:0005622;GO:0005634;GO:0005737;GO:0005829;GO:0005840;GO:0015935;GO:0022627;GO:0030529;GO:0031253;GO:0031256;GO:0032587;GO:0032991;GO:0033279;GO:0043226;GO:0043227;GO:0043228;GO:0043229;GO:0043231;GO:0043232;GO:0044422;GO:0044424;GO:0044425;GO:0044444;GO:0044445;GO:0044446;GO:0044459;GO:0044463;GO:0044464	intracellular;nucleus;cytoplasm;cytosol;ribosome;small ribosomal subunit;cytosolic small ribosomal subunit;ribonucleoprotein complex;cell projection membrane;leading edge membrane;ruffle membrane;macromolecular complex;ribosomal subunit;organelle;membrane-bounded organelle;non-membrane-bounded organelle;intracellular organelle;intracellular membrane-bounded organelle;intracellular non-membrane-bo…	GO:0003676;GO:0003677;GO:0003684;GO:0003723;GO:0003729;GO:0003735;GO:0003824;GO:0003906;GO:0004518;GO:0004519;GO:0005198;GO:0005488;GO:0005515;GO:0008134;GO:0016787;GO:0016788;GO:0016829;GO:0016835;GO:0019899;GO:0019900;GO:0019901;GO:0051059;GO:0051536;GO:0051540	nucleic acid binding;DNA binding;damaged DNA binding;RNA binding;mRNA binding;structural constituent of ribosome;catalytic activity;DNA-(apurinic or apyrimidinic site) lyase activity;nuclease activity;endonuclease activity;structural molecule activity;binding;protein binding;transcription factor binding;hydrolase activity;hydrolase activity, acting on ester bonds;lyase activity;carbon-oxygen lyas…	GO:0006282;GO:0006412;GO:0006413;GO:0006414;GO:0006917;GO:0006919;GO:0006950;GO:0006974;GO:0008152;GO:0009058;GO:0009059;GO:0009889;GO:0009892;GO:0009987;GO:0010468;GO:0010556;GO:0012502;GO:0016043;GO:0019219;GO:0019222;GO:0019538;GO:0022607;GO:0022618;GO:0031323;GO:0031324;GO:0032088;GO:0032502;GO:0034621;GO:0034622;GO:0034645;GO:0034960;GO:0034961;GO:0042981;GO:0043065;GO:0043067;GO:0043068;GO:…	regulation of DNA repair;translation;translational initiation;translational elongation;induction of apoptosis;caspase activation;response to stress;response to DNA damage stimulus;metabolic process;biosynthetic process;macromolecule biosynthetic process;regulation of biosynthetic process;negative regulation of metabolic process;cellular process;regulation of gene expression;regulation of macromol…	hsa:6188	ko03010	Ribosome	K02985	3	13	13	24	13	13	24	13	13	24	55.1	55.1	55.1	26.688	243	1.6932e-71	1.0816	1.0267	0.40247	0.40247	7.8876	17	60917000
[truncated: 90 more rows]
[truncated: 4 more columns]
