# Supplementary material for: Identification and Characterization of FAM124B as a Novel Component of a CHD7 and CHD8 Containing Complex
Source: PLoS One. 2012 Dec 21;7(12):e52640. doi: 10.1371/journal.pone.0052640 (PMC3528654; doi:10.1371/journal.pone.0052640)
Supplement: Table S2 — Proteins found by SILAC in combination with mass spectrometry 2nd experiment (XLS). (XLS) [file pone.0052640.s003.xls]

## Sheet: proteinGroups
Oxidation (M) Site IDs	Carbamidomethyl (C) Site IDs	Oxidation (M) Site Positions	Carbamidomethyl (C) Site Positions	Protein IDs	Peptide Counts	Protein Names	Gene Names	Protein Descriptions	Uniprot	ENSEMBL	VEGA	REFSEQ	Pfam	Pfam Names	Pfam Descriptions	GOCC	GOCC Names	GOMF	GOMF Names	GOBP	GOBP Names	KEGG	KEGG Pathways	KEGG Pathway Names	KEGG Ortholog	Proteins	Peptides (seq)	Peptides (seq/mod)	Peptides (seq/mod/labels)	Razor Peptides (seq)	Razor Peptides (seq/mod)	Razor Peptides (seq/mod/labels)	Unique Peptides (seq)	Unique Peptides (seq/mod)	Unique Peptides (seq/mod/labels)	Sequence Coverage [%]	Unique + Razor Sequence Coverage [%]	Unique Sequence Coverage [%]	Mol. Weight [kDa]	Sequence Length	PEP	Ratio H/L	Ratio H/L Normalized	Ratio H/L Significance(A)	Ratio H/L Significance(B)	Ratio H/L Variability [%]	Ratio H/L Count	Intensity	Intensity L
456	300	34	19	IPI00028004;IPI00788896;IPI00789577	5;4;4	Proteasome subunit beta type-3;Proteasome theta chain;Proteasome chain 13;Proteasome component C10-II	PSMB3	Proteasome subunit beta type-3;13 kDa protein;12 kDa protein	P49720	ENSG00000108294	OTTHUMP00000164161;OTTHUMP00000181136;OTTHUMP00000181135;OTTHUMP00000181134	NP_002786	PF00227	Proteasome	Proteasome A-type and B-type	GO:0000502;GO:0005634;GO:0005737;GO:0005829;GO:0005839;GO:0032991;GO:0043226;GO:0043227;GO:0043229;GO:0043231;GO:0043234;GO:0044424;GO:0044444;GO:0044464	proteasome complex;nucleus;cytoplasm;cytosol;proteasome core complex;macromolecular complex;organelle;membrane-bounded organelle;intracellular organelle;intracellular membrane-bounded organelle;protein complex;intracellular part;cytoplasmic part;cell part	GO:0003824;GO:0004175;GO:0004298;GO:0005488;GO:0005515;GO:0008233;GO:0016787;GO:0070003;GO:0070011	catalytic activity;endopeptidase activity;threonine-type endopeptidase activity;binding;protein binding;peptidase activity;hydrolase activity;threonine-type peptidase activity;peptidase activity, acting on L-amino acid peptides	GO:0006508;GO:0006511;GO:0008152;GO:0009056;GO:0009057;GO:0009987;GO:0010498;GO:0019538;GO:0019941;GO:0022402;GO:0030163;GO:0031145;GO:0043085;GO:0043086;GO:0043161;GO:0043170;GO:0043283;GO:0043285;GO:0043632;GO:0044237;GO:0044238;GO:0044248;GO:0044257;GO:0044260;GO:0044265;GO:0044267;GO:0050790;GO:0051340;GO:0051351;GO:0051352;GO:0051436;GO:0051437;GO:0051438;GO:0051439;GO:0051443;GO:0051444;GO:…	proteolysis;ubiquitin-dependent protein catabolic process;metabolic process;catabolic process;macromolecule catabolic process;cellular process;proteasomal protein catabolic process;protein metabolic process;modification-dependent protein catabolic process;cell cycle process;protein catabolic process;anaphase-promoting complex-dependent proteasomal ubiquitin-dependent protein catabolic process;pos…	hsa:5691	ko03050	Proteasome	K02735	3	5	5	7	5	5	7	5	5	7	31.7	31.7	31.7	22.949	205	3.248e-60	0.58335	2.0665	0.0001395	5.6603e-05	22.013	6	4203800	2644600
				IPI00303568;IPI00514138;IPI00395565	3;2;2	Prostaglandin E synthase 2;Microsomal prostaglandin E synthase 2;Prostaglandin E synthase 2 truncated form;Uncharacterized protein PTGES2 (Prostaglandin E synthase 2, isoform CRA_c)	PTGES2;C9orf15;PGES2;hCG_1785478	Prostaglandin E synthase 2;29 kDa protein;prostaglandin E synthase 2 isoform 2	Q9H7Z7;B3KPZ2;B4DWP1;A6NHH0	ENSG00000148334	OTTHUMP00000022231;OTTHUMP00000022232	NP_079348;NP_945176;NP_945178	PF00462;PF00043	Glutaredoxin;GST_C	Glutaredoxin;Glutathione S-transferase, C-terminal domain	GO:0000139;GO:0005634;GO:0005737;GO:0005739;GO:0005794;GO:0005829;GO:0016020;GO:0016021;GO:0031090;GO:0031224;GO:0043226;GO:0043227;GO:0043229;GO:0043231;GO:0044422;GO:0044424;GO:0044425;GO:0044431;GO:0044444;GO:0044446;GO:0044464	Golgi membrane;nucleus;cytoplasm;mitochondrion;Golgi apparatus;cytosol;membrane;integral to membrane;organelle membrane;intrinsic to membrane;organelle;membrane-bounded organelle;intracellular organelle;intracellular membrane-bounded organelle;organelle part;intracellular part;membrane part;Golgi apparatus part;cytoplasmic part;intracellular organelle part;cell part	GO:0003676;GO:0003677;GO:0003824;GO:0005488;GO:0005515;GO:0009055;GO:0015035;GO:0015036;GO:0016491;GO:0016563;GO:0016667;GO:0016853;GO:0016860;GO:0030528;GO:0050220	nucleic acid binding;DNA binding;catalytic activity;binding;protein binding;electron carrier activity;protein disulfide oxidoreductase activity;disulfide oxidoreductase activity;oxidoreductase activity;transcription activator activity;oxidoreductase activity, acting on sulfur group of donors;isomerase activity;intramolecular oxidoreductase activity;transcription regulator activity;prostaglandin-E…	GO:0001516;GO:0006082;GO:0006629;GO:0006631;GO:0006633;GO:0006690;GO:0006692;GO:0006693;GO:0006810;GO:0008152;GO:0008610;GO:0009058;GO:0009889;GO:0009987;GO:0010468;GO:0010556;GO:0016053;GO:0019219;GO:0019222;GO:0019725;GO:0019752;GO:0031323;GO:0032787;GO:0042592;GO:0044237;GO:0044238;GO:0044249;GO:0044255;GO:0045449;GO:0045454;GO:0046394;GO:0046456;GO:0046457;GO:0046903;GO:0050789;GO:0050794;GO:…	prostaglandin biosynthetic process;organic acid metabolic process;lipid metabolic process;fatty acid metabolic process;fatty acid biosynthetic process;icosanoid metabolic process;prostanoid metabolic process;prostaglandin metabolic process;transport;metabolic process;lipid biosynthetic process;biosynthetic process;regulation of biosynthetic process;cellular process;regulation of gene expression;r…	hsa:80142	ko00590	Arachidonic acid metabolism	K05309	3	3	3	4	3	3	4	3	3	4	9	9	9	41.943	377	1.0017e-36	0.53051	1.9589	0.00034187	0.00067405	9.5449	3	774460	497880
				IPI00017283	2	Isoleucyl-tRNA synthetase, mitochondrial;Isoleucine--tRNA ligase	IARS2	Isoleucyl-tRNA synthetase, mitochondrial	Q9NSE4;A8K5W7;B2RPG8	ENSG00000067704	OTTHUMP00000035401	NP_060530	PF08264;PF00133;PF06827	Anticodon_1;tRNA-synt_1;zf-FPG_IleRS	Anticodon-binding domain;tRNA synthetases class I (I, L, M and V);Zinc finger found in FPG and IleRS	GO:0005737;GO:0005739;GO:0005759;GO:0043226;GO:0043227;GO:0043229;GO:0043231;GO:0044422;GO:0044424;GO:0044429;GO:0044444;GO:0044446;GO:0044464	cytoplasm;mitochondrion;mitochondrial matrix;organelle;membrane-bounded organelle;intracellular organelle;intracellular membrane-bounded organelle;organelle part;intracellular part;mitochondrial part;cytoplasmic part;intracellular organelle part;cell part	GO:0000166;GO:0003824;GO:0004812;GO:0004822;GO:0005488;GO:0005524;GO:0016874;GO:0016875;GO:0016876;GO:0017076;GO:0030554;GO:0032553;GO:0032555;GO:0032559	nucleotide binding;catalytic activity;aminoacyl-tRNA ligase activity;isoleucine-tRNA ligase activity;binding;ATP binding;ligase activity;ligase activity, forming carbon-oxygen bonds;ligase activity, forming aminoacyl-tRNA and related compounds;purine nucleotide binding;adenyl nucleotide binding;ribonucleotide binding;purine ribonucleotide binding;adenyl ribonucleotide binding	GO:0006082;GO:0006139;GO:0006399;GO:0006412;GO:0006418;GO:0006428;GO:0006519;GO:0006520;GO:0006807;GO:0008152;GO:0009058;GO:0009059;GO:0009308;GO:0009987;GO:0016070;GO:0019538;GO:0019752;GO:0034641;GO:0034645;GO:0034660;GO:0034960;GO:0034961;GO:0043038;GO:0043039;GO:0043170;GO:0043283;GO:0043284;GO:0044237;GO:0044238;GO:0044249;GO:0044260;GO:0044267	organic acid metabolic process;nucleobase, nucleoside, nucleotide and nucleic acid metabolic process;tRNA metabolic process;translation;tRNA aminoacylation for protein translation;isoleucyl-tRNA aminoacylation;cellular amino acid and derivative metabolic process;amino acid metabolic process;nitrogen compound metabolic process;metabolic process;biosynthetic process;macromolecule biosynthetic proce…	hsa:55699	ko00290;ko00970	Valine, leucine and isoleucine biosynthesis;Aminoacyl-tRNA biosynthesis	K01870	1	2	2	2	2	2	2	2	2	2	2.2	2.2	2.2	113.79	1012	8.6568e-14	0.41897	1.9252	0.00045237	0.00085388	58.403	2	244520	204260
968		50		IPI00555956	3	Proteasome subunit beta type-4;Macropain beta chain;Multicatalytic endopeptidase complex beta chain;Proteasome chain 3;HSN3;HsBPROS26	PSMB4	Proteasome subunit beta type-4	P28070;B2R9L3;B4DFL3;Q6IBI4	ENSG00000159377	OTTHUMP00000014463	NP_002787	PF00227	Proteasome	Proteasome A-type and B-type	GO:0000502;GO:0005634;GO:0005737;GO:0005813;GO:0005815;GO:0005829;GO:0005839;GO:0005856;GO:0032991;GO:0043226;GO:0043227;GO:0043228;GO:0043229;GO:0043231;GO:0043232;GO:0043234;GO:0044422;GO:0044424;GO:0044430;GO:0044444;GO:0044446;GO:0044464	proteasome complex;nucleus;cytoplasm;centrosome;microtubule organizing center;cytosol;proteasome core complex;cytoskeleton;macromolecular complex;organelle;membrane-bounded organelle;non-membrane-bounded organelle;intracellular organelle;intracellular membrane-bounded organelle;intracellular non-membrane-bounded organelle;protein complex;organelle part;intracellular part;cytoskeletal part;cytopla…	GO:0003824;GO:0004175;GO:0004298;GO:0008233;GO:0016787;GO:0070003;GO:0070011	catalytic activity;endopeptidase activity;threonine-type endopeptidase activity;peptidase activity;hydrolase activity;threonine-type peptidase activity;peptidase activity, acting on L-amino acid peptides	GO:0006508;GO:0006511;GO:0008152;GO:0009056;GO:0009057;GO:0009987;GO:0010498;GO:0019538;GO:0019941;GO:0022402;GO:0030163;GO:0031145;GO:0043085;GO:0043086;GO:0043161;GO:0043170;GO:0043283;GO:0043285;GO:0043632;GO:0044237;GO:0044238;GO:0044248;GO:0044257;GO:0044260;GO:0044265;GO:0044267;GO:0050790;GO:0051340;GO:0051351;GO:0051352;GO:0051436;GO:0051437;GO:0051438;GO:0051439;GO:0051443;GO:0051444;GO:…	proteolysis;ubiquitin-dependent protein catabolic process;metabolic process;catabolic process;macromolecule catabolic process;cellular process;proteasomal protein catabolic process;protein metabolic process;modification-dependent protein catabolic process;cell cycle process;protein catabolic process;anaphase-promoting complex-dependent proteasomal ubiquitin-dependent protein catabolic process;pos…	hsa:5692	ko03050	Proteasome	K02736	1	3	3	4	3	3	4	3	3	4	12.5	12.5	12.5	29.204	264	2.1713e-10	0.64563	1.9133	0.00049913	0.00092793	20.838	3	612620	348350
				IPI00000811;IPI00789119;IPI00796198	3;3;2	Proteasome subunit beta type-6;Proteasome delta chain;Macropain delta chain;Multicatalytic endopeptidase complex delta chain;Proteasome subunit Y	PSMB6;LMPY	Proteasome subunit beta type-6;20 kDa protein;12 kDa protein	P28072;Q6IAT9	ENSG00000142507	OTTHUMP00000115982;OTTHUMP00000182726;OTTHUMP00000182724;OTTHUMP00000182725	NP_002789	PF00227	Proteasome	Proteasome A-type and B-type	GO:0005634;GO:0005737;GO:0005829;GO:0005839;GO:0032991;GO:0043226;GO:0043227;GO:0043229;GO:0043231;GO:0043234;GO:0044424;GO:0044444;GO:0044464	nucleus;cytoplasm;cytosol;proteasome core complex;macromolecular complex;organelle;membrane-bounded organelle;intracellular organelle;intracellular membrane-bounded organelle;protein complex;intracellular part;cytoplasmic part;cell part	GO:0003824;GO:0004175;GO:0004298;GO:0008233;GO:0016787;GO:0070003;GO:0070011	catalytic activity;endopeptidase activity;threonine-type endopeptidase activity;peptidase activity;hydrolase activity;threonine-type peptidase activity;peptidase activity, acting on L-amino acid peptides	GO:0006508;GO:0006511;GO:0008152;GO:0009056;GO:0009057;GO:0009987;GO:0010498;GO:0019538;GO:0019941;GO:0022402;GO:0030163;GO:0031145;GO:0043085;GO:0043086;GO:0043161;GO:0043170;GO:0043283;GO:0043285;GO:0043632;GO:0044237;GO:0044238;GO:0044248;GO:0044257;GO:0044260;GO:0044265;GO:0044267;GO:0050790;GO:0051340;GO:0051351;GO:0051352;GO:0051436;GO:0051437;GO:0051438;GO:0051439;GO:0051443;GO:0051444;GO:…	proteolysis;ubiquitin-dependent protein catabolic process;metabolic process;catabolic process;macromolecule catabolic process;cellular process;proteasomal protein catabolic process;protein metabolic process;modification-dependent protein catabolic process;cell cycle process;protein catabolic process;anaphase-promoting complex-dependent proteasomal ubiquitin-dependent protein catabolic process;pos…	hsa:5694	ko03050	Proteasome	K02738	3	3	3	3	3	3	3	3	3	3	13	13	13	25.357	239	1.4547e-19	0.55697	1.8784	0.00066591	0.0011843	46.358	3	1321300	866490
393;394		111;119		IPI00025019;IPI00556291	4;2	Proteasome subunit beta type-1;Proteasome component C5;Macropain subunit C5;Multicatalytic endopeptidase complex subunit C5;Proteasome gamma chain;Proteasome beta 1 subunit variant	PSMB1;PSC5	Proteasome subunit beta type-1;Proteasome beta 1 subunit variant (Fragment)	P20618;B5BU76;Q53FT8;Q59GN1	ENSG00000008018	OTTHUMP00000017708	NP_002784	PF00227	Proteasome	Proteasome A-type and B-type	GO:0000502;GO:0005634;GO:0005737;GO:0005829;GO:0005839;GO:0032991;GO:0043226;GO:0043227;GO:0043229;GO:0043231;GO:0043234;GO:0044424;GO:0044444;GO:0044464	proteasome complex;nucleus;cytoplasm;cytosol;proteasome core complex;macromolecular complex;organelle;membrane-bounded organelle;intracellular organelle;intracellular membrane-bounded organelle;protein complex;intracellular part;cytoplasmic part;cell part	GO:0003824;GO:0004175;GO:0004298;GO:0005488;GO:0005515;GO:0008233;GO:0016787;GO:0070003;GO:0070011	catalytic activity;endopeptidase activity;threonine-type endopeptidase activity;binding;protein binding;peptidase activity;hydrolase activity;threonine-type peptidase activity;peptidase activity, acting on L-amino acid peptides	GO:0006508;GO:0006511;GO:0008152;GO:0009056;GO:0009057;GO:0009987;GO:0010498;GO:0019538;GO:0019941;GO:0022402;GO:0030163;GO:0031145;GO:0043085;GO:0043086;GO:0043161;GO:0043170;GO:0043283;GO:0043285;GO:0043632;GO:0044237;GO:0044238;GO:0044248;GO:0044257;GO:0044260;GO:0044265;GO:0044267;GO:0050790;GO:0051340;GO:0051351;GO:0051352;GO:0051436;GO:0051437;GO:0051438;GO:0051439;GO:0051443;GO:0051444;GO:…	proteolysis;ubiquitin-dependent protein catabolic process;metabolic process;catabolic process;macromolecule catabolic process;cellular process;proteasomal protein catabolic process;protein metabolic process;modification-dependent protein catabolic process;cell cycle process;protein catabolic process;anaphase-promoting complex-dependent proteasomal ubiquitin-dependent protein catabolic process;pos…	hsa:5689	ko03050	Proteasome	K02732	2	4	4	6	4	4	6	4	4	6	19.1	19.1	19.1	26.489	241	7.161e-26	0.65959	1.8513	0.00083224	0.0014306	6.5476	4	1574400	924100
390		108		IPI00024976	2	Mitochondrial import receptor subunit TOM22 homolog;Translocase of outer membrane 22 kDa subunit homolog;1C9-2	TOMM22;TOM22	Mitochondrial import receptor subunit TOM22 homolog	Q9NS69;Q53GB0;Q549C5	ENSG00000100216	OTTHUMP00000028813;OTTHUMP00000198879	NP_064628	PF10485	IMS-faced	Intermembrane space-Faced domain of Tom22	GO:0005739;GO:0005741;GO:0005742;GO:0016020;GO:0016021;GO:0019867;GO:0031090;GO:0031224;GO:0031966;GO:0031968;GO:0032991;GO:0043226;GO:0043227;GO:0043229;GO:0043231;GO:0043234;GO:0044422;GO:0044424;GO:0044425;GO:0044429;GO:0044444;GO:0044446;GO:0044455;GO:0044464	mitochondrion;mitochondrial outer membrane;mitochondrial outer membrane translocase complex;membrane;integral to membrane;outer membrane;organelle membrane;intrinsic to membrane;mitochondrial membrane;organelle outer membrane;macromolecular complex;organelle;membrane-bounded organelle;intracellular organelle;intracellular membrane-bounded organelle;protein complex;organelle part;intracellular par…	GO:0004871;GO:0004872;GO:0005488;GO:0005515;GO:0060089	signal transducer activity;receptor activity;binding;protein binding;molecular transducer activity	GO:0006605;GO:0006626;GO:0006810;GO:0006839;GO:0006886;GO:0015031;GO:0017038;GO:0043681;GO:0045184;GO:0046907;GO:0051234;GO:0051649;GO:0065002	protein targeting;protein targeting to mitochondrion;transport;mitochondrial transport;intracellular protein transport;protein transport;protein import;protein import into mitochondrion;establishment of protein localization;intracellular transport;establishment of localization;establishment of localization in cell;intracellular protein transmembrane transport	hsa:56993				1	2	2	2	2	2	2	2	2	2	19.7	19.7	19.7	15.521	142	1.0959e-19	0.41679	1.816	0.0011122	0.0018299	2.7171	2	330090	242950
940		145		IPI00479306;IPI00910237;IPI00383971	7;6;2	Proteasome subunit beta type-5;Proteasome epsilon chain;Macropain epsilon chain;Multicatalytic endopeptidase complex epsilon chain;Proteasome subunit X;Proteasome chain 6;Proteasome subunit MB1	PSMB5;LMPX	Proteasome subunit beta type-5;proteasome beta 5 subunit isoform 2	P28074;B2R4N9	ENSG00000100804	OTTHUMP00000027926	NP_002788;NP_001124197	PF00227	Proteasome	Proteasome A-type and B-type	GO:0000502;GO:0005634;GO:0005737;GO:0005829;GO:0005839;GO:0032991;GO:0043226;GO:0043227;GO:0043229;GO:0043231;GO:0043234;GO:0044424;GO:0044444;GO:0044464	proteasome complex;nucleus;cytoplasm;cytosol;proteasome core complex;macromolecular complex;organelle;membrane-bounded organelle;intracellular organelle;intracellular membrane-bounded organelle;protein complex;intracellular part;cytoplasmic part;cell part	GO:0003824;GO:0004175;GO:0004298;GO:0005488;GO:0005515;GO:0008233;GO:0016787;GO:0070003;GO:0070011	catalytic activity;endopeptidase activity;threonine-type endopeptidase activity;binding;protein binding;peptidase activity;hydrolase activity;threonine-type peptidase activity;peptidase activity, acting on L-amino acid peptides	GO:0006508;GO:0006511;GO:0006950;GO:0006979;GO:0008152;GO:0009056;GO:0009057;GO:0009987;GO:0010498;GO:0019538;GO:0019941;GO:0022402;GO:0030163;GO:0031145;GO:0042221;GO:0043085;GO:0043086;GO:0043161;GO:0043170;GO:0043283;GO:0043285;GO:0043632;GO:0044237;GO:0044238;GO:0044248;GO:0044257;GO:0044260;GO:0044265;GO:0044267;GO:0050790;GO:0050896;GO:0051340;GO:0051351;GO:0051352;GO:0051436;GO:0051437;GO:…	proteolysis;ubiquitin-dependent protein catabolic process;response to stress;response to oxidative stress;metabolic process;catabolic process;macromolecule catabolic process;cellular process;proteasomal protein catabolic process;protein metabolic process;modification-dependent protein catabolic process;cell cycle process;protein catabolic process;anaphase-promoting complex-dependent proteasomal u…	hsa:5693	ko03050	Proteasome	K02737	3	7	7	9	7	7	9	7	7	9	22.8	22.8	22.8	28.48	263	5.4031e-38	0.58417	1.7916	0.0013574	0.00080455	25.819	7	2125400	1327000
	541;542;543		21;25;72	IPI00376798;IPI00746438;IPI00647674;IPI00647168;IPI00878431	6;6;5;5;3	60S ribosomal protein L11;CLL-associated antigen KW-12;Ribosomal protein L11	RPL11;RP11-223J15.3-005;RP11-223J15.3-004	Isoform 1 of 60S ribosomal protein L11;Isoform 2 of 60S ribosomal protein L11;Ribosomal protein L11;Ribosomal protein L11;15 kDa protein	P62913-1;P62913;Q08ES8;Q5VVD0;P62913-2;Q5VVC8;Q5VVC9	ENSG00000142676	OTTHUMP00000002956;OTTHUMP00000003145;OTTHUMP00000003146;OTTHUMP00000183158	NP_000966	PF00281;PF00673	Ribosomal_L5;Ribosomal_L5_C	Ribosomal protein L5;ribosomal L5P family C-terminus	GO:0005622;GO:0005730;GO:0005829;GO:0005840;GO:0015934;GO:0022625;GO:0030529;GO:0032991;GO:0033279;GO:0043226;GO:0043228;GO:0043229;GO:0043232;GO:0044422;GO:0044424;GO:0044428;GO:0044444;GO:0044445;GO:0044446;GO:0044464	intracellular;nucleolus;cytosol;ribosome;large ribosomal subunit;cytosolic large ribosomal subunit;ribonucleoprotein complex;macromolecular complex;ribosomal subunit;organelle;non-membrane-bounded organelle;intracellular organelle;intracellular non-membrane-bounded organelle;organelle part;intracellular part;nuclear part;cytoplasmic part;cytosolic part;intracellular organelle part;cell part	GO:0003676;GO:0003723;GO:0003735;GO:0005198;GO:0005488;GO:0005515;GO:0019843	nucleic acid binding;RNA binding;structural constituent of ribosome;structural molecule activity;binding;protein binding;rRNA binding	GO:0006412;GO:0006414;GO:0006605;GO:0006810;GO:0006886;GO:0008152;GO:0009058;GO:0009059;GO:0009987;GO:0015031;GO:0019538;GO:0034645;GO:0034960;GO:0034961;GO:0043170;GO:0043283;GO:0043284;GO:0044237;GO:0044238;GO:0044249;GO:0044260;GO:0044267;GO:0045184;GO:0046907;GO:0051234;GO:0051649	translation;translational elongation;protein targeting;transport;intracellular protein transport;metabolic process;biosynthetic process;macromolecule biosynthetic process;cellular process;protein transport;protein metabolic process;cellular macromolecule biosynthetic process;cellular biopolymer metabolic process;cellular biopolymer biosynthetic process;macromolecule metabolic process;biopolymer m…	hsa:6135	ko03010	Ribosome	K02868	5	6	6	7	6	6	7	6	6	7	30.9	30.9	30.9	20.252	178	1.8203e-35	0.44618	1.7388	0.0020853	0.0013229	24.16	6	7925400	5419200
				IPI00028006;IPI00844375	3;2	Proteasome subunit beta type-2;Proteasome component C7-I;Macropain subunit C7-I;Multicatalytic endopeptidase complex subunit C7-I;Proteasome beta 2 subunit variant	PSMB2	Proteasome subunit beta type-2;Proteasome beta 2 subunit variant (Fragment)	P49721;Q59FJ0	ENSG00000126067	OTTHUMP00000004345	NP_002785	PF00227	Proteasome	Proteasome A-type and B-type	GO:0000502;GO:0005634;GO:0005737;GO:0005829;GO:0005839;GO:0032991;GO:0043226;GO:0043227;GO:0043229;GO:0043231;GO:0043234;GO:0044424;GO:0044444;GO:0044464	proteasome complex;nucleus;cytoplasm;cytosol;proteasome core complex;macromolecular complex;organelle;membrane-bounded organelle;intracellular organelle;intracellular membrane-bounded organelle;protein complex;intracellular part;cytoplasmic part;cell part	GO:0003824;GO:0004175;GO:0004298;GO:0008233;GO:0016787;GO:0070003;GO:0070011	catalytic activity;endopeptidase activity;threonine-type endopeptidase activity;peptidase activity;hydrolase activity;threonine-type peptidase activity;peptidase activity, acting on L-amino acid peptides	GO:0006508;GO:0006511;GO:0008152;GO:0009056;GO:0009057;GO:0009987;GO:0010498;GO:0019538;GO:0019941;GO:0022402;GO:0030163;GO:0031145;GO:0043085;GO:0043086;GO:0043161;GO:0043170;GO:0043283;GO:0043285;GO:0043632;GO:0044237;GO:0044238;GO:0044248;GO:0044257;GO:0044260;GO:0044265;GO:0044267;GO:0050790;GO:0051340;GO:0051351;GO:0051352;GO:0051436;GO:0051437;GO:0051438;GO:0051439;GO:0051443;GO:0051444;GO:…	proteolysis;ubiquitin-dependent protein catabolic process;metabolic process;catabolic process;macromolecule catabolic process;cellular process;proteasomal protein catabolic process;protein metabolic process;modification-dependent protein catabolic process;cell cycle process;protein catabolic process;anaphase-promoting complex-dependent proteasomal ubiquitin-dependent protein catabolic process;pos…	hsa:5690	ko03050	Proteasome	K02734	2	3	3	4	3	3	4	3	3	4	18.9	18.9	18.9	22.836	201	1.0607e-05	0.61001	1.7122	0.0025844	0.0016953	50.272	4	3207500	1949600
937		129		IPI00478410;IPI00395769	7;6	ATP synthase subunit gamma, mitochondrial	ATP5C1;ATP5C;ATP5CL1	Isoform Liver of ATP synthase subunit gamma, mitochondrial;Isoform Heart of ATP synthase subunit gamma, mitochondrial	P36542-1;P36542;Q6I9V2;Q8TAS0;P36542-2;A8KA31;B4DFE6;B4DL14	ENSG00000165629	OTTHUMP00000019068;OTTHUMP00000019069	NP_001001973;NP_005165	PF00231	ATP-synt	ATP synthase	GO:0000275;GO:0005739;GO:0005743;GO:0005753;GO:0005759;GO:0016020;GO:0016469;GO:0019866;GO:0031090;GO:0031966;GO:0032991;GO:0033178;GO:0043226;GO:0043227;GO:0043229;GO:0043231;GO:0043234;GO:0044422;GO:0044424;GO:0044425;GO:0044429;GO:0044444;GO:0044446;GO:0044455;GO:0044464;GO:0045259;GO:0045261	mitochondrial proton-transporting ATP synthase complex, catalytic core F(1);mitochondrion;mitochondrial inner membrane;mitochondrial proton-transporting ATP synthase complex;mitochondrial matrix;membrane;proton-transporting two-sector ATPase complex;organelle inner membrane;organelle membrane;mitochondrial membrane;macromolecular complex;proton-transporting two-sector ATPase complex, catalytic do…	GO:0003824;GO:0005215;GO:0005488;GO:0008324;GO:0015075;GO:0015077;GO:0015078;GO:0015399;GO:0015405;GO:0016462;GO:0016787;GO:0016817;GO:0016818;GO:0016820;GO:0016887;GO:0017111;GO:0019829;GO:0022804;GO:0022857;GO:0022890;GO:0022891;GO:0022892;GO:0042623;GO:0042625;GO:0042626;GO:0043167;GO:0043492;GO:0046872;GO:0046933;GO:0046961	catalytic activity;transporter activity;binding;cation transmembrane transporter activity;ion transmembrane transporter activity;monovalent inorganic cation transmembrane transporter activity;hydrogen ion transmembrane transporter activity;primary active transmembrane transporter activity;P-P-bond-hydrolysis-driven transmembrane transporter activity;pyrophosphatase activity;hydrolase activity;hyd…	GO:0006091;GO:0006119;GO:0006139;GO:0006163;GO:0006164;GO:0006753;GO:0006754;GO:0006793;GO:0006796;GO:0006810;GO:0006811;GO:0006812;GO:0006818;GO:0008152;GO:0009117;GO:0009141;GO:0009142;GO:0009144;GO:0009145;GO:0009150;GO:0009152;GO:0009165;GO:0009199;GO:0009201;GO:0009205;GO:0009206;GO:0009259;GO:0009260;GO:0009987;GO:0015672;GO:0015985;GO:0015986;GO:0015992;GO:0016310;GO:0034220;GO:0044237;GO:…	generation of precursor metabolites and energy;oxidative phosphorylation;nucleobase, nucleoside, nucleotide and nucleic acid metabolic process;purine nucleotide metabolic process;purine nucleotide biosynthetic process;nucleoside phosphate metabolic process;ATP biosynthetic process;phosphorus metabolic process;phosphate metabolic process;transport;ion transport;cation transport;hydrogen transport;…	hsa:509	ko00190	Oxidative phosphorylation	K02136	2	7	7	8	7	7	8	7	7	8	26.5	26.5	26.5	32.996	298	3.8323e-51	0.4428	1.6976	0.0029067	0.0019417	8.2091	6	3215100	2211800
788;789;790;791;792;793;794		113;145;217;272;408;443;478		IPI00303476;IPI00791498;IPI00793271;IPI00790847;IPI00792534;IPI00792128	16;5;3;2;2;1	ATP synthase subunit beta, mitochondrial	ATP5B;ATPMB;ATPSB	ATP synthase subunit beta, mitochondrial	P06576;A8K4X0;Q0QEN7	ENSG00000110955	OTTHUMP00000168049	NP_001677	PF00006;PF00306;PF02874	ATP-synt_ab;ATP-synt_ab_C;ATP-synt_ab_N	ATP synthase alpha/beta family, nucleotide-binding domain;ATP synthase alpha/beta chain, C terminal domain;ATP synthase alpha/beta family, beta-barrel domain	GO:0005739;GO:0005743;GO:0005753;GO:0005754;GO:0005759;GO:0005886;GO:0009986;GO:0016020;GO:0016021;GO:0016469;GO:0019866;GO:0031090;GO:0031224;GO:0031966;GO:0032991;GO:0033178;GO:0043226;GO:0043227;GO:0043229;GO:0043231;GO:0043234;GO:0044422;GO:0044424;GO:0044425;GO:0044429;GO:0044444;GO:0044446;GO:0044455;GO:0044464;GO:0045259;GO:0045261;GO:0045267	mitochondrion;mitochondrial inner membrane;mitochondrial proton-transporting ATP synthase complex;mitochondrial proton-transporting ATP synthase, catalytic core;mitochondrial matrix;plasma membrane;cell surface;membrane;integral to membrane;proton-transporting two-sector ATPase complex;organelle inner membrane;organelle membrane;intrinsic to membrane;mitochondrial membrane;macromolecular complex;…	GO:0000166;GO:0003824;GO:0005102;GO:0005215;GO:0005488;GO:0005515;GO:0005524;GO:0008324;GO:0008553;GO:0015075;GO:0015077;GO:0015078;GO:0015399;GO:0015405;GO:0015662;GO:0016462;GO:0016787;GO:0016817;GO:0016818;GO:0016820;GO:0016887;GO:0017076;GO:0017111;GO:0019829;GO:0022804;GO:0022857;GO:0022890;GO:0022891;GO:0022892;GO:0030554;GO:0032553;GO:0032555;GO:0032559;GO:0042287;GO:0042288;GO:0042623;GO:…	nucleotide binding;catalytic activity;receptor binding;transporter activity;binding;protein binding;ATP binding;cation transmembrane transporter activity;hydrogen-exporting ATPase activity, phosphorylative mechanism;ion transmembrane transporter activity;monovalent inorganic cation transmembrane transporter activity;hydrogen ion transmembrane transporter activity;primary active transmembrane tran…	GO:0001525;GO:0006091;GO:0006139;GO:0006163;GO:0006164;GO:0006753;GO:0006754;GO:0006810;GO:0006811;GO:0006812;GO:0006818;GO:0006873;GO:0006885;GO:0008152;GO:0009117;GO:0009141;GO:0009142;GO:0009144;GO:0009145;GO:0009150;GO:0009152;GO:0009165;GO:0009199;GO:0009201;GO:0009205;GO:0009206;GO:0009259;GO:0009260;GO:0009987;GO:0015672;GO:0015985;GO:0015986;GO:0015992;GO:0019725;GO:0030003;GO:0030004;GO:…	angiogenesis;generation of precursor metabolites and energy;nucleobase, nucleoside, nucleotide and nucleic acid metabolic process;purine nucleotide metabolic process;purine nucleotide biosynthetic process;nucleoside phosphate metabolic process;ATP biosynthetic process;transport;ion transport;cation transport;hydrogen transport;cellular ion homeostasis;regulation of pH;metabolic process;nucleotide…	hsa:506	ko00190	Oxidative phosphorylation	K02133	6	16	17	26	16	17	26	16	17	26	46.7	46.7	46.7	56.559	529	3.4146e-209	0.45952	1.6824	0.0032821	0.0022338	12.613	18	34622000	23392000
				IPI00033143	2	Eukaryotic translation initiation factor 3 subunit K;Eukaryotic translation initiation factor 3 subunit 12;eIF-3 p25;eIF-3 p28;Muscle-specific gene M9 protein;PLAC-24	EIF3K;EIF3S12;ARG134;HSPC029;MSTP001;PTD001	Eukaryotic translation initiation factor 3 subunit K	Q9UBQ5;A8K0I9;B4DQ48;B4DVD7	ENSG00000178982	OTTHUMP00000078390	NP_037366	PF03399	SAC3_GANP	SAC3/GANP/Nin1/mts3/eIF-3 p25 family	GO:0005634;GO:0005737;GO:0005829;GO:0005852;GO:0032991;GO:0043226;GO:0043227;GO:0043229;GO:0043231;GO:0043234;GO:0044424;GO:0044444;GO:0044464	nucleus;cytoplasm;cytosol;eukaryotic translation initiation factor 3 complex;macromolecular complex;organelle;membrane-bounded organelle;intracellular organelle;intracellular membrane-bounded organelle;protein complex;intracellular part;cytoplasmic part;cell part	GO:0003676;GO:0003743;GO:0005488;GO:0005515;GO:0008135;GO:0043021;GO:0043022;GO:0045182	nucleic acid binding;translation initiation factor activity;binding;protein binding;translation factor activity, nucleic acid binding;ribonucleoprotein binding;ribosome binding;translation regulator activity	GO:0006412;GO:0006413;GO:0006417;GO:0006446;GO:0008152;GO:0009058;GO:0009059;GO:0009889;GO:0009987;GO:0010468;GO:0010556;GO:0010608;GO:0016043;GO:0019222;GO:0019538;GO:0022607;GO:0022618;GO:0031323;GO:0031326;GO:0032268;GO:0032502;GO:0034621;GO:0034622;GO:0034645;GO:0034960;GO:0034961;GO:0043170;GO:0043283;GO:0043284;GO:0043933;GO:0044237;GO:0044238;GO:0044249;GO:0044260;GO:0044267;GO:0048532;GO:…	translation;translational initiation;regulation of translation;regulation of translational initiation;metabolic process;biosynthetic process;macromolecule biosynthetic process;regulation of biosynthetic process;cellular process;regulation of gene expression;regulation of macromolecule biosynthetic process;posttranscriptional regulation of gene expression;cellular component organization;regulation…	hsa:27335				1	2	2	2	2	2	2	2	2	2	11.5	11.5	11.5	25.059	218	4.6896e-30	0.50693	1.6671	0.0037093	0.005114	40.606	2	819170	490380
274		259		IPI00018398	2	26S protease regulatory subunit 6A;Proteasome 26S subunit ATPase 3;TAT-binding protein 1;Proteasome subunit P50	PSMC3;TBP1	26S protease regulatory subunit 6A	P17980;A8K781;B2R8V1	ENSG00000165916		NP_002795	PF00004	AAA	ATPase family associated with various cellular activities (AAA)	GO:0000502;GO:0005634;GO:0005737;GO:0005829;GO:0032991;GO:0043226;GO:0043227;GO:0043229;GO:0043231;GO:0043234;GO:0044424;GO:0044444;GO:0044464	proteasome complex;nucleus;cytoplasm;cytosol;macromolecular complex;organelle;membrane-bounded organelle;intracellular organelle;intracellular membrane-bounded organelle;protein complex;intracellular part;cytoplasmic part;cell part	GO:0000166;GO:0003712;GO:0003713;GO:0003714;GO:0003824;GO:0005488;GO:0005515;GO:0005524;GO:0008134;GO:0016462;GO:0016563;GO:0016564;GO:0016787;GO:0016817;GO:0016818;GO:0017076;GO:0017111;GO:0030528;GO:0030554;GO:0032553;GO:0032555;GO:0032559	nucleotide binding;transcription cofactor activity;transcription coactivator activity;transcription corepressor activity;catalytic activity;binding;protein binding;ATP binding;transcription factor binding;pyrophosphatase activity;transcription activator activity;transcription repressor activity;hydrolase activity;hydrolase activity, acting on acid anhydrides;hydrolase activity, acting on acid anh…	GO:0001824;GO:0006508;GO:0006511;GO:0008152;GO:0009056;GO:0009057;GO:0009987;GO:0010498;GO:0019538;GO:0019941;GO:0022402;GO:0030163;GO:0031145;GO:0032502;GO:0043085;GO:0043086;GO:0043161;GO:0043170;GO:0043283;GO:0043285;GO:0043632;GO:0044237;GO:0044238;GO:0044248;GO:0044257;GO:0044260;GO:0044265;GO:0044267;GO:0044419;GO:0048856;GO:0050790;GO:0051340;GO:0051351;GO:0051352;GO:0051436;GO:0051437;GO:…	blastocyst development;proteolysis;ubiquitin-dependent protein catabolic process;metabolic process;catabolic process;macromolecule catabolic process;cellular process;proteasomal protein catabolic process;protein metabolic process;modification-dependent protein catabolic process;cell cycle process;protein catabolic process;anaphase-promoting complex-dependent proteasomal ubiquitin-dependent protei…	hsa:5702	ko03050	Proteasome	K03065	1	2	2	2	2	2	2	2	2	2	7.1	7.1	7.1	49.203	439	4.653e-07	0.38968	1.6638	0.0038097	0.0052325	77.259	2	259450	198170
349;350		151;225		IPI00022202;IPI00215777;IPI00790115;IPI00788624;IPI00793177;IPI00791315	5;5;5;5;4;4	Phosphate carrier protein, mitochondrial;Phosphate transport protein;Solute carrier family 25 member 3;cDNA FLJ90278 fis, clone NT2RP1000325, highly similar to Phosphate carrier protein, mitochondrialprecursor	SLC25A3;PHC;OK/SW-cl.48	Isoform A of Phosphate carrier protein, mitochondrial;Isoform B of Phosphate carrier protein, mitochondrial;cDNA FLJ90278 fis, clone NT2RP1000325, highly similar to Phosphate carrier protein, mitochondrialprecursor;31 kDa protein;24 kDa protein;21 kDa protein	Q00325-1;Q00325;B3KS34;Q00325-2;B2RE88;Q53HC3;Q7Z7N7;Q8NCF7	ENSG00000075415	OTTHUMP00000168834;OTTHUMP00000168835;OTTHUMP00000168842;OTTHUMP00000168843;OTTHUMP00000168838;OTTHUMP00000168836;OTTHUMP00000168839;OTTHUMP00000168840	NP_005879;NP_002626;NP_998776	PF00153	Mito_carr	Mitochondrial carrier protein	GO:0005739;GO:0005743;GO:0005887;GO:0016020;GO:0016021;GO:0019866;GO:0031090;GO:0031224;GO:0031226;GO:0031966;GO:0043226;GO:0043227;GO:0043229;GO:0043231;GO:0044422;GO:0044424;GO:0044425;GO:0044429;GO:0044444;GO:0044446;GO:0044459;GO:0044464	mitochondrion;mitochondrial inner membrane;integral to plasma membrane;membrane;integral to membrane;organelle inner membrane;organelle membrane;intrinsic to membrane;intrinsic to plasma membrane;mitochondrial membrane;organelle;membrane-bounded organelle;intracellular organelle;intracellular membrane-bounded organelle;organelle part;intracellular part;membrane part;mitochondrial part;cytoplasmic…	GO:0005215;GO:0005488;GO:0008509;GO:0015075;GO:0015103;GO:0015114;GO:0015291;GO:0015293;GO:0015320;GO:0022804;GO:0022857;GO:0022891;GO:0022892	transporter activity;binding;anion transmembrane transporter activity;ion transmembrane transporter activity;inorganic anion transmembrane transporter activity;phosphate transmembrane transporter activity;secondary active transmembrane transporter activity;symporter activity;phosphate carrier activity;active transmembrane transporter activity;transmembrane transporter activity;substrate-specific …	GO:0006091;GO:0006810;GO:0008152;GO:0009987;GO:0044237;GO:0051234	generation of precursor metabolites and energy;transport;metabolic process;cellular process;cellular metabolic process;establishment of localization	hsa:5250				6	5	5	6	5	5	6	5	5	6	15.5	15.5	15.5	40.094	362	7.7491e-48	0.52436	1.6591	0.0039545	0.0027689	13.433	5	2307300	1516200
114	86	282	160	IPI00007188;IPI00010420;IPI00455148	11;3;1	ADP/ATP translocase 2;Adenine nucleotide translocator 2;ADP,ATP carrier protein 2;Solute carrier family 25 member 5;ADP,ATP carrier protein, fibroblast isoform	SLC25A5;ANT2	ADP/ATP translocase 2	P05141;B2RCV1;Q6NVC0	ENSG00000005022	OTTHUMP00000024324	NP_001143	PF00153	Mito_carr	Mitochondrial carrier protein	GO:0005739;GO:0005743;GO:0005887;GO:0016020;GO:0016021;GO:0019866;GO:0031090;GO:0031224;GO:0031226;GO:0031966;GO:0043226;GO:0043227;GO:0043229;GO:0043231;GO:0044422;GO:0044424;GO:0044425;GO:0044429;GO:0044444;GO:0044446;GO:0044459;GO:0044464	mitochondrion;mitochondrial inner membrane;integral to plasma membrane;membrane;integral to membrane;organelle inner membrane;organelle membrane;intrinsic to membrane;intrinsic to plasma membrane;mitochondrial membrane;organelle;membrane-bounded organelle;intracellular organelle;intracellular membrane-bounded organelle;organelle part;intracellular part;membrane part;mitochondrial part;cytoplasmic…	GO:0005215;GO:0005345;GO:0005488;GO:0015205;GO:0015207;GO:0015932;GO:0022857;GO:0022891;GO:0022892	transporter activity;purine transmembrane transporter activity;binding;nucleobase transmembrane transporter activity;adenine transmembrane transporter activity;nucleobase, nucleoside, nucleotide and nucleic acid transmembrane transporter activity;transmembrane transporter activity;substrate-specific transmembrane transporter activity;substrate-specific transporter activity	GO:0006810;GO:0044419;GO:0051234;GO:0051704	transport;interspecies interaction between organisms;establishment of localization;multi-organism process	hsa:292	ko04020	Calcium signaling pathway	K05863	3	11	11	17	11	11	17	3	3	4	34.6	34.6	11.4	32.895	298	9.738e-99	0.3821	1.6542	0.0041091	0.0028939	12.864	14	24946000	16949000
428	289	9	19	IPI00847172;IPI00026850;IPI00902656	2;2;2	Peripheral-type benzodiazepine receptor;Translocator protein;PKBS;Mitochondrial benzodiazepine receptor;Translocator protein (18kDa)	PBR;TSPO;BZRP;MBR;RP3-526I14.4-005	translocator protein isoform PBR;Translocator protein;Peripheral benzodiazepine receptor	O76068;Q6ICF9;P30536;Q53Y59;B1AH87;Q13850;Q8N167;Q8N730	ENSG00000100300	OTTHUMP00000028891;OTTHUMP00000197857;OTTHUMP00000198250;OTTHUMP00000198251	NP_000705	PF03073	TspO_MBR	TspO/MBR family	GO:0005739;GO:0016021;GO:0031224;GO:0043226;GO:0043227;GO:0043229;GO:0043231;GO:0044424;GO:0044425;GO:0044444;GO:0044464;GO:0005741;GO:0016020;GO:0019867;GO:0031090;GO:0031966;GO:0031968;GO:0044422;GO:0044429;GO:0044446	mitochondrion;integral to membrane;intrinsic to membrane;organelle;membrane-bounded organelle;intracellular organelle;intracellular membrane-bounded organelle;intracellular part;membrane part;cytoplasmic part;cell part;mitochondrial outer membrane;membrane;outer membrane;organelle membrane;mitochondrial membrane;organelle outer membrane;organelle part;mitochondrial part;intracellular organelle pa…	GO:0004871;GO:0004872;GO:0060089;GO:0005488;GO:0005496;GO:0008289;GO:0008503;GO:0015485;GO:0030594;GO:0032934;GO:0042165	signal transducer activity;receptor activity;molecular transducer activity;binding;steroid binding;lipid binding;benzodiazepine receptor activity;cholesterol binding;neurotransmitter receptor activity;sterol binding;neurotransmitter binding	GO:0006605;GO:0006626;GO:0006629;GO:0006778;GO:0006779;GO:0006783;GO:0006810;GO:0006811;GO:0006820;GO:0006839;GO:0006886;GO:0006915;GO:0008152;GO:0008202;GO:0008219;GO:0008283;GO:0009058;GO:0009987;GO:0012501;GO:0015031;GO:0016265;GO:0032368;GO:0032371;GO:0032374;GO:0032502;GO:0032879;GO:0033013;GO:0033014;GO:0042168;GO:0042440;GO:0044237;GO:0044238;GO:0044249;GO:0044255;GO:0045184;GO:0046148;GO:…	protein targeting;protein targeting to mitochondrion;lipid metabolic process;porphyrin metabolic process;porphyrin biosynthetic process;heme biosynthetic process;transport;ion transport;anion transport;mitochondrial transport;intracellular protein transport;apoptosis;metabolic process;steroid metabolic process;cell death;cell proliferation;biosynthetic process;cellular process;programmed cell dea…	hsa:706	ko04080	Neuroactive ligand-receptor interaction	K05770	3	2	2	2	2	2	2	2	2	2	18.3	18.3	18.3	18.828	169	0.00139	0.37356	1.6276	0.0050742	0.0066927	19.243	2	296470	221920
897;898;899		51;269;324		IPI00440493;IPI00908963;IPI00549805;IPI00471928;IPI00641249	24;22;9;8;5	ATP synthase subunit alpha, mitochondrial;cDNA FLJ54107, highly similar to ATP synthase subunit alpha, mitochondrial (EC 3.6.3.14)	ATP5A1;ATP5A;ATP5AL2;ATPM	ATP synthase subunit alpha, mitochondrial;cDNA FLJ54107, highly similar to ATP synthase subunit alpha, mitochondrial	P25705;A8K092;B4DY56	ENSG00000152234	OTTHUMP00000072923;OTTHUMP00000163475	NP_001001937;NP_004037	PF00006;PF00306;PF02874	ATP-synt_ab;ATP-synt_ab_C;ATP-synt_ab_N	ATP synthase alpha/beta family, nucleotide-binding domain;ATP synthase alpha/beta chain, C terminal domain;ATP synthase alpha/beta family, beta-barrel domain	GO:0005739;GO:0005743;GO:0005753;GO:0005759;GO:0005886;GO:0016020;GO:0016469;GO:0019866;GO:0031090;GO:0031966;GO:0032991;GO:0033178;GO:0043226;GO:0043227;GO:0043229;GO:0043231;GO:0043234;GO:0044422;GO:0044424;GO:0044425;GO:0044429;GO:0044444;GO:0044446;GO:0044455;GO:0044464;GO:0045259;GO:0045261	mitochondrion;mitochondrial inner membrane;mitochondrial proton-transporting ATP synthase complex;mitochondrial matrix;plasma membrane;membrane;proton-transporting two-sector ATPase complex;organelle inner membrane;organelle membrane;mitochondrial membrane;macromolecular complex;proton-transporting two-sector ATPase complex, catalytic domain;organelle;membrane-bounded organelle;intracellular orga…	GO:0000166;GO:0003824;GO:0005102;GO:0005215;GO:0005488;GO:0005515;GO:0005524;GO:0008324;GO:0015075;GO:0015077;GO:0015078;GO:0015399;GO:0015405;GO:0016462;GO:0016787;GO:0016817;GO:0016818;GO:0016820;GO:0016887;GO:0017076;GO:0017111;GO:0019829;GO:0022804;GO:0022857;GO:0022890;GO:0022891;GO:0022892;GO:0030554;GO:0032553;GO:0032555;GO:0032559;GO:0042287;GO:0042288;GO:0042623;GO:0042625;GO:0042626;GO:…	nucleotide binding;catalytic activity;receptor binding;transporter activity;binding;protein binding;ATP binding;cation transmembrane transporter activity;ion transmembrane transporter activity;monovalent inorganic cation transmembrane transporter activity;hydrogen ion transmembrane transporter activity;primary active transmembrane transporter activity;P-P-bond-hydrolysis-driven transmembrane tran…	GO:0001936;GO:0001937;GO:0006139;GO:0006163;GO:0006164;GO:0006629;GO:0006753;GO:0006754;GO:0006810;GO:0006811;GO:0006812;GO:0006818;GO:0008152;GO:0008285;GO:0009117;GO:0009141;GO:0009142;GO:0009144;GO:0009145;GO:0009150;GO:0009152;GO:0009165;GO:0009199;GO:0009201;GO:0009205;GO:0009206;GO:0009259;GO:0009260;GO:0009790;GO:0009987;GO:0015672;GO:0015985;GO:0015986;GO:0015992;GO:0032502;GO:0034220;GO:…	regulation of endothelial cell proliferation;negative regulation of endothelial cell proliferation;nucleobase, nucleoside, nucleotide and nucleic acid metabolic process;purine nucleotide metabolic process;purine nucleotide biosynthetic process;lipid metabolic process;nucleoside phosphate metabolic process;ATP biosynthetic process;transport;ion transport;cation transport;hydrogen transport;metabol…	hsa:498	ko00190	Oxidative phosphorylation	K02132	5	24	24	34	24	24	34	24	24	34	42.9	42.9	42.9	59.75	553	3.6631e-239	0.4656	1.6267	0.0051131	0.0037209	11.206	24	37950000	25205000
				IPI00013847;IPI00792890	2;1	Cytochrome b-c1 complex subunit 1, mitochondrial;Ubiquinol-cytochrome-c reductase complex core protein 1;Complex III subunit 1;cDNA FLJ52292, highly similar to Ubiquinol-cytochrome-c reductase complex coreprotein I, mitochondrial (EC 1.10.2.2)	UQCRC1	Cytochrome b-c1 complex subunit 1, mitochondrial;cDNA FLJ52292, highly similar to Ubiquinol-cytochrome-c reductase complex coreprotein I, mitochondrial	P31930;B2R7R8;B4DUL5;B4DZB9	ENSG00000010256	OTTHUMP00000164820;OTTHUMP00000171109;OTTHUMP00000171110;OTTHUMP00000171112	NP_003356	PF00675;PF05193	Peptidase_M16;Peptidase_M16_C	Insulinase (Peptidase family M16);Peptidase M16 inactive domain	GO:0005739;GO:0005743;GO:0005746;GO:0016020;GO:0019866;GO:0031090;GO:0031966;GO:0043226;GO:0043227;GO:0043229;GO:0043231;GO:0044422;GO:0044424;GO:0044425;GO:0044429;GO:0044444;GO:0044446;GO:0044455;GO:0044464	mitochondrion;mitochondrial inner membrane;mitochondrial respiratory chain;membrane;organelle inner membrane;organelle membrane;mitochondrial membrane;organelle;membrane-bounded organelle;intracellular organelle;intracellular membrane-bounded organelle;organelle part;intracellular part;membrane part;mitochondrial part;cytoplasmic part;intracellular organelle part;mitochondrial membrane part;cell …	GO:0003824;GO:0004175;GO:0004222;GO:0005215;GO:0005488;GO:0005515;GO:0008121;GO:0008233;GO:0008237;GO:0008270;GO:0008324;GO:0015075;GO:0015077;GO:0015078;GO:0016491;GO:0016679;GO:0016681;GO:0016787;GO:0022857;GO:0022890;GO:0022891;GO:0022892;GO:0043167;GO:0043169;GO:0046872;GO:0046914;GO:0070011	catalytic activity;endopeptidase activity;metalloendopeptidase activity;transporter activity;binding;protein binding;ubiquinol-cytochrome-c reductase activity;peptidase activity;metallopeptidase activity;zinc ion binding;cation transmembrane transporter activity;ion transmembrane transporter activity;monovalent inorganic cation transmembrane transporter activity;hydrogen ion transmembrane transpo…	GO:0006091;GO:0006119;GO:0006508;GO:0006793;GO:0006796;GO:0006810;GO:0008152;GO:0009060;GO:0009987;GO:0015980;GO:0016310;GO:0019538;GO:0022900;GO:0043170;GO:0044237;GO:0044238;GO:0044260;GO:0044267;GO:0045333;GO:0051234;GO:0055114	generation of precursor metabolites and energy;oxidative phosphorylation;proteolysis;phosphorus metabolic process;phosphate metabolic process;transport;metabolic process;aerobic respiration;cellular process;energy derivation by oxidation of organic compounds;phosphorylation;protein metabolic process;electron transport chain;macromolecule metabolic process;cellular metabolic process;primary metabo…	hsa:7384	ko00190	Oxidative phosphorylation	K00414	2	2	2	3	2	2	3	2	2	3	8.1	8.1	8.1	52.645	480	1.0911e-11	0.53752	1.6136	0.0056685	0.0073618	72.822	2	935420	571390
	86		160	IPI00291467;IPI00645646	8;5	ADP/ATP translocase 3;Adenine nucleotide translocator 2;ANT 3;ADP,ATP carrier protein 3;Solute carrier family 25 member 6;ADP,ATP carrier protein, isoform T2	SLC25A6;ANT3;CDABP0051	ADP/ATP translocase 3;17 kDa protein	P12236;Q59EI9;Q6I9V5	ENSG00000169100	OTTHUMP00000022826;OTTHUMP00000022827	NP_001627	PF00153	Mito_carr	Mitochondrial carrier protein	GO:0005739;GO:0005743;GO:0005744;GO:0016020;GO:0016021;GO:0019866;GO:0031090;GO:0031224;GO:0031966;GO:0032991;GO:0043226;GO:0043227;GO:0043229;GO:0043231;GO:0043234;GO:0044422;GO:0044424;GO:0044425;GO:0044429;GO:0044444;GO:0044446;GO:0044455;GO:0044464	mitochondrion;mitochondrial inner membrane;mitochondrial inner membrane presequence translocase complex;membrane;integral to membrane;organelle inner membrane;organelle membrane;intrinsic to membrane;mitochondrial membrane;macromolecular complex;organelle;membrane-bounded organelle;intracellular organelle;intracellular membrane-bounded organelle;protein complex;organelle part;intracellular part;m…	GO:0005215;GO:0005471;GO:0005488;GO:0005515;GO:0015291;GO:0015297;GO:0015300;GO:0022804;GO:0022857	transporter activity;ATP:ADP antiporter activity;binding;protein binding;secondary active transmembrane transporter activity;antiporter activity;solute:solute antiporter activity;active transmembrane transporter activity;transmembrane transporter activity	GO:0006810;GO:0006839;GO:0006915;GO:0008219;GO:0009987;GO:0012501;GO:0016265;GO:0032502;GO:0044419;GO:0046907;GO:0051234;GO:0051649;GO:0051704	transport;mitochondrial transport;apoptosis;cell death;cellular process;programmed cell death;death;developmental process;interspecies interaction between organisms;intracellular transport;establishment of localization;establishment of localization in cell;multi-organism process	hsa:293	ko04020	Calcium signaling pathway	K05863	2	8	8	12	2	2	2	1	1	1	25.8	8.1	4.4	32.866	298	2.5532e-61	0.4031	1.6099	0.0058351	0.0043303	16.091	8	19432000	13056000
				IPI00218130;IPI00657751;IPI00909513;IPI00789185	3;3;1;1	Glycogen phosphorylase, muscle form;Myophosphorylase;Uncharacterized protein PYGM (Phosphorylase, glycogen; muscle (McArdle syndrome, glycogen storage disease type V), isoform CRA_a) (cDNA FLJ32045 fis, clone NTONG2001014, highly similar to Glycogen phosphorylase, muscle form)	PYGM;hCG_23403	Glycogen phosphorylase, muscle form;Phosphorylase	P11217;B2RB32;B4DRW6;A6NDY6	ENSG00000068976	OTTHUMP00000069755;OTTHUMP00000069756	NP_005600	PF00343	Phosphorylase	Carbohydrate phosphorylase			GO:0000166;GO:0003824;GO:0004645;GO:0005488;GO:0005515;GO:0008184;GO:0016740;GO:0016757;GO:0016758;GO:0019842;GO:0030170;GO:0048037	nucleotide binding;catalytic activity;phosphorylase activity;binding;protein binding;glycogen phosphorylase activity;transferase activity;transferase activity, transferring glycosyl groups;transferase activity, transferring hexosyl groups;vitamin binding;pyridoxal phosphate binding;cofactor binding	GO:0000272;GO:0005975;GO:0005976;GO:0005977;GO:0005980;GO:0006073;GO:0006091;GO:0006112;GO:0008152;GO:0009056;GO:0009057;GO:0009251;GO:0009987;GO:0015980;GO:0016052;GO:0034960;GO:0043170;GO:0043283;GO:0043285;GO:0044237;GO:0044238;GO:0044247;GO:0044248;GO:0044260;GO:0044262;GO:0044264;GO:0044265;GO:0044275	polysaccharide catabolic process;carbohydrate metabolic process;polysaccharide metabolic process;glycogen metabolic process;glycogen catabolic process;glucan metabolic process;generation of precursor metabolites and energy;energy reserve metabolic process;metabolic process;catabolic process;macromolecule catabolic process;glucan catabolic process;cellular process;energy derivation by oxidation of…	hsa:5837	ko00500;ko04910	Starch and sucrose metabolism;Insulin signaling pathway	K00688	4	3	3	4	1	1	1	1	1	1	3.2	1.3	1.3	97.091	842	0.0025992	0.41972	1.6093	0.0058644	0.0075804	15.023	2	1026000	689980
153	117	636	88	IPI00008982;IPI00218547	4;4	Delta-1-pyrroline-5-carboxylate synthetase;Aldehyde dehydrogenase family 18 member A1;Glutamate 5-kinase;Gamma-glutamyl kinase;Gamma-glutamyl phosphate reductase;Glutamate-5-semialdehyde dehydrogenase;Glutamyl-gamma-semialdehyde dehydrogenase	ALDH18A1;GSAS;P5CS;PYCS	Isoform Long of Delta-1-pyrroline-5-carboxylate synthetase;Isoform Short of Delta-1-pyrroline-5-carboxylate synthetase	P54886-1;P54886;B2R5Q4;Q3KQU2;P54886-2;Q5T567	ENSG00000059573	OTTHUMP00000020159;OTTHUMP00000020160	NP_002851;NP_001017423	PF00696	AA_kinase	Amino acid kinase family	GO:0005737;GO:0005739;GO:0005743;GO:0016020;GO:0019866;GO:0031090;GO:0031966;GO:0043226;GO:0043227;GO:0043229;GO:0043231;GO:0044422;GO:0044424;GO:0044429;GO:0044444;GO:0044446;GO:0044464	cytoplasm;mitochondrion;mitochondrial inner membrane;membrane;organelle inner membrane;organelle membrane;mitochondrial membrane;organelle;membrane-bounded organelle;intracellular organelle;intracellular membrane-bounded organelle;organelle part;intracellular part;mitochondrial part;cytoplasmic part;intracellular organelle part;cell part	GO:0003824;GO:0004349;GO:0004350;GO:0016301;GO:0016491;GO:0016620;GO:0016740;GO:0016772;GO:0016774;GO:0016903;GO:0019202	catalytic activity;glutamate 5-kinase activity;glutamate-5-semialdehyde dehydrogenase activity;kinase activity;oxidoreductase activity;oxidoreductase activity, acting on the aldehyde or oxo group of donors, NAD or NADP as acceptor;transferase activity;transferase activity, transferring phosphorus-containing groups;phosphotransferase activity, carboxyl group as acceptor;oxidoreductase activity, ac…	GO:0006082;GO:0006519;GO:0006520;GO:0006560;GO:0006561;GO:0006807;GO:0008152;GO:0008652;GO:0009058;GO:0009064;GO:0009084;GO:0009308;GO:0009309;GO:0009987;GO:0019752;GO:0034641;GO:0044237;GO:0044238;GO:0044249;GO:0044271;GO:0055114	organic acid metabolic process;cellular amino acid and derivative metabolic process;amino acid metabolic process;proline metabolic process;proline biosynthetic process;nitrogen compound metabolic process;metabolic process;amino acid biosynthetic process;biosynthetic process;glutamine family amino acid metabolic process;glutamine family amino acid biosynthetic process;cellular amine metabolic proc…	hsa:5832	ko00220	Urea cycle and metabolism of amino groups	K00147;K00931	2	4	4	5	4	4	5	4	4	5	6	6	6	87.301	795	6.9302e-15	0.40076	1.5859	0.0070414	0.0088748	19.302	4	1017900	910160
537		26		IPI00171925;IPI00220300;IPI00219291;IPI00873259;IPI00456013;IPI00719814	2;2;2;2;2;2	Pentatricopeptide repeat-containing protein 1;ATP synthase subunit f, mitochondrial;Uncharacterized protein ATP5J2	PTCD1;KIAA0632;ATP5J2;ATP5JL	cDNA FLJ56092, highly similar to Pentatricopeptide repeat protein 1;Isoform 1 of ATP synthase subunit f, mitochondrial;Isoform 2 of ATP synthase subunit f, mitochondrial;10 kDa protein;ATP synthase, H+ transporting, mitochondrial F0 complex, subunit F2 isoform 2c;ATP synthase, H+ transporting, mitochondrial F0 complex, subunit F2 isoform 2d	O75127;A4D273;B4DJ38;Q3SYP6;Q3ZB84;P56134-1;P56134;Q53FE1;Q6IBB3;P56134-2;A6ND55	ENSG00000106246;ENSG00000160916	OTTHUMP00000025161;OTTHUMP00000025269	NP_056360;NP_004880;NP_001003713;NP_001003714;NP_001034267	PF01535;PF10206	PPR;WRW	PPR repeat;Mitochondrial F1F0-ATP synthase, subunit f	GO:0005739;GO:0005743;GO:0005753;GO:0016020;GO:0016469;GO:0019866;GO:0031090;GO:0031966;GO:0032991;GO:0033177;GO:0043226;GO:0043227;GO:0043229;GO:0043231;GO:0043234;GO:0044422;GO:0044424;GO:0044425;GO:0044429;GO:0044444;GO:0044446;GO:0044455;GO:0044464;GO:0045259;GO:0045263	mitochondrion;mitochondrial inner membrane;mitochondrial proton-transporting ATP synthase complex;membrane;proton-transporting two-sector ATPase complex;organelle inner membrane;organelle membrane;mitochondrial membrane;macromolecular complex;proton-transporting two-sector ATPase complex, proton-transporting domain;organelle;membrane-bounded organelle;intracellular organelle;intracellular membran…	GO:0003824;GO:0005215;GO:0005488;GO:0008324;GO:0015075;GO:0015077;GO:0015078;GO:0016462;GO:0016787;GO:0016817;GO:0016818;GO:0016887;GO:0017111;GO:0022857;GO:0022890;GO:0022891;GO:0022892;GO:0043167;GO:0046872	catalytic activity;transporter activity;binding;cation transmembrane transporter activity;ion transmembrane transporter activity;monovalent inorganic cation transmembrane transporter activity;hydrogen ion transmembrane transporter activity;pyrophosphatase activity;hydrolase activity;hydrolase activity, acting on acid anhydrides;hydrolase activity, acting on acid anhydrides, in phosphorus-containi…	GO:0006139;GO:0006163;GO:0006164;GO:0006753;GO:0006754;GO:0006810;GO:0006811;GO:0006812;GO:0006818;GO:0008152;GO:0009117;GO:0009141;GO:0009142;GO:0009144;GO:0009145;GO:0009150;GO:0009152;GO:0009165;GO:0009199;GO:0009201;GO:0009205;GO:0009206;GO:0009259;GO:0009260;GO:0009987;GO:0015672;GO:0015992;GO:0044237;GO:0044238;GO:0046034;GO:0051234;GO:0055086	nucleobase, nucleoside, nucleotide and nucleic acid metabolic process;purine nucleotide metabolic process;purine nucleotide biosynthetic process;nucleoside phosphate metabolic process;ATP biosynthetic process;transport;ion transport;cation transport;hydrogen transport;metabolic process;nucleotide metabolic process;nucleoside triphosphate metabolic process;nucleoside triphosphate biosynthetic proc…	hsa:26024;hsa:9551	ko00190	Oxidative phosphorylation	K02130	6	2	2	3	2	2	3	2	2	3	3.2	3.2	3.2	84.11	749	4.1046e-21	0.47394	1.5424	0.0098705	0.011884	0.69297	2	720480	492910
				IPI00030275;IPI00646055	3;2	Heat shock protein 75 kDa, mitochondrial;Tumor necrosis factor type 1 receptor-associated protein;TNFR-associated protein 1	TRAP1;HSP75	Heat shock protein 75 kDa, mitochondrial;57 kDa protein	Q12931;B4DR68;Q53FS6;Q53G55;Q59EK6;Q5CAQ4;Q8N9Z3;Q9BV61	ENSG00000126602	OTTHUMP00000081621;OTTHUMP00000159796;OTTHUMP00000081622	NP_057376	PF02518;PF00183	HATPase_c;HSP90	Histidine kinase-, DNA gyrase B-, and HSP90-like ATPase;Hsp90 protein	GO:0005739;GO:0043226;GO:0043227;GO:0043229;GO:0043231;GO:0044424;GO:0044444;GO:0044464	mitochondrion;organelle;membrane-bounded organelle;intracellular organelle;intracellular membrane-bounded organelle;intracellular part;cytoplasmic part;cell part	GO:0000166;GO:0005102;GO:0005125;GO:0005164;GO:0005488;GO:0005515;GO:0005524;GO:0017076;GO:0030554;GO:0032553;GO:0032555;GO:0032559;GO:0032813;GO:0051082	nucleotide binding;receptor binding;cytokine activity;tumor necrosis factor receptor binding;binding;protein binding;ATP binding;purine nucleotide binding;adenyl nucleotide binding;ribonucleotide binding;purine ribonucleotide binding;adenyl ribonucleotide binding;tumor necrosis factor receptor superfamily binding;unfolded protein binding	GO:0006457;GO:0008152;GO:0009987;GO:0019538;GO:0043170;GO:0044237;GO:0044238;GO:0044260;GO:0044267	protein folding;metabolic process;cellular process;protein metabolic process;macromolecule metabolic process;cellular metabolic process;primary metabolic process;cellular macromolecule metabolic process;cellular protein metabolic process	hsa:10131			K09488	2	3	3	4	3	3	4	3	3	4	4.8	4.8	4.8	80.109	704	4.3738e-47	0.33206	1.5347	0.010478	0.0084612	21.549	3	14782000	11266000
441;442		101;120		IPI00027252;IPI00797822	16;14	Prohibitin-2;B-cell receptor-associated protein BAP37;Repressor of estrogen receptor activity;D-prohibitin;cDNA FLJ56579, highly similar to Prohibitin-2	PHB2;BAP;REA	Prohibitin-2;cDNA FLJ56579, highly similar to Prohibitin-2	Q99623;Q9BXV3;B4DP75;B4DW05	ENSG00000215021	OTTHUMP00000166441;OTTHUMP00000166442	NP_009204	PF01145	Band_7	SPFH domain / Band 7 family	GO:0005634;GO:0005737;GO:0005739;GO:0005743;GO:0016020;GO:0019866;GO:0031090;GO:0031966;GO:0043226;GO:0043227;GO:0043229;GO:0043231;GO:0044422;GO:0044424;GO:0044429;GO:0044444;GO:0044446;GO:0044464	nucleus;cytoplasm;mitochondrion;mitochondrial inner membrane;membrane;organelle inner membrane;organelle membrane;mitochondrial membrane;organelle;membrane-bounded organelle;intracellular organelle;intracellular membrane-bounded organelle;organelle part;intracellular part;mitochondrial part;cytoplasmic part;intracellular organelle part;cell part	GO:0004871;GO:0004872;GO:0005102;GO:0005488;GO:0005515;GO:0016564;GO:0016566;GO:0030331;GO:0030528;GO:0035257;GO:0035258;GO:0051427;GO:0060089	signal transducer activity;receptor activity;receptor binding;binding;protein binding;transcription repressor activity;specific transcriptional repressor activity;estrogen receptor binding;transcription regulator activity;nuclear hormone receptor binding;steroid hormone receptor binding;hormone receptor binding;molecular transducer activity	GO:0006139;GO:0006350;GO:0006355;GO:0008152;GO:0009058;GO:0009059;GO:0009889;GO:0009890;GO:0009892;GO:0009987;GO:0010468;GO:0010556;GO:0010558;GO:0010605;GO:0010629;GO:0016481;GO:0019219;GO:0019222;GO:0031323;GO:0031324;GO:0034645;GO:0034960;GO:0034961;GO:0043170;GO:0043283;GO:0043284;GO:0044237;GO:0044238;GO:0044249;GO:0044260;GO:0045449;GO:0045934;GO:0048519;GO:0048523;GO:0050789;GO:0050794;GO:…	nucleobase, nucleoside, nucleotide and nucleic acid metabolic process;transcription;regulation of transcription, DNA-dependent;metabolic process;biosynthetic process;macromolecule biosynthetic process;regulation of biosynthetic process;negative regulation of biosynthetic process;negative regulation of metabolic process;cellular process;regulation of gene expression;regulation of macromolecule bio…	hsa:11331				2	16	16	21	16	16	21	16	16	21	55.9	55.9	55.9	33.296	299	2.2293e-101	0.44807	1.5321	0.010686	0.0086534	21.991	28	13996000	9686400
				IPI00337541	3	NAD(P) transhydrogenase, mitochondrial;Nicotinamide nucleotide transhydrogenase;Pyridine nucleotide transhydrogenase	NNT	NAD(P) transhydrogenase, mitochondrial	Q13423;B4DMN9;B4DS88;Q2TB59;Q8N5H5	ENSG00000112992	OTTHUMP00000122432;OTTHUMP00000122433	NP_036475;NP_892022	PF01262;PF05222;PF02233	AlaDh_PNT_C;AlaDh_PNT_N;PNTB	Alanine dehydrogenase/PNT, C-terminal domain;Alanine dehydrogenase/PNT, N-terminal domain;NAD(P) transhydrogenase beta subunit	GO:0005739;GO:0005743;GO:0005746;GO:0016020;GO:0016021;GO:0019866;GO:0031090;GO:0031224;GO:0031966;GO:0043226;GO:0043227;GO:0043229;GO:0043231;GO:0044422;GO:0044424;GO:0044425;GO:0044429;GO:0044444;GO:0044446;GO:0044455;GO:0044464	mitochondrion;mitochondrial inner membrane;mitochondrial respiratory chain;membrane;integral to membrane;organelle inner membrane;organelle membrane;intrinsic to membrane;mitochondrial membrane;organelle;membrane-bounded organelle;intracellular organelle;intracellular membrane-bounded organelle;organelle part;intracellular part;membrane part;mitochondrial part;cytoplasmic part;intracellular organ…	GO:0003824;GO:0003957;GO:0005215;GO:0005488;GO:0008324;GO:0008746;GO:0008750;GO:0009055;GO:0015075;GO:0015077;GO:0015078;GO:0016491;GO:0016651;GO:0016652;GO:0022857;GO:0022890;GO:0022891;GO:0022892;GO:0048037;GO:0050661;GO:0050662;GO:0051287	catalytic activity;NAD(P)+ transhydrogenase (B-specific) activity;transporter activity;binding;cation transmembrane transporter activity;NAD(P) transhydrogenase activity;NAD(P)+ transhydrogenase (AB-specific) activity;electron carrier activity;ion transmembrane transporter activity;monovalent inorganic cation transmembrane transporter activity;hydrogen ion transmembrane transporter activity;oxido…	GO:0006084;GO:0006099;GO:0006732;GO:0006810;GO:0006811;GO:0006812;GO:0006818;GO:0008152;GO:0009056;GO:0009109;GO:0009987;GO:0015672;GO:0015992;GO:0044237;GO:0044248;GO:0046356;GO:0051186;GO:0051187;GO:0051234;GO:0055114	acetyl-CoA metabolic process;tricarboxylic acid cycle;coenzyme metabolic process;transport;ion transport;cation transport;hydrogen transport;metabolic process;catabolic process;coenzyme catabolic process;cellular process;monovalent inorganic cation transport;proton transport;cellular metabolic process;cellular catabolic process;acetyl-CoA catabolic process;cofactor metabolic process;cofactor cata…	hsa:23530	ko00760	Nicotinate and nicotinamide metabolism	K00324;K00325	1	3	3	3	3	3	3	3	3	3	3	3	3	113.89	1086	1.4257e-14	0.33325	1.5313	0.010756	0.012802	7.7883	3	614760	420760
470		64		IPI00029744	4	Single-stranded DNA-binding protein, mitochondrial;Mt-SSB;PWP1-interacting protein 17	SSBP1;SSBP	Single-stranded DNA-binding protein, mitochondrial	Q04837;A4D1U3;Q567R6;Q75MV9	ENSG00000106028	OTTHUMP00000025194	NP_003134	PF00436	SSB	Single-strand binding protein family	GO:0005739;GO:0043226;GO:0043227;GO:0043229;GO:0043231;GO:0044424;GO:0044444;GO:0044464	mitochondrion;organelle;membrane-bounded organelle;intracellular organelle;intracellular membrane-bounded organelle;intracellular part;cytoplasmic part;cell part	GO:0003676;GO:0003677;GO:0003697;GO:0005488;GO:0043566	nucleic acid binding;DNA binding;single-stranded DNA binding;binding;structure-specific DNA binding	GO:0006139;GO:0006259;GO:0006260;GO:0008152;GO:0009058;GO:0009059;GO:0009987;GO:0034645;GO:0034960;GO:0034961;GO:0043170;GO:0043283;GO:0043284;GO:0044237;GO:0044238;GO:0044249;GO:0044260	nucleobase, nucleoside, nucleotide and nucleic acid metabolic process;DNA metabolic process;DNA replication;metabolic process;biosynthetic process;macromolecule biosynthetic process;cellular process;cellular macromolecule biosynthetic process;cellular biopolymer metabolic process;cellular biopolymer biosynthetic process;macromolecule metabolic process;biopolymer metabolic process;biopolymer biosy…	hsa:6742	ko03030;ko03430;ko03440	DNA replication;Mismatch repair;Homologous recombination	K03111	1	4	4	5	4	4	5	4	4	5	29.7	29.7	29.7	17.259	148	9.9133e-44	0.40857	1.531	0.010779	0.012826	16.729	8	1224400	882670
				IPI00796864;IPI00641116;IPI00022018;IPI00790317	3;3;3;3	Dolichyl-phosphate mannosyltransferase polypeptide 1, catalytic subunit;Dolichol-phosphate mannosyltransferase;Dolichol-phosphate mannose synthase;Dolichyl-phosphate beta-D-mannosyltransferase;Mannose-P-dolichol synthase	DPM1;RP5-914P20.2-003;RP5-914P20.2-005;RP5-914P20.2-004	Dolichyl-phosphate mannosyltransferase polypeptide 1, catalytic subunit;Dolichyl-phosphate mannosyltransferase polypeptide 1, catalytic subunit;Dolichol-phosphate mannosyltransferase;Dolichyl-phosphate mannosyltransferase polypeptide 1, catalytic subunit	Q5QPK0;Q5QPK2;O60762;Q6IB78;Q96HK0;Q5QPJ9	ENSG00000000419	OTTHUMP00000031286;OTTHUMP00000031288;OTTHUMP00000031285;OTTHUMP00000031287	NP_003850	PF00535	Glycos_transf_2	Glycosyl transferase family 2	GO:0005783;GO:0005789;GO:0016020;GO:0031090;GO:0031501;GO:0032991;GO:0043226;GO:0043227;GO:0043229;GO:0043231;GO:0043234;GO:0044422;GO:0044424;GO:0044425;GO:0044432;GO:0044444;GO:0044446;GO:0044464	endoplasmic reticulum;endoplasmic reticulum membrane;membrane;organelle membrane;mannosyltransferase complex;macromolecular complex;organelle;membrane-bounded organelle;intracellular organelle;intracellular membrane-bounded organelle;protein complex;organelle part;intracellular part;membrane part;endoplasmic reticulum part;cytoplasmic part;intracellular organelle part;cell part	GO:0003824;GO:0016740;GO:0016757;GO:0000030;GO:0004169;GO:0004582;GO:0005488;GO:0005515;GO:0016758	catalytic activity;transferase activity;transferase activity, transferring glycosyl groups;mannosyltransferase activity;dolichyl-phosphate-mannose-protein mannosyltransferase activity;dolichyl-phosphate beta-D-mannosyltransferase activity;binding;protein binding;transferase activity, transferring hexosyl groups	GO:0006464;GO:0006486;GO:0006493;GO:0006497;GO:0006505;GO:0006506;GO:0006629;GO:0006643;GO:0006644;GO:0006650;GO:0008152;GO:0008610;GO:0008654;GO:0009058;GO:0009987;GO:0018103;GO:0018193;GO:0018211;GO:0018317;GO:0018406;GO:0019538;GO:0030384;GO:0035268;GO:0035269;GO:0043170;GO:0043283;GO:0043412;GO:0043413;GO:0044237;GO:0044238;GO:0044249;GO:0044255;GO:0044260;GO:0044267;GO:0046467;GO:0046474;GO:…	protein modification process;protein amino acid glycosylation;protein amino acid O-linked glycosylation;protein amino acid lipidation;GPI anchor metabolic process;GPI anchor biosynthetic process;lipid metabolic process;membrane lipid metabolic process;phospholipid metabolic process;glycerophospholipid metabolic process;metabolic process;lipid biosynthetic process;phospholipid biosynthetic process…	hsa:8813	ko00510	N-Glycan biosynthesis	K00721	4	3	3	4	3	3	4	3	3	4	14.2	14.2	14.2	33.349	295	0.0027171	0.37087	1.5306	0.010813	0.012861	4.2684	2	695080	495450
				IPI00029133;IPI00456747;IPI00880198	2;2;2	ATP synthase subunit b, mitochondrial;ATP synthase, H+ transporting, mitochondrial F0 complex, subunit B1	ATP5F1;RP11-552M11.5-005	ATP synthase subunit b, mitochondrial;ATP synthase, H+ transporting, mitochondrial F0 complex, subunit B1;12 kDa protein	P24539;A8K4W2;Q08ET0;Q53GB3;Q5QNZ2	ENSG00000116459	OTTHUMP00000013469;OTTHUMP00000013470;OTTHUMP00000072971	NP_001679	PF05405	Mt_ATP-synt_B	Mitochondrial ATP synthase B chain precursor (ATP-synt_B)	GO:0005739;GO:0005743;GO:0005753;GO:0005759;GO:0016020;GO:0016469;GO:0019866;GO:0031090;GO:0031966;GO:0032991;GO:0033177;GO:0043226;GO:0043227;GO:0043229;GO:0043231;GO:0043234;GO:0044422;GO:0044424;GO:0044425;GO:0044429;GO:0044444;GO:0044446;GO:0044455;GO:0044464;GO:0045259;GO:0045263	mitochondrion;mitochondrial inner membrane;mitochondrial proton-transporting ATP synthase complex;mitochondrial matrix;membrane;proton-transporting two-sector ATPase complex;organelle inner membrane;organelle membrane;mitochondrial membrane;macromolecular complex;proton-transporting two-sector ATPase complex, proton-transporting domain;organelle;membrane-bounded organelle;intracellular organelle;…	GO:0003824;GO:0005215;GO:0005488;GO:0005515;GO:0008324;GO:0015075;GO:0015077;GO:0015078;GO:0015399;GO:0015405;GO:0016462;GO:0016787;GO:0016817;GO:0016818;GO:0016820;GO:0016887;GO:0017111;GO:0019829;GO:0022804;GO:0022857;GO:0022890;GO:0022891;GO:0022892;GO:0042623;GO:0042625;GO:0042626;GO:0043492;GO:0046933;GO:0046961	catalytic activity;transporter activity;binding;protein binding;cation transmembrane transporter activity;ion transmembrane transporter activity;monovalent inorganic cation transmembrane transporter activity;hydrogen ion transmembrane transporter activity;primary active transmembrane transporter activity;P-P-bond-hydrolysis-driven transmembrane transporter activity;pyrophosphatase activity;hydrol…	GO:0006139;GO:0006163;GO:0006164;GO:0006753;GO:0006754;GO:0006810;GO:0006811;GO:0006812;GO:0006818;GO:0008152;GO:0009117;GO:0009141;GO:0009142;GO:0009144;GO:0009145;GO:0009150;GO:0009152;GO:0009165;GO:0009199;GO:0009201;GO:0009205;GO:0009206;GO:0009259;GO:0009260;GO:0009987;GO:0015672;GO:0015985;GO:0015986;GO:0015992;GO:0034220;GO:0044237;GO:0044238;GO:0046034;GO:0051234;GO:0055085;GO:0055086	nucleobase, nucleoside, nucleotide and nucleic acid metabolic process;purine nucleotide metabolic process;purine nucleotide biosynthetic process;nucleoside phosphate metabolic process;ATP biosynthetic process;transport;ion transport;cation transport;hydrogen transport;metabolic process;nucleotide metabolic process;nucleoside triphosphate metabolic process;nucleoside triphosphate biosynthetic proc…	hsa:515	ko00190	Oxidative phosphorylation	K02127	3	2	2	3	2	2	3	2	2	3	6.2	6.2	6.2	28.908	256	0.0071208	0.46244	1.5208	0.011654	0.013725	0.15305	2	559870	363010
	77;78		241;272	IPI00903119;IPI00005102;IPI00642393;IPI00909795;IPI00643452	2;2;2;2;1	Spermine synthase;Spermidine aminopropyltransferase;cDNA FLJ50114, highly similar to Spermine synthase (EC 2.5.1.22)	SMS	45 kDa protein;Isoform 1 of Spermine synthase;Isoform 2 of Spermine synthase;cDNA FLJ50114, highly similar to Spermine synthase;Protein	P52788-1;P52788;B2R9M0;P52788-2;B4DE40	ENSG00000102172	OTTHUMP00000023049;OTTHUMP00000023048;OTTHUMP00000023050	NP_004586	PF01564	Spermine_synth	Spermine/spermidine synthase			GO:0003824;GO:0004766;GO:0016740;GO:0016765;GO:0016768	catalytic activity;spermidine synthase activity;transferase activity;transferase activity, transferring alkyl or aryl (other than methyl) groups;spermine synthase activity	GO:0000096;GO:0006082;GO:0006519;GO:0006520;GO:0006555;GO:0006575;GO:0006576;GO:0006595;GO:0006790;GO:0006807;GO:0008152;GO:0008215;GO:0009066;GO:0009308;GO:0009987;GO:0019752;GO:0034641;GO:0044237;GO:0044238	sulfur amino acid metabolic process;organic acid metabolic process;cellular amino acid and derivative metabolic process;amino acid metabolic process;methionine metabolic process;amino acid derivative metabolic process;biogenic amine metabolic process;polyamine metabolic process;sulfur metabolic process;nitrogen compound metabolic process;metabolic process;spermine metabolic process;aspartate fami…	hsa:6611	ko00220;ko00410;ko00480	Urea cycle and metabolism of amino groups;beta-Alanine metabolism;Glutathione metabolism	K00802	5	2	2	2	2	2	2	2	2	2	7	7	7	45.005	401	1.8113e-13	0.36103	1.5152	0.012166	0.014246	51.512	2	198430	153480
				IPI00903226;IPI00220665;IPI00018246;IPI00220663;IPI00220667	5;5;5;5;5	cDNA FLJ46359 fis, clone TESTI4049786, highly similar to Hexokinase-1;Hexokinase-1;Hexokinase type I;Brain form hexokinase	HK1	cDNA FLJ46359 fis, clone TESTI4049786, highly similar to Hexokinase-1;Isoform 3 of Hexokinase-1;Isoform 1 of Hexokinase-1;Isoform 2 of Hexokinase-1;Isoform 4 of Hexokinase-1	B3KXY9;P19367-3;P19367;A8K7J7;B1AR61;P78542;Q59FD4;P19367-1;B4DG62;Q71V75;P19367-2;B1AR63;P19367-4;B1AR62;B3KRA9	ENSG00000156515	OTTHUMP00000035599;OTTHUMP00000019725;OTTHUMP00000035526;OTTHUMP00000035513	NP_277032;NP_277033;NP_000179;NP_277031;NP_277035	PF00349;PF03727	Hexokinase_1;Hexokinase_2	Hexokinase;Hexokinase	GO:0005739;GO:0005741;GO:0005829;GO:0016020;GO:0019867;GO:0031090;GO:0031966;GO:0031968;GO:0043226;GO:0043227;GO:0043229;GO:0043231;GO:0044422;GO:0044424;GO:0044429;GO:0044444;GO:0044446;GO:0044464	mitochondrion;mitochondrial outer membrane;cytosol;membrane;outer membrane;organelle membrane;mitochondrial membrane;organelle outer membrane;organelle;membrane-bounded organelle;intracellular organelle;intracellular membrane-bounded organelle;organelle part;intracellular part;mitochondrial part;cytoplasmic part;intracellular organelle part;cell part	GO:0000166;GO:0003824;GO:0004396;GO:0005488;GO:0005524;GO:0016301;GO:0016740;GO:0016772;GO:0016773;GO:0017076;GO:0019200;GO:0030554;GO:0032553;GO:0032555;GO:0032559	nucleotide binding;catalytic activity;hexokinase activity;binding;ATP binding;kinase activity;transferase activity;transferase activity, transferring phosphorus-containing groups;phosphotransferase activity, alcohol group as acceptor;purine nucleotide binding;carbohydrate kinase activity;adenyl nucleotide binding;ribonucleotide binding;purine ribonucleotide binding;adenyl ribonucleotide binding	GO:0005975;GO:0005996;GO:0006006;GO:0006007;GO:0006066;GO:0006091;GO:0006096;GO:0008152;GO:0009056;GO:0009057;GO:0009987;GO:0016052;GO:0019318;GO:0019320;GO:0043170;GO:0044237;GO:0044238;GO:0044248;GO:0044260;GO:0044262;GO:0044265;GO:0044275;GO:0046164;GO:0046365	carbohydrate metabolic process;monosaccharide metabolic process;glucose metabolic process;glucose catabolic process;cellular alcohol metabolic process;generation of precursor metabolites and energy;glycolysis;metabolic process;catabolic process;macromolecule catabolic process;cellular process;carbohydrate catabolic process;hexose metabolic process;hexose catabolic process;macromolecule metabolic …	hsa:3098	ko00010;ko00051;ko00052;ko00500;ko00530;ko00521	Glycolysis / Gluconeogenesis;Fructose and mannose metabolism;Galactose metabolism;Starch and sucrose metabolism;Aminosugars metabolism;Streptomycin biosynthesis	K00844	5	5	5	5	5	5	5	5	5	5	6.4	6.4	6.4	106.25	952	5.4285e-41	0.33855	1.5095	0.012707	0.014795	40.994	6	919760	740900
	249;250		62;91	IPI00024145;IPI00902560;IPI00216026;IPI00455531;IPI00737171;IPI00888783;IPI00647902;IPI00647442;IPI00844015	9;9;9;9;8;7;5;5;3	Voltage-dependent anion-selective channel protein 2;Outer mitochondrial membrane protein porin 2;Uncharacterized protein ENSP00000367226;Voltage-dependent anion channel 2	VDAC2;RP11-375G3.1-010;RP11-375G3.1-005	Voltage-dependent anion-selective channel protein 2;Isoform 1 of Voltage-dependent anion-selective channel protein 2;Isoform 3 of Voltage-dependent anion-selective channel protein 2;Uncharacterized protein ENSP00000367226;similar to voltage-dependent anion channel;similar to voltage-dependent anion channel;Voltage-dependent anion channel 2;Voltage-dependent anion channel 2	P45880-2;P45880;P45880-1;P45880-3;B4DKM5;A6NLE7;Q5JSD1;Q5JSD2	ENSG00000165637;ENSG00000172974	OTTHUMP00000019878;OTTHUMP00000019877;OTTHUMP00000019876;OTTHUMP00000019880;OTTHUMP00000019879	NP_003366;XP_001133585;XP_001726980;XP_001726222	PF01459	Porin_3	Eukaryotic porin	GO:0005739;GO:0005741;GO:0016020;GO:0016021;GO:0019867;GO:0031090;GO:0031224;GO:0031966;GO:0031968;GO:0043226;GO:0043227;GO:0043229;GO:0043231;GO:0044422;GO:0044424;GO:0044425;GO:0044429;GO:0044444;GO:0044446;GO:0044464	mitochondrion;mitochondrial outer membrane;membrane;integral to membrane;outer membrane;organelle membrane;intrinsic to membrane;mitochondrial membrane;organelle outer membrane;organelle;membrane-bounded organelle;intracellular organelle;intracellular membrane-bounded organelle;organelle part;intracellular part;membrane part;mitochondrial part;cytoplasmic part;intracellular organelle part;cell pa…	GO:0005215;GO:0005216;GO:0005244;GO:0005253;GO:0005488;GO:0005515;GO:0008308;GO:0008509;GO:0015075;GO:0015267;GO:0022803;GO:0022832;GO:0022836;GO:0022838;GO:0022857;GO:0022891;GO:0022892	transporter activity;ion channel activity;voltage-gated ion channel activity;anion channel activity;binding;protein binding;voltage-gated anion channel activity;anion transmembrane transporter activity;ion transmembrane transporter activity;channel activity;passive transmembrane transporter activity;voltage-gated channel activity;gated channel activity;substrate specific channel activity;transmem…	GO:0006810;GO:0006811;GO:0006820;GO:0051234	transport;ion transport;anion transport;establishment of localization	hsa:7417	ko04020	Calcium signaling pathway	K05862	9	9	9	10	9	9	10	9	9	10	35.7	35.7	35.7	38.092	347	3.6753e-61	0.34464	1.4778	0.016156	0.013851	14.86	9	11193000	8441300
				IPI00376991;IPI00013872	1;1	ER lumen protein retaining receptor 3;KDEL endoplasmic reticulum protein retention receptor 3	KDELR3	Isoform 2 of ER lumen protein retaining receptor 3;Isoform 1 of ER lumen protein retaining receptor 3	O43731-2;O43731;O43731-1	ENSG00000100196	OTTHUMP00000028924	NP_057839;NP_006846	PF00810	ER_lumen_recept	ER lumen protein retaining receptor	GO:0005783;GO:0005789;GO:0016020;GO:0016021;GO:0031090;GO:0031224;GO:0043226;GO:0043227;GO:0043229;GO:0043231;GO:0044422;GO:0044424;GO:0044425;GO:0044432;GO:0044444;GO:0044446;GO:0044464	endoplasmic reticulum;endoplasmic reticulum membrane;membrane;integral to membrane;organelle membrane;intrinsic to membrane;organelle;membrane-bounded organelle;intracellular organelle;intracellular membrane-bounded organelle;organelle part;intracellular part;membrane part;endoplasmic reticulum part;cytoplasmic part;intracellular organelle part;cell part	GO:0004871;GO:0004872;GO:0005048;GO:0005488;GO:0042277;GO:0046923;GO:0060089	signal transducer activity;receptor activity;signal sequence binding;binding;peptide binding;ER retention sequence binding;molecular transducer activity	GO:0006621;GO:0006810;GO:0009987;GO:0015031;GO:0016192;GO:0032507;GO:0045184;GO:0045185;GO:0051234;GO:0051235;GO:0051651;GO:0065007;GO:0065008	protein retention in ER lumen;transport;cellular process;protein transport;vesicle-mediated transport;maintenance of protein location in cell;establishment of protein localization;maintenance of protein location;establishment of localization;maintenance of location;maintenance of location in cell;biological regulation;regulation of biological quality	hsa:11015	ko05110	Vibrio cholerae infection	K10949	2	1	1	2	1	1	2	1	1	2	5.5	5.5	5.5	25.69	220	1.1761e-10	0.44513	1.4689	0.017274	0.01933	32.961	2	139480	95662
	555		392	IPI00397904;IPI00644506	2;2	Nuclear pore complex protein Nup93;Nucleoporin Nup93;93 kDa nucleoporin;cDNA FLJ32075 fis, clone OCBBF1000146, highly similar to Nuclear pore complex protein Nup93	NUP93;KIAA0095	Nuclear pore complex protein Nup93;cDNA FLJ32075 fis, clone OCBBF1000146, highly similar to Nuclear pore complex protein Nup93	Q8N1F7;A8K897;B3KPQ8	ENSG00000102900	OTTHUMP00000081331;OTTHUMP00000164379;OTTHUMP00000081332	NP_055484	PF04097	Nic96	Nup93/Nic96	GO:0005634;GO:0005635;GO:0005643;GO:0031967;GO:0031975;GO:0032991;GO:0043226;GO:0043227;GO:0043229;GO:0043231;GO:0043234;GO:0044422;GO:0044424;GO:0044425;GO:0044428;GO:0044446;GO:0044464;GO:0046930	nucleus;nuclear envelope;nuclear pore;organelle envelope;envelope;macromolecular complex;organelle;membrane-bounded organelle;intracellular organelle;intracellular membrane-bounded organelle;protein complex;organelle part;intracellular part;membrane part;nuclear part;intracellular organelle part;cell part;pore complex	GO:0005488;GO:0005515	binding;protein binding	GO:0006810;GO:0006886;GO:0015031;GO:0015931;GO:0045184;GO:0046907;GO:0050657;GO:0050658;GO:0051028;GO:0051234;GO:0051236;GO:0051649;GO:0065002	transport;intracellular protein transport;protein transport;nucleobase, nucleoside, nucleotide and nucleic acid transport;establishment of protein localization;intracellular transport;nucleic acid transport;RNA transport;mRNA transport;establishment of localization;establishment of RNA localization;establishment of localization in cell;intracellular protein transmembrane transport	hsa:9688				2	2	2	2	2	2	2	2	2	2	2.2	2.2	2.2	93.487	819	0.027121	0.3819	1.4643	0.017881	0.019921	42.695	2	149160	116650
				IPI00007084;IPI00386271;IPI00874284	2;1;1	Calcium-binding mitochondrial carrier protein Aralar2;Mitochondrial aspartate glutamate carrier 2;Solute carrier family 25 member 13;Citrin;Calcium-binding mitochondrial carrier protein Aralar1;Mitochondrial aspartate glutamate carrier 1;Solute carrier family 25 member 12;Uncharacterized protein SLC25A12	SLC25A13;ARALAR2;SLC25A12;ARALAR1	Solute carrier family 25, member 13 (Citrin), isoform CRA_a;Calcium-binding mitochondrial carrier protein Aralar1;cDNA FLJ33752 fis, clone BRCAN2000364, highly similar to Calcium-binding mitochondrial carrier protein Aralar1	Q9UJS0;Q53GR7;Q546F9;Q75KX8;Q75M55;O75746;B3KMV8;A8MUJ5;B3KR64	ENSG00000004864;ENSG00000115840	OTTHUMP00000024692;OTTHUMP00000165848	NP_055066;NP_003696	PF00036;PF00153	efhand;Mito_carr	EF hand;Mitochondrial carrier protein	GO:0005739;GO:0005743;GO:0005887;GO:0016020;GO:0016021;GO:0019866;GO:0031090;GO:0031224;GO:0031226;GO:0031966;GO:0043226;GO:0043227;GO:0043229;GO:0043231;GO:0044422;GO:0044424;GO:0044425;GO:0044429;GO:0044444;GO:0044446;GO:0044459;GO:0044464	mitochondrion;mitochondrial inner membrane;integral to plasma membrane;membrane;integral to membrane;organelle inner membrane;organelle membrane;intrinsic to membrane;intrinsic to plasma membrane;mitochondrial membrane;organelle;membrane-bounded organelle;intracellular organelle;intracellular membrane-bounded organelle;organelle part;intracellular part;membrane part;mitochondrial part;cytoplasmic…	GO:0005215;GO:0005275;GO:0005313;GO:0005342;GO:0005488;GO:0005509;GO:0015171;GO:0015172;GO:0015179;GO:0015183;GO:0022804;GO:0022857;GO:0022891;GO:0022892;GO:0043167;GO:0043169;GO:0046872;GO:0046943	transporter activity;amine transmembrane transporter activity;L-glutamate transmembrane transporter activity;organic acid transmembrane transporter activity;binding;calcium ion binding;amino acid transmembrane transporter activity;acidic amino acid transmembrane transporter activity;L-amino acid transmembrane transporter activity;L-aspartate transmembrane transporter activity;active transmembrane…	GO:0006091;GO:0006139;GO:0006163;GO:0006164;GO:0006753;GO:0006754;GO:0006810;GO:0006839;GO:0006865;GO:0008152;GO:0009117;GO:0009141;GO:0009142;GO:0009144;GO:0009145;GO:0009150;GO:0009152;GO:0009165;GO:0009199;GO:0009201;GO:0009205;GO:0009206;GO:0009259;GO:0009260;GO:0009987;GO:0010035;GO:0010038;GO:0015800;GO:0015810;GO:0015813;GO:0015837;GO:0015849;GO:0015980;GO:0042221;GO:0043490;GO:0044237;GO:…	generation of precursor metabolites and energy;nucleobase, nucleoside, nucleotide and nucleic acid metabolic process;purine nucleotide metabolic process;purine nucleotide biosynthetic process;nucleoside phosphate metabolic process;ATP biosynthetic process;transport;mitochondrial transport;amino acid transport;metabolic process;nucleotide metabolic process;nucleoside triphosphate metabolic process…	hsa:10165				3	2	2	3	2	2	3	2	2	3	3.8	3.8	3.8	74.303	676	1.4402e-12	0.39472	1.461	0.018321	0.020349	10.471	3	606300	411510
	350		13	IPI00914529;IPI00910727;IPI00182533;IPI00816097;IPI00914543;IPI00879950	5;5;5;4;4;2	cDNA FLJ57954, highly similar to 60S ribosomal protein L28;60S ribosomal protein L28;Ribosomal protein L28 variant	RPL28	ribosomal protein L28 isoform 3;ribosomal protein L28 isoform 1;60S ribosomal protein L28;ribosomal protein L28 isoform 4;ribosomal protein L28 isoform 5	B4DEP9;P46779;B2R4A6;O60251;Q59F34	ENSG00000108107	OTTHUMP00000077982	NP_001129607;NP_001129606;NP_000982;NP_001129608;NP_001129609	PF01778	Ribosomal_L28e	Ribosomal L28e protein family	GO:0005622;GO:0005829;GO:0005840;GO:0015934;GO:0022625;GO:0030529;GO:0032991;GO:0033279;GO:0043226;GO:0043228;GO:0043229;GO:0043232;GO:0044422;GO:0044424;GO:0044444;GO:0044445;GO:0044446;GO:0044464	intracellular;cytosol;ribosome;large ribosomal subunit;cytosolic large ribosomal subunit;ribonucleoprotein complex;macromolecular complex;ribosomal subunit;organelle;non-membrane-bounded organelle;intracellular organelle;intracellular non-membrane-bounded organelle;organelle part;intracellular part;cytoplasmic part;cytosolic part;intracellular organelle part;cell part	GO:0003676;GO:0003723;GO:0003735;GO:0005198;GO:0005488;GO:0005515	nucleic acid binding;RNA binding;structural constituent of ribosome;structural molecule activity;binding;protein binding	GO:0006412;GO:0006414;GO:0008152;GO:0009058;GO:0009059;GO:0009987;GO:0019538;GO:0034645;GO:0034960;GO:0034961;GO:0043170;GO:0043283;GO:0043284;GO:0044237;GO:0044238;GO:0044249;GO:0044260;GO:0044267	translation;translational elongation;metabolic process;biosynthetic process;macromolecule biosynthetic process;cellular process;protein metabolic process;cellular macromolecule biosynthetic process;cellular biopolymer metabolic process;cellular biopolymer biosynthetic process;macromolecule metabolic process;biopolymer metabolic process;biopolymer biosynthetic process;cellular metabolic process;pr…	hsa:6158	ko03010	Ribosome	K02903	6	5	5	6	5	5	6	5	5	6	22.5	22.5	22.5	19.148	169	1.4867e-06	0.3125	1.453	0.019448	0.017091	9.8934	5	3103400	2308600
611	402	34	25	IPI00219153;IPI00878392;IPI00879364	6;5;1	60S ribosomal protein L22;Epstein-Barr virus small RNA-associated protein;EBER-associated protein;Heparin-binding protein HBp15	RPL22	60S ribosomal protein L22;11 kDa protein	P35268;B2R495;Q7Z4W8;Q8WYP0;Q9BYF5	ENSG00000116251	OTTHUMP00000001141;OTTHUMP00000173512	NP_000974	PF01776	Ribosomal_L22e	Ribosomal L22e protein family	GO:0005622;GO:0005829;GO:0005840;GO:0015934;GO:0022625;GO:0030529;GO:0032991;GO:0033279;GO:0043226;GO:0043228;GO:0043229;GO:0043232;GO:0044422;GO:0044424;GO:0044444;GO:0044445;GO:0044446;GO:0044464	intracellular;cytosol;ribosome;large ribosomal subunit;cytosolic large ribosomal subunit;ribonucleoprotein complex;macromolecular complex;ribosomal subunit;organelle;non-membrane-bounded organelle;intracellular organelle;intracellular non-membrane-bounded organelle;organelle part;intracellular part;cytoplasmic part;cytosolic part;intracellular organelle part;cell part	GO:0001871;GO:0003676;GO:0003723;GO:0003735;GO:0005198;GO:0005488;GO:0005539;GO:0008201;GO:0030246;GO:0030247	pattern binding;nucleic acid binding;RNA binding;structural constituent of ribosome;structural molecule activity;binding;glycosaminoglycan binding;heparin binding;carbohydrate binding;polysaccharide binding	GO:0006412;GO:0006414;GO:0008152;GO:0009058;GO:0009059;GO:0009987;GO:0019538;GO:0034645;GO:0034960;GO:0034961;GO:0043170;GO:0043283;GO:0043284;GO:0044237;GO:0044238;GO:0044249;GO:0044260;GO:0044267	translation;translational elongation;metabolic process;biosynthetic process;macromolecule biosynthetic process;cellular process;protein metabolic process;cellular macromolecule biosynthetic process;cellular biopolymer metabolic process;cellular biopolymer biosynthetic process;macromolecule metabolic process;biopolymer metabolic process;biopolymer biosynthetic process;cellular metabolic process;pr…	hsa:6146				3	6	6	7	6	6	7	6	6	7	53.1	53.1	53.1	14.787	128	5.838e-30	0.31923	1.4498	0.019926	0.017567	24.453	6	7506500	5503800
				IPI00004358	3	Glycogen phosphorylase, brain form	PYGB	Glycogen phosphorylase, brain form	P11216;B4DSD8;Q59GM9	ENSG00000100994	OTTHUMP00000030488	NP_002853	PF00343	Phosphorylase	Carbohydrate phosphorylase	GO:0005737;GO:0044424;GO:0044464	cytoplasm;intracellular part;cell part	GO:0003824;GO:0004645;GO:0005488;GO:0008184;GO:0016740;GO:0016757;GO:0016758;GO:0019842;GO:0030170;GO:0048037	catalytic activity;phosphorylase activity;binding;glycogen phosphorylase activity;transferase activity;transferase activity, transferring glycosyl groups;transferase activity, transferring hexosyl groups;vitamin binding;pyridoxal phosphate binding;cofactor binding	GO:0000272;GO:0005975;GO:0005976;GO:0005977;GO:0005980;GO:0006073;GO:0006091;GO:0006112;GO:0008152;GO:0009056;GO:0009057;GO:0009251;GO:0009987;GO:0015980;GO:0016052;GO:0034960;GO:0043170;GO:0043283;GO:0043285;GO:0044237;GO:0044238;GO:0044247;GO:0044248;GO:0044260;GO:0044262;GO:0044264;GO:0044265;GO:0044275	polysaccharide catabolic process;carbohydrate metabolic process;polysaccharide metabolic process;glycogen metabolic process;glycogen catabolic process;glucan metabolic process;generation of precursor metabolites and energy;energy reserve metabolic process;metabolic process;catabolic process;macromolecule catabolic process;glucan catabolic process;cellular process;energy derivation by oxidation of…	hsa:5834	ko00500;ko04910	Starch and sucrose metabolism;Insulin signaling pathway	K00688	1	3	3	4	1	1	1	1	1	1	3.3	1.4	1.4	96.695	843	3.4393e-09	0.37742	1.4471	0.020328	0.022284	19.345	3	1195400	829910
				IPI00017334;IPI00791634;IPI00793658;IPI00793442;IPI00909721;IPI00386435;IPI00386679;IPI00888197	10;9;8;7;5;2;2;1	Prohibitin;Prohibitin variant;Uncharacterized protein PHB;cDNA FLJ51562, highly similar to Prohibitin	PHB	Prohibitin;Prohibitin variant (Fragment);23 kDa protein;Putative uncharacterized protein PHB;cDNA FLJ51562, highly similar to Prohibitin	P35232;A8K401;Q6FHP5;Q6PUJ7;Q53FV0;A8MUL1;B4DY47	ENSG00000167085	OTTHUMP00000165764;OTTHUMP00000181999;OTTHUMP00000182000;OTTHUMP00000165766;OTTHUMP00000165765;OTTHUMP00000165767	NP_002625	PF01145	Band_7	SPFH domain / Band 7 family	GO:0005634;GO:0005654;GO:0005739;GO:0005743;GO:0005887;GO:0016020;GO:0016021;GO:0019866;GO:0031090;GO:0031224;GO:0031226;GO:0031966;GO:0043226;GO:0043227;GO:0043229;GO:0043231;GO:0044422;GO:0044424;GO:0044425;GO:0044428;GO:0044429;GO:0044444;GO:0044446;GO:0044459;GO:0044464	nucleus;nucleoplasm;mitochondrion;mitochondrial inner membrane;integral to plasma membrane;membrane;integral to membrane;organelle inner membrane;organelle membrane;intrinsic to membrane;intrinsic to plasma membrane;mitochondrial membrane;organelle;membrane-bounded organelle;intracellular organelle;intracellular membrane-bounded organelle;organelle part;intracellular part;membrane part;nuclear pa…	GO:0005488;GO:0005515;GO:0016563;GO:0016564;GO:0030528	binding;protein binding;transcription activator activity;transcription repressor activity;transcription regulator activity	GO:0006139;GO:0006259;GO:0006260;GO:0006325;GO:0006464;GO:0006476;GO:0006996;GO:0007154;GO:0007165;GO:0008152;GO:0008285;GO:0009058;GO:0009059;GO:0009889;GO:0009890;GO:0009892;GO:0009987;GO:0010468;GO:0010556;GO:0010558;GO:0010605;GO:0010629;GO:0016043;GO:0016481;GO:0016568;GO:0016569;GO:0016570;GO:0016575;GO:0019219;GO:0019222;GO:0019538;GO:0031323;GO:0031324;GO:0032502;GO:0034645;GO:0034960;GO:…	nucleobase, nucleoside, nucleotide and nucleic acid metabolic process;DNA metabolic process;DNA replication;establishment or maintenance of chromatin architecture;protein modification process;protein amino acid deacetylation;organelle organization;cell communication;signal transduction;metabolic process;negative regulation of cell proliferation;biosynthetic process;macromolecule biosynthetic proc…	hsa:5245				8	10	10	15	10	10	15	10	10	15	40.8	40.8	40.8	29.804	272	5.196e-106	0.41591	1.4468	0.020369	0.018009	64.387	11	9513100	6617100
1033;1034;1035;1036	661;662	624;947;1059;1107	438;1099	IPI00844578	21	ATP-dependent RNA helicase A;Nuclear DNA helicase II;DEAH box protein 9	DHX9;DDX9;LKP;NDH2	ATP-dependent RNA helicase A	Q08211;B2RNV4;B3KU66;Q05CI5;Q12803;Q32Q22;Q58F26;Q6PJK6	ENSG00000135829	OTTHUMP00000033287	NP_001348	PF00270;PF00035;PF07717;PF04408;PF00271	DEAD;dsrm;DUF1605;HA2;Helicase_C	DEAD/DEAH box helicase;Double-stranded RNA binding motif;Domain of unknown function (DUF1605);Helicase associated domain (HA2);Helicase conserved C-terminal domain	GO:0005622;GO:0005634;GO:0005730;GO:0005737;GO:0005813;GO:0005815;GO:0043226;GO:0043227;GO:0043228;GO:0043229;GO:0043231;GO:0043232;GO:0044422;GO:0044424;GO:0044428;GO:0044430;GO:0044444;GO:0044446;GO:0044464	intracellular;nucleus;nucleolus;cytoplasm;centrosome;microtubule organizing center;organelle;membrane-bounded organelle;non-membrane-bounded organelle;intracellular organelle;intracellular membrane-bounded organelle;intracellular non-membrane-bounded organelle;organelle part;intracellular part;nuclear part;cytoskeletal part;cytoplasmic part;intracellular organelle part;cell part	GO:0000166;GO:0003676;GO:0003677;GO:0003678;GO:0003723;GO:0003724;GO:0003725;GO:0003824;GO:0004003;GO:0004004;GO:0004386;GO:0005488;GO:0005515;GO:0005524;GO:0008026;GO:0008094;GO:0008186;GO:0016462;GO:0016787;GO:0016817;GO:0016818;GO:0016887;GO:0017076;GO:0017111;GO:0030554;GO:0032553;GO:0032555;GO:0032559;GO:0042623;GO:0070035	nucleotide binding;nucleic acid binding;DNA binding;DNA helicase activity;RNA binding;RNA helicase activity;double-stranded RNA binding;catalytic activity;ATP-dependent DNA helicase activity;ATP-dependent RNA helicase activity;helicase activity;binding;protein binding;ATP binding;ATP-dependent helicase activity;DNA-dependent ATPase activity;RNA-dependent ATPase activity;pyrophosphatase activity;h…	GO:0000375;GO:0000377;GO:0000398;GO:0006139;GO:0006396;GO:0006397;GO:0008152;GO:0008380;GO:0009987;GO:0016070;GO:0016071;GO:0034960;GO:0043170;GO:0043283;GO:0044237;GO:0044238;GO:0044260	RNA splicing, via transesterification reactions;RNA splicing, via transesterification reactions with bulged adenosine as nucleophile;nuclear mRNA splicing, via spliceosome;nucleobase, nucleoside, nucleotide and nucleic acid metabolic process;RNA processing;mRNA processing;metabolic process;RNA splicing;cellular process;RNA metabolic process;mRNA metabolic process;cellular biopolymer metabolic pro…	hsa:1660;son:SO_3068				1	21	21	25	21	21	25	21	21	25	18.6	18.6	18.6	140.96	1270	7.842e-65	0.33686	1.4278	0.023443	0.021111	19.725	22	5283800	3884600
807		218		IPI00305383	4	Cytochrome b-c1 complex subunit 2, mitochondrial;Ubiquinol-cytochrome-c reductase complex core protein 2;Core protein II;Complex III subunit 2	UQCRC2	Cytochrome b-c1 complex subunit 2, mitochondrial	P22695;B3KSN4	ENSG00000140740	OTTHUMP00000081652;OTTHUMP00000162338	NP_003357	PF00675;PF05193	Peptidase_M16;Peptidase_M16_C	Insulinase (Peptidase family M16);Peptidase M16 inactive domain	GO:0005634;GO:0005739;GO:0005743;GO:0005746;GO:0016020;GO:0019866;GO:0031090;GO:0031966;GO:0043226;GO:0043227;GO:0043229;GO:0043231;GO:0044422;GO:0044424;GO:0044425;GO:0044429;GO:0044444;GO:0044446;GO:0044455;GO:0044464	nucleus;mitochondrion;mitochondrial inner membrane;mitochondrial respiratory chain;membrane;organelle inner membrane;organelle membrane;mitochondrial membrane;organelle;membrane-bounded organelle;intracellular organelle;intracellular membrane-bounded organelle;organelle part;intracellular part;membrane part;mitochondrial part;cytoplasmic part;intracellular organelle part;mitochondrial membrane pa…	GO:0003824;GO:0004175;GO:0004222;GO:0005488;GO:0005515;GO:0008233;GO:0008237;GO:0008270;GO:0016787;GO:0043167;GO:0043169;GO:0046872;GO:0046914;GO:0070011	catalytic activity;endopeptidase activity;metalloendopeptidase activity;binding;protein binding;peptidase activity;metallopeptidase activity;zinc ion binding;hydrolase activity;ion binding;cation binding;metal ion binding;transition metal ion binding;peptidase activity, acting on L-amino acid peptides	GO:0006091;GO:0006119;GO:0006508;GO:0006793;GO:0006796;GO:0006810;GO:0008152;GO:0009060;GO:0009987;GO:0015980;GO:0016310;GO:0019538;GO:0022900;GO:0043170;GO:0044237;GO:0044238;GO:0044260;GO:0044267;GO:0045333;GO:0051234;GO:0055114	generation of precursor metabolites and energy;oxidative phosphorylation;proteolysis;phosphorus metabolic process;phosphate metabolic process;transport;metabolic process;aerobic respiration;cellular process;energy derivation by oxidation of organic compounds;phosphorylation;protein metabolic process;electron transport chain;macromolecule metabolic process;cellular metabolic process;primary metabo…	hsa:7385	ko00190	Oxidative phosphorylation	K00415	1	4	4	4	4	4	4	4	4	4	10.4	10.4	10.4	48.442	453	1.3052e-27	0.33428	1.4272	0.023545	0.021214	14.618	4	1850200	1325500
				IPI00872686;IPI00289758;IPI00910745;IPI00902887;IPI00446140	2;2;2;2;1	Uncharacterized protein CAPN2;Calpain-2 catalytic subunit;Calpain-2 large subunit;Calcium-activated neutral proteinase 2;Calpain M-type;M-calpain;Millimolar-calpain;Calpain large polypeptide L2;cDNA FLJ58224, highly similar to Calpain-2 catalytic subunit (EC 3.4.22.53);cDNA FLJ39928 fis, clone SPLEN2021273, highly similar to Calpain-2 catalytic subunit;cDNA FLJ42761 fis, clone BRAWH3002574, highl…	CAPN2;CANPL2	Putative uncharacterized protein CAPN2;Calpain-2 catalytic subunit;cDNA FLJ58224, highly similar to Calpain-2 catalytic subunit;cDNA FLJ39928 fis, clone SPLEN2021273, highly similar to Calpain-2 catalytic subunit;cDNA FLJ42761 fis, clone BRAWH3002574, highly similar to Calpain 2, large	A6NDG7;P17655;B2RCM3;B4DN77;Q59EF6;B4E1R7;B3KUH9;Q6ZVC6	ENSG00000162909	OTTHUMP00000035497	NP_001739	PF01067;PF00036;PF00648	Calpain_III;efhand;Peptidase_C2	Calpain large subunit, domain III;EF hand;Calpain family cysteine protease	GO:0005622;GO:0044464;GO:0005737;GO:0005886;GO:0016020;GO:0044424	intracellular;cell part;cytoplasm;plasma membrane;membrane;intracellular part	GO:0003824;GO:0004175;GO:0004197;GO:0004198;GO:0005488;GO:0005509;GO:0008233;GO:0008234;GO:0016787;GO:0043167;GO:0043169;GO:0046872;GO:0070011;GO:0005515	catalytic activity;endopeptidase activity;cysteine-type endopeptidase activity;calcium-dependent cysteine-type endopeptidase activity;binding;calcium ion binding;peptidase activity;cysteine-type peptidase activity;hydrolase activity;ion binding;cation binding;metal ion binding;peptidase activity, acting on L-amino acid peptides;protein binding	GO:0000768;GO:0001824;GO:0006508;GO:0006944;GO:0006949;GO:0007520;GO:0008152;GO:0009987;GO:0016043;GO:0016044;GO:0019538;GO:0032502;GO:0043170;GO:0044237;GO:0044238;GO:0044260;GO:0044267;GO:0045026;GO:0048532;GO:0048856	syncytium formation by plasma membrane fusion;blastocyst development;proteolysis;membrane fusion;syncytium formation;myoblast fusion;metabolic process;cellular process;cellular component organization;membrane organization;protein metabolic process;developmental process;macromolecule metabolic process;cellular metabolic process;primary metabolic process;cellular macromolecule metabolic process;cel…	hsa:824	ko04210;ko04510	Apoptosis;Focal adhesion	K03853	5	2	2	3	2	2	3	2	2	3	3.3	3.3	3.3	79.995	700	8.9683e-13	0.36897	1.4257	0.023812	0.025595	14.526	2	371890	278250
				IPI00294159	2	Tricarboxylate transport protein, mitochondrial;Citrate transport protein;Tricarboxylate carrier protein;Solute carrier family 25 member 1	SLC25A1;SLC20A3	Tricarboxylate transport protein, mitochondrial	P53007;A8K8E8;Q6LAP8	ENSG00000100075	OTTHUMP00000028859;OTTHUMP00000196366	NP_005975	PF00153	Mito_carr	Mitochondrial carrier protein	GO:0005739;GO:0005743;GO:0016020;GO:0016021;GO:0019866;GO:0031090;GO:0031224;GO:0031966;GO:0043226;GO:0043227;GO:0043229;GO:0043231;GO:0044422;GO:0044424;GO:0044425;GO:0044429;GO:0044444;GO:0044446;GO:0044464	mitochondrion;mitochondrial inner membrane;membrane;integral to membrane;organelle inner membrane;organelle membrane;intrinsic to membrane;mitochondrial membrane;organelle;membrane-bounded organelle;intracellular organelle;intracellular membrane-bounded organelle;organelle part;intracellular part;membrane part;mitochondrial part;cytoplasmic part;intracellular organelle part;cell part	GO:0005215;GO:0005342;GO:0005488;GO:0005515;GO:0015137;GO:0015142;GO:0022857;GO:0022891;GO:0022892;GO:0046943	transporter activity;organic acid transmembrane transporter activity;binding;protein binding;citrate transmembrane transporter activity;tricarboxylic acid transmembrane transporter activity;transmembrane transporter activity;substrate-specific transmembrane transporter activity;substrate-specific transporter activity;carboxylic acid transmembrane transporter activity	GO:0006810;GO:0006839;GO:0006842;GO:0006843;GO:0015746;GO:0015849;GO:0046907;GO:0046942;GO:0051234;GO:0051649	transport;mitochondrial transport;tricarboxylic acid transport;mitochondrial citrate transport;citrate transport;organic acid transport;intracellular transport;carboxylic acid transport;establishment of localization;establishment of localization in cell	hsa:6576			K03454	1	2	2	3	2	2	3	2	2	3	6.4	6.4	6.4	34.012	311	1.2158e-09	0.38567	1.4255	0.023848	0.025629	5.9212	2	450100	321330
				IPI00783313	6	Glycogen phosphorylase, liver form	PYGL	Glycogen phosphorylase, liver form	P06737;B2R825;B4DUB7	ENSG00000100504	OTTHUMP00000028274	NP_002854	PF00343	Phosphorylase	Carbohydrate phosphorylase	GO:0000267;GO:0005625;GO:0005634;GO:0005730;GO:0005737;GO:0005886;GO:0016020;GO:0043226;GO:0043227;GO:0043228;GO:0043229;GO:0043231;GO:0043232;GO:0044422;GO:0044424;GO:0044428;GO:0044446;GO:0044464	cell fraction;soluble fraction;nucleus;nucleolus;cytoplasm;plasma membrane;membrane;organelle;membrane-bounded organelle;non-membrane-bounded organelle;intracellular organelle;intracellular membrane-bounded organelle;intracellular non-membrane-bounded organelle;organelle part;intracellular part;nuclear part;intracellular organelle part;cell part	GO:0000166;GO:0002054;GO:0002060;GO:0003824;GO:0004645;GO:0005488;GO:0005515;GO:0005524;GO:0005529;GO:0005536;GO:0008144;GO:0008184;GO:0016208;GO:0016740;GO:0016757;GO:0016758;GO:0017076;GO:0019842;GO:0030170;GO:0030246;GO:0030554;GO:0031406;GO:0032052;GO:0032553;GO:0032555;GO:0032559;GO:0042802;GO:0042803;GO:0046983;GO:0048029;GO:0048037	nucleotide binding;nucleobase binding;purine binding;catalytic activity;phosphorylase activity;binding;protein binding;ATP binding;sugar binding;glucose binding;drug binding;glycogen phosphorylase activity;AMP binding;transferase activity;transferase activity, transferring glycosyl groups;transferase activity, transferring hexosyl groups;purine nucleotide binding;vitamin binding;pyridoxal phospha…	GO:0005975;GO:0005976;GO:0005977;GO:0006073;GO:0006091;GO:0006112;GO:0008152;GO:0009987;GO:0015980;GO:0033500;GO:0034960;GO:0042592;GO:0042593;GO:0043170;GO:0043283;GO:0044237;GO:0044238;GO:0044260;GO:0044262;GO:0044264;GO:0048878;GO:0065007;GO:0065008	carbohydrate metabolic process;polysaccharide metabolic process;glycogen metabolic process;glucan metabolic process;generation of precursor metabolites and energy;energy reserve metabolic process;metabolic process;cellular process;energy derivation by oxidation of organic compounds;carbohydrate homeostasis;cellular biopolymer metabolic process;homeostatic process;glucose homeostasis;macromolecule…	hsa:5836	ko00500;ko04910	Starch and sucrose metabolism;Insulin signaling pathway	K00688	1	6	6	8	6	6	8	4	4	5	7.6	7.6	5.7	97.147	847	2.0101e-13	0.34329	1.419	0.025013	0.022713	31.78	6	1857000	1304500
				IPI00031023;IPI00908582;IPI00555570	4;4;2	Protein flightless-1 homolog;cDNA FLJ50164, highly similar to Protein flightless-1 homolog;cDNA FLJ51784, highly similar to Protein flightless-1 homolog	FLII;FLIL	Protein flightless-1 homolog;cDNA FLJ50164, highly similar to Protein flightless-1 homolog;cDNA FLJ51784, highly similar to Protein flightless-1 homolog	Q13045;B4DIX0;B4DIL0;B4DNA8;Q59H95	ENSG00000177731	OTTHUMP00000065689;OTTHUMP00000183282	NP_002009	PF00626;PF00560	Gelsolin;LRR_1	Gelsolin repeat;Leucine Rich Repeat	GO:0005634;GO:0005730;GO:0005737;GO:0005813;GO:0005815;GO:0005856;GO:0043226;GO:0043227;GO:0043228;GO:0043229;GO:0043231;GO:0043232;GO:0044422;GO:0044424;GO:0044428;GO:0044430;GO:0044444;GO:0044446;GO:0044464	nucleus;nucleolus;cytoplasm;centrosome;microtubule organizing center;cytoskeleton;organelle;membrane-bounded organelle;non-membrane-bounded organelle;intracellular organelle;intracellular membrane-bounded organelle;intracellular non-membrane-bounded organelle;organelle part;intracellular part;nuclear part;cytoskeletal part;cytoplasmic part;intracellular organelle part;cell part	GO:0003779;GO:0005488;GO:0005515;GO:0008092	actin binding;binding;protein binding;cytoskeletal protein binding	GO:0003008;GO:0003012;GO:0006139;GO:0006350;GO:0006355;GO:0006936;GO:0007275;GO:0008152;GO:0009058;GO:0009059;GO:0009889;GO:0009987;GO:0010468;GO:0010556;GO:0019219;GO:0019222;GO:0031323;GO:0032501;GO:0032502;GO:0034645;GO:0034960;GO:0034961;GO:0043170;GO:0043283;GO:0043284;GO:0044237;GO:0044238;GO:0044249;GO:0044260;GO:0045449;GO:0050789;GO:0050794;GO:0051252;GO:0060255;GO:0065007	system process;muscle system process;nucleobase, nucleoside, nucleotide and nucleic acid metabolic process;transcription;regulation of transcription, DNA-dependent;muscle contraction;multicellular organismal development;metabolic process;biosynthetic process;macromolecule biosynthetic process;regulation of biosynthetic process;cellular process;regulation of gene expression;regulation of macromole…	hsa:2314				3	4	4	4	4	4	4	4	4	4	3.7	3.7	3.7	144.75	1269	8.1392e-22	0.28281	1.3899	0.030916	0.032197	46.5	4	371730	305740
	309		66	IPI00294779;IPI00031804	4;4	Voltage-dependent anion-selective channel protein 3;Outer mitochondrial membrane protein porin 3	VDAC3	Isoform 2 of Voltage-dependent anion-selective channel protein 3;Isoform 1 of Voltage-dependent anion-selective channel protein 3	Q9Y277-2;Q9Y277;Q9Y277-1	ENSG00000078668	OTTHUMP00000177437	NP_001129166;NP_005653	PF01459	Porin_3	Eukaryotic porin	GO:0005739;GO:0005741;GO:0005743;GO:0016020;GO:0016021;GO:0019866;GO:0019867;GO:0031090;GO:0031224;GO:0031966;GO:0031968;GO:0043226;GO:0043227;GO:0043229;GO:0043231;GO:0044422;GO:0044424;GO:0044425;GO:0044429;GO:0044444;GO:0044446;GO:0044464	mitochondrion;mitochondrial outer membrane;mitochondrial inner membrane;membrane;integral to membrane;organelle inner membrane;outer membrane;organelle membrane;intrinsic to membrane;mitochondrial membrane;organelle outer membrane;organelle;membrane-bounded organelle;intracellular organelle;intracellular membrane-bounded organelle;organelle part;intracellular part;membrane part;mitochondrial part…	GO:0005215;GO:0005216;GO:0005244;GO:0005253;GO:0005488;GO:0005515;GO:0008308;GO:0008509;GO:0015075;GO:0015267;GO:0022803;GO:0022832;GO:0022836;GO:0022838;GO:0022857;GO:0022891;GO:0022892	transporter activity;ion channel activity;voltage-gated ion channel activity;anion channel activity;binding;protein binding;voltage-gated anion channel activity;anion transmembrane transporter activity;ion transmembrane transporter activity;channel activity;passive transmembrane transporter activity;voltage-gated channel activity;gated channel activity;substrate specific channel activity;transmem…	GO:0001662;GO:0002209;GO:0003008;GO:0006810;GO:0006811;GO:0006820;GO:0006863;GO:0006950;GO:0006952;GO:0007154;GO:0007267;GO:0007268;GO:0007270;GO:0007610;GO:0007611;GO:0007612;GO:0009987;GO:0015851;GO:0015853;GO:0015931;GO:0032501;GO:0033555;GO:0042596;GO:0050877;GO:0050890;GO:0050896;GO:0051234	behavioral fear response;behavioral defense response;system process;transport;ion transport;anion transport;purine transport;response to stress;defense response;cell communication;cell-cell signaling;synaptic transmission;nerve-nerve synaptic transmission;behavior;learning or memory;learning;cellular process;nucleobase transport;adenine transport;nucleobase, nucleoside, nucleotide and nucleic aci…	hsa:7419	ko04020	Calcium signaling pathway	K05862	2	4	4	4	4	4	4	4	4	4	15.8	15.8	15.8	30.789	284	1.7875e-29	0.31853	1.3855	0.03192	0.029886	21.65	6	4208000	3058000
				IPI00217468	2	Histone H1.5;Histone H1a	HIST1H1B;H1F5	Histone H1.5	P16401	ENSG00000184357	OTTHUMP00000017748	NP_005313	PF00538	Linker_histone	linker histone H1 and H5 family	GO:0000786;GO:0005634;GO:0005694;GO:0032991;GO:0032993;GO:0043226;GO:0043227;GO:0043228;GO:0043229;GO:0043231;GO:0043232;GO:0044422;GO:0044424;GO:0044427;GO:0044446;GO:0044464	nucleosome;nucleus;chromosome;macromolecular complex;protein-DNA complex;organelle;membrane-bounded organelle;non-membrane-bounded organelle;intracellular organelle;intracellular membrane-bounded organelle;intracellular non-membrane-bounded organelle;organelle part;intracellular part;chromosomal part;intracellular organelle part;cell part	GO:0003676;GO:0003677;GO:0005488	nucleic acid binding;DNA binding;binding	GO:0006325;GO:0006334;GO:0006996;GO:0009987;GO:0016043;GO:0022607;GO:0032502;GO:0034621;GO:0034622;GO:0034728;GO:0043933;GO:0048532;GO:0051276;GO:0065003;GO:0065004	establishment or maintenance of chromatin architecture;nucleosome assembly;organelle organization;cellular process;cellular component organization;cellular component assembly;developmental process;cellular macromolecular complex subunit organization;cellular macromolecular complex assembly;nucleosome organization;macromolecular complex subunit organization;anatomical structure organization;chromo…	hsa:3009				1	2	2	2	2	2	2	2	2	2	10.2	10.2	10.2	22.58	226	7.1393e-05	0.31262	1.3598	0.038367	0.038958	35.425	4	746900	568470
	314;315;316;317;318		237;264;356;954;1134	IPI00100160;IPI00746694;IPI00604431	18;18;17	Cullin-associated NEDD8-dissociated protein 1;Cullin-associated and neddylation-dissociated protein 1;p120 CAND1;TBP-interacting protein TIP120A;TBP-interacting protein of 120 kDa A	CAND1;KIAA0829;TIP120;TIP120A	Isoform 1 of Cullin-associated NEDD8-dissociated protein 1;Similar to Cullin-associated NEDD8-dissociated protein 1;Isoform 2 of Cullin-associated NEDD8-dissociated protein 1	Q86VP6-1;Q86VP6;A8K8U1;B2RAU3;B3KM30;B3KMG3;Q86VP6-3;Q86VP6-2	ENSG00000111530	OTTHUMP00000168390	NP_060918	PF02985;PF08623	HEAT;TIP120	HEAT repeat;TATA-binding protein interacting (TIP20)	GO:0000151;GO:0005634;GO:0032991;GO:0043226;GO:0043227;GO:0043229;GO:0043231;GO:0043234;GO:0044424;GO:0044464	ubiquitin ligase complex;nucleus;macromolecular complex;organelle;membrane-bounded organelle;intracellular organelle;intracellular membrane-bounded organelle;protein complex;intracellular part;cell part	GO:0005488;GO:0005515	binding;protein binding	GO:0006139;GO:0006350;GO:0006355;GO:0006464;GO:0006508;GO:0006511;GO:0008152;GO:0009056;GO:0009057;GO:0009058;GO:0009059;GO:0009889;GO:0009987;GO:0010468;GO:0010556;GO:0016567;GO:0019219;GO:0019222;GO:0019538;GO:0019941;GO:0030154;GO:0030163;GO:0031323;GO:0032446;GO:0032502;GO:0034645;GO:0034960;GO:0034961;GO:0043086;GO:0043170;GO:0043283;GO:0043284;GO:0043285;GO:0043412;GO:0043632;GO:0044237;GO:…	nucleobase, nucleoside, nucleotide and nucleic acid metabolic process;transcription;regulation of transcription, DNA-dependent;protein modification process;proteolysis;ubiquitin-dependent protein catabolic process;metabolic process;catabolic process;macromolecule catabolic process;biosynthetic process;macromolecule biosynthetic process;regulation of biosynthetic process;cellular process;regulatio…	hsa:55832				3	18	18	24	18	18	24	18	18	24	16.1	16.1	16.1	136.37	1230	1.3999e-65	0.31349	1.3536	0.040108	0.038605	17.157	19	4724000	3644900
	257;258;259		17;141;162	IPI00024933;IPI00887382;IPI00455040;IPI00816063;IPI00477279;IPI00873694;IPI00886871;IPI00026645;IPI00868816	7;5;5;5;3;3;2;2;2	60S ribosomal protein L12;Uncharacterized protein ENSP00000352315	RPL12	Isoform 1 of 60S ribosomal protein L12;similar to mCG18564;Uncharacterized protein ENSP00000352315;Isoform 2 of 60S ribosomal protein L12	P30050-1;P30050;Q59FI9;A6ND19;P30050-2	ENSG00000197958;ENSG00000185834	OTTHUMP00000022186	NP_000967;XP_001720021;XP_001724727;XP_001724779	PF00298;PF03946	Ribosomal_L11;Ribosomal_L11_N	Ribosomal protein L11, RNA binding domain;Ribosomal protein L11, N-terminal domain	GO:0005622;GO:0005829;GO:0005840;GO:0030529;GO:0032991;GO:0043226;GO:0043228;GO:0043229;GO:0043232;GO:0044424;GO:0044444;GO:0044464	intracellular;cytosol;ribosome;ribonucleoprotein complex;macromolecular complex;organelle;non-membrane-bounded organelle;intracellular organelle;intracellular non-membrane-bounded organelle;intracellular part;cytoplasmic part;cell part	GO:0003676;GO:0003723;GO:0003735;GO:0005198;GO:0005488	nucleic acid binding;RNA binding;structural constituent of ribosome;structural molecule activity;binding	GO:0006412;GO:0006414;GO:0008152;GO:0009058;GO:0009059;GO:0009987;GO:0019538;GO:0034645;GO:0034960;GO:0034961;GO:0043170;GO:0043283;GO:0043284;GO:0044237;GO:0044238;GO:0044249;GO:0044260;GO:0044267	translation;translational elongation;metabolic process;biosynthetic process;macromolecule biosynthetic process;cellular process;protein metabolic process;cellular macromolecule biosynthetic process;cellular biopolymer metabolic process;cellular biopolymer biosynthetic process;macromolecule metabolic process;biopolymer metabolic process;biopolymer biosynthetic process;cellular metabolic process;pr…	hsa:6136	ko03010	Ribosome	K02870	9	7	7	8	7	7	8	7	7	8	58.8	58.8	58.8	17.818	165	1.4005e-51	0.31548	1.3439	0.042955	0.041682	33.8	12	10409000	7606300
83		149		IPI00003833	3	Mitochondrial carrier homolog 2;Met-induced mitochondrial protein	MTCH2;MIMP;HSPC032	Mitochondrial carrier homolog 2	Q9Y6C9;B2R7L8;B4DHQ0;Q53G34	ENSG00000109919		NP_055157	PF00153	Mito_carr	Mitochondrial carrier protein	GO:0005739;GO:0005743;GO:0016020;GO:0016021;GO:0019866;GO:0031090;GO:0031224;GO:0031966;GO:0043226;GO:0043227;GO:0043229;GO:0043231;GO:0044422;GO:0044424;GO:0044425;GO:0044429;GO:0044444;GO:0044446;GO:0044464	mitochondrion;mitochondrial inner membrane;membrane;integral to membrane;organelle inner membrane;organelle membrane;intrinsic to membrane;mitochondrial membrane;organelle;membrane-bounded organelle;intracellular organelle;intracellular membrane-bounded organelle;organelle part;intracellular part;membrane part;mitochondrial part;cytoplasmic part;intracellular organelle part;cell part	GO:0005488	binding	GO:0006810;GO:0051234	transport;establishment of localization	hsa:23788				1	3	3	3	3	3	3	3	3	3	10.2	10.2	10.2	33.331	303	1.4356e-09	0.42792	1.3423	0.043426	0.043475	6.0226	3	543980	379580
286;287;288;289;290;291;292;293;294;295;296;297;298;299;300;301;302;303;304;305;306;307;308;309;310;311;312;313;314;315;316;317	209;210;211;212;213;214;215;216;217	137;146;161;162;329;337;365;484;547;586;627;658;743;847;848;871;879;941;1190;1369;1373;1489;1506;1510;1537;1565;1594;1607;1678;1682;1797;1910	172;569;740;789;790;816;917;988;1379	IPI00019502;IPI00395772;IPI00742780;IPI00790503;IPI00479307;IPI00397526;IPI00873982;IPI00743857;IPI00873792;IPI00020501;IPI00744256;IPI00024870;IPI00556012;IPI00607818;IPI00337335;IPI00607778;IPI00029818;IPI00878695	113;80;35;17;17;17;13;13;13;13;13;13;9;7;7;5;5;3	Myosin-9;Myosin heavy chain 9;Myosin heavy chain, non-muscle IIa;Non-muscle myosin heavy chain IIa;Cellular myosin heavy chain, type A;Non-muscle myosin heavy chain-A	MYH9	Isoform 1 of Myosin-9;Isoform 2 of Myosin-9	P35579-1;P35579;A8K6E4;B4E3S1;Q60FE2;Q86XU5;Q99529;P35579-2;Q2PS10;Q9UMJ0	ENSG00000100345	OTTHUMP00000165902	NP_002464	PF00612;PF00063;PF02736;PF01576	IQ;Myosin_head;Myosin_N;Myosin_tail_1	IQ calmodulin-binding motif;Myosin head (motor domain);Myosin N-terminal SH3-like domain;Myosin tail	GO:0001725;GO:0001726;GO:0001772;GO:0001931;GO:0005634;GO:0005737;GO:0005819;GO:0005826;GO:0005829;GO:0005856;GO:0005886;GO:0005911;GO:0005912;GO:0005913;GO:0005938;GO:0008305;GO:0015629;GO:0016020;GO:0016459;GO:0030054;GO:0030863;GO:0031252;GO:0031594;GO:0032154;GO:0032155;GO:0032432;GO:0032991;GO:0042995;GO:0043226;GO:0043227;GO:0043228;GO:0043229;GO:0043231;GO:0043232;GO:0043234;GO:0043235;GO:…	stress fiber;ruffle;immunological synapse;uropod;nucleus;cytoplasm;spindle;contractile ring;cytosol;cytoskeleton;plasma membrane;cell-cell junction;adherens junction;cell-cell adherens junction;cell cortex;integrin complex;actin cytoskeleton;membrane;myosin complex;cell junction;cortical cytoskeleton;leading edge;neuromuscular junction;cleavage furrow;cell division site part;actin filament bundle…	GO:0000146;GO:0000166;GO:0003774;GO:0003779;GO:0003824;GO:0005488;GO:0005515;GO:0005516;GO:0005524;GO:0008092;GO:0016462;GO:0016787;GO:0016817;GO:0016818;GO:0016887;GO:0017076;GO:0017111;GO:0030554;GO:0030898;GO:0032553;GO:0032555;GO:0032559;GO:0042623;GO:0042802;GO:0042803;GO:0043495;GO:0043531;GO:0046983;GO:0051015	microfilament motor activity;nucleotide binding;motor activity;actin binding;catalytic activity;binding;protein binding;calmodulin binding;ATP binding;cytoskeletal protein binding;pyrophosphatase activity;hydrolase activity;hydrolase activity, acting on acid anhydrides;hydrolase activity, acting on acid anhydrides, in phosphorus-containing anhydrides;ATPase activity;purine nucleotide binding;nucl…	GO:0000212;GO:0000226;GO:0000768;GO:0000902;GO:0000904;GO:0000910;GO:0001525;GO:0001701;GO:0001767;GO:0001768;GO:0002376;GO:0002521;GO:0002573;GO:0003008;GO:0006508;GO:0006509;GO:0006810;GO:0006928;GO:0006944;GO:0006949;GO:0007017;GO:0007051;GO:0007132;GO:0007154;GO:0007155;GO:0007163;GO:0007165;GO:0007166;GO:0007229;GO:0007520;GO:0007600;GO:0007605;GO:0008152;GO:0008360;GO:0009653;GO:0009790;GO:…	meiotic spindle organization and biogenesis;microtubule cytoskeleton organization and biogenesis;syncytium formation by plasma membrane fusion;cell morphogenesis;cell morphogenesis during differentiation;cytokinesis;angiogenesis;in utero embryonic development;establishment of lymphocyte polarity;establishment of T cell polarity;immune system process;leukocyte differentiation;myeloid leukocyte dif…	hsa:4627	ko04530	Tight junction	K10352	18	113	113	143	113	113	143	113	113	143	53.6	53.6	53.6	226.53	1960	0	0.299	1.3345	0.045872	0.044854	26.705	233	128140000	94820000
1012;1013;1014;1015;1016;1017;1018;1019;1020;1021;1022;1023	646;647;648	40;55;145;190;217;356;477;558;561;564;568;572	237;442;447	IPI00784154;IPI00880053;IPI00076042	39;13;8	60 kDa heat shock protein, mitochondrial;Heat shock protein 60;60 kDa chaperonin;Chaperonin 60;Mitochondrial matrix protein P1;P60 lymphocyte protein;HuCHA60	HSPD1;HSP60	60 kDa heat shock protein, mitochondrial	P10809;B2R5M6;Q53QD5;Q53SE2;Q96RI4;Q9UCR6	ENSG00000144381		NP_002147;NP_955472	PF00118	Cpn60_TCP1	TCP-1/cpn60 chaperonin family	GO:0005615;GO:0005739;GO:0005743;GO:0005759;GO:0005768;GO:0005769;GO:0005829;GO:0005905;GO:0009986;GO:0016020;GO:0016023;GO:0019866;GO:0019907;GO:0030135;GO:0031090;GO:0031410;GO:0031966;GO:0031982;GO:0031988;GO:0032991;GO:0043226;GO:0043227;GO:0043229;GO:0043231;GO:0043234;GO:0043235;GO:0044421;GO:0044422;GO:0044424;GO:0044425;GO:0044428;GO:0044429;GO:0044444;GO:0044446;GO:0044459;GO:0044464;GO:…	extracellular space;mitochondrion;mitochondrial inner membrane;mitochondrial matrix;endosome;early endosome;cytosol;coated pit;cell surface;membrane;cytoplasmic membrane-bounded vesicle;organelle inner membrane;cyclin-dependent protein kinase activating kinase holoenzyme complex;coated vesicle;organelle membrane;cytoplasmic vesicle;mitochondrial membrane;vesicle;membrane-bounded vesicle;macromole…	GO:0000166;GO:0001530;GO:0001871;GO:0002039;GO:0005488;GO:0005515;GO:0005524;GO:0017076;GO:0030554;GO:0032553;GO:0032555;GO:0032559;GO:0043498;GO:0051082;GO:0051087	nucleotide binding;lipopolysaccharide binding;pattern binding;p53 binding;binding;protein binding;ATP binding;purine nucleotide binding;adenyl nucleotide binding;ribonucleotide binding;purine ribonucleotide binding;adenyl ribonucleotide binding;cell surface binding;unfolded protein binding;chaperone binding	GO:0001775;GO:0001816;GO:0001817;GO:0001819;GO:0002200;GO:0002204;GO:0002208;GO:0002218;GO:0002221;GO:0002224;GO:0002250;GO:0002252;GO:0002253;GO:0002367;GO:0002368;GO:0002376;GO:0002440;GO:0002443;GO:0002449;GO:0002460;GO:0002562;GO:0002682;GO:0002684;GO:0002694;GO:0002696;GO:0002697;GO:0002699;GO:0002703;GO:0002705;GO:0002706;GO:0002708;GO:0002709;GO:0002711;GO:0002755;GO:0002757;GO:0002758;GO:…	cell activation;cytokine production;regulation of cytokine production;positive regulation of cytokine production;somatic diversification of immune receptors;somatic recombination of immunoglobulin genes during immune response;somatic diversification of immunoglobulins during immune response;activation of innate immune response;pattern recognition receptor signaling pathway;toll-like receptor sign…	hsa:3329	ko05060;ko04940	Prion disease;Type I diabetes mellitus	K04077	3	39	39	50	39	39	50	39	39	50	59	59	59	61.054	573	4.0997e-280	0.32985	1.3276	0.048127	0.047319	17.292	48	80972000	58604000
391;392	260;261;262	189;191	62;213;225	IPI00024993	6	Enoyl-CoA hydratase, mitochondrial;Short chain enoyl-CoA hydratase;Enoyl-CoA hydratase 1	ECHS1	Enoyl-CoA hydratase, mitochondrial	P30084	ENSG00000127884	OTTHUMP00000020811	NP_004083	PF00378	ECH	Enoyl-CoA hydratase/isomerase family	GO:0005739;GO:0005759;GO:0043226;GO:0043227;GO:0043229;GO:0043231;GO:0044422;GO:0044424;GO:0044429;GO:0044444;GO:0044446;GO:0044464	mitochondrion;mitochondrial matrix;organelle;membrane-bounded organelle;intracellular organelle;intracellular membrane-bounded organelle;organelle part;intracellular part;mitochondrial part;cytoplasmic part;intracellular organelle part;cell part	GO:0003824;GO:0004300;GO:0005488;GO:0005515;GO:0016829;GO:0016835;GO:0016836	catalytic activity;enoyl-CoA hydratase activity;binding;protein binding;lyase activity;carbon-oxygen lyase activity;hydro-lyase activity	GO:0006082;GO:0006629;GO:0006631;GO:0006635;GO:0008152;GO:0009056;GO:0009062;GO:0009987;GO:0016042;GO:0016054;GO:0019395;GO:0019752;GO:0030258;GO:0032787;GO:0034440;GO:0043170;GO:0044237;GO:0044238;GO:0044242;GO:0044248;GO:0044255;GO:0046395	organic acid metabolic process;lipid metabolic process;fatty acid metabolic process;fatty acid beta-oxidation;metabolic process;catabolic process;fatty acid catabolic process;cellular process;lipid catabolic process;organic acid catabolic process;fatty acid oxidation;carboxylic acid metabolic process;lipid modification;monocarboxylic acid metabolic process;lipid oxidation;macromolecule metabolic …					1	6	6	7	6	6	7	6	6	7	29	29	29	31.387	290	5.1667e-43	0.31412	1.3258	0.048744	0.048173	16.205	6	788980	609600
213;214;969;970	147	66;115;208;216	134	IPI00604590;IPI00795292;IPI00026260;IPI00029091;IPI00790856;IPI00797082;IPI00790982;IPI00794728;IPI00878780	13;13;11;7;5;5;5;3;1	Nucleoside diphosphate kinase;Nucleoside diphosphate kinase B;nm23-H2;C-myc purine-binding transcription factor PUF;Putative nucleoside diphosphate kinase	NME1-NME2;hCG_2001850;NME2;NM23B;NME2P1	Nucleoside diphosphate kinase;NME1-NME2 protein;Nucleoside diphosphate kinase B;Putative nucleoside diphosphate kinase	Q32Q12;Q1WM23;P22392;Q6FHN3;O60361	ENSG00000011052;ENSG00000123009	OTTHUMP00000174726;OTTHUMP00000174725;OTTHUMP00000174727;OTTHUMP00000174728;OTTHUMP00000174774;OTTHUMP00000174775;OTTHUMP00000174776;OTTHUMP00000183309;OTTHUMP00000183311;OTTHUMP00000183312;OTTHUMP00000183313;OTTHUMP00000169450	NP_001018146;NP_001018147;NP_001018148;NP_001018149;NP_002503	PF00334	NDK	Nucleoside diphosphate kinase	GO:0001726;GO:0005634;GO:0005737;GO:0030027;GO:0042995;GO:0043226;GO:0043227;GO:0043229;GO:0043231;GO:0044424;GO:0044464	ruffle;nucleus;cytoplasm;lamellipodium;cell projection;organelle;membrane-bounded organelle;intracellular organelle;intracellular membrane-bounded organelle;intracellular part;cell part	GO:0000166;GO:0003824;GO:0004550;GO:0005488;GO:0005524;GO:0016301;GO:0016740;GO:0016772;GO:0016776;GO:0017076;GO:0019205;GO:0030554;GO:0032553;GO:0032555;GO:0032559;GO:0000287;GO:0003676;GO:0003677;GO:0003700;GO:0005515;GO:0030528;GO:0043167;GO:0046872	nucleotide binding;catalytic activity;nucleoside diphosphate kinase activity;binding;ATP binding;kinase activity;transferase activity;transferase activity, transferring phosphorus-containing groups;phosphotransferase activity, phosphate group as acceptor;purine nucleotide binding;nucleobase, nucleoside, nucleotide kinase activity;adenyl nucleotide binding;ribonucleotide binding;purine ribonucleot…	GO:0006139;GO:0006163;GO:0006164;GO:0006183;GO:0006220;GO:0006221;GO:0006228;GO:0006241;GO:0006753;GO:0008152;GO:0009117;GO:0009141;GO:0009142;GO:0009144;GO:0009145;GO:0009147;GO:0009150;GO:0009152;GO:0009165;GO:0009199;GO:0009201;GO:0009205;GO:0009206;GO:0009208;GO:0009209;GO:0009218;GO:0009220;GO:0009259;GO:0009260;GO:0009987;GO:0044237;GO:0044238;GO:0046036;GO:0046039;GO:0046051;GO:0055086;GO:…	nucleobase, nucleoside, nucleotide and nucleic acid metabolic process;purine nucleotide metabolic process;purine nucleotide biosynthetic process;GTP biosynthetic process;pyrimidine nucleotide metabolic process;pyrimidine nucleotide biosynthetic process;UTP biosynthetic process;CTP biosynthetic process;nucleoside phosphate metabolic process;metabolic process;nucleotide metabolic process;nucleoside…	hsa:654364;hsa:4831	ko00230;ko00240	Purine metabolism;Pyrimidine metabolism	K00940	9	13	13	18	13	13	18	5	5	7	59.9	59.9	20.9	32.642	292	1.8948e-35	0.26811	1.312	0.053658	0.053411	22.69	21	16159000	12481000
				IPI00410215;IPI00410214;IPI00784360;IPI00910437	2;2;2;2	3'(2'),5'-bisphosphate nucleotidase 1;Bisphosphate 3'-nucleotidase 1;PAP-inositol-1,4-phosphatase;cDNA FLJ52417, highly similar to 3'(2'),5'-bisphosphate nucleotidase 1 (EC 3.1.3.7)	BPNT1	Isoform 2 of 3'(2'),5'-bisphosphate nucleotidase 1;Isoform 1 of 3'(2'),5'-bisphosphate nucleotidase 1;3'(2'),5'-bisphosphate nucleotidase 1 (EC 3.1.3.7) (Bisphosphate 3'- nucleotidase 1) (PAP-inositol-1,4-phosphatase) (PIP). Isoform 2;cDNA FLJ52417, highly similar to 3'(2'),5'-bisphosphate nucleotidase 1	O95861-2;O95861;A6NF51;O95861-1;A8K7C8;B4DPS5;B4DUS9	ENSG00000162813	OTTHUMP00000035565;OTTHUMP00000035564	NP_006076	PF00459	Inositol_P	Inositol monophosphatase family	GO:0005829;GO:0044424;GO:0044444;GO:0044464	cytosol;intracellular part;cytoplasmic part;cell part	GO:0000287;GO:0003824;GO:0004437;GO:0005488;GO:0008252;GO:0008441;GO:0016787;GO:0016788;GO:0016791;GO:0031403;GO:0031420;GO:0042578;GO:0043167;GO:0043169;GO:0046872	magnesium ion binding;catalytic activity;inositol or phosphatidylinositol phosphatase activity;binding;nucleotidase activity;3'(2'),5'-bisphosphate nucleotidase activity;hydrolase activity;hydrolase activity, acting on ester bonds;phosphatase activity;lithium ion binding;alkali metal ion binding;phosphoric ester hydrolase activity;ion binding;cation binding;metal ion binding	GO:0006139;GO:0007399;GO:0008152;GO:0009987;GO:0032502;GO:0044237;GO:0044238;GO:0048731;GO:0048856	nucleobase, nucleoside, nucleotide and nucleic acid metabolic process;nervous system development;metabolic process;cellular process;developmental process;cellular metabolic process;primary metabolic process;system development;anatomical structure development	hsa:10380	ko00920	Sulfur metabolism	K01082	4	2	2	2	2	2	2	2	2	2	5.8	5.8	5.8	35.744	325	3.458e-05	0.30057	1.3058	0.056002	0.054513	6.764	2	211940	168940
	114;115		27;226	IPI00008530;IPI00556485;IPI00871646;IPI00791448;IPI00794884;IPI00868999;IPI00793002;IPI00791188;IPI00797741;IPI00790287;IPI00798371	10;9;7;7;7;6;6;6;5;5;4	60S acidic ribosomal protein P0;L10E;60S acidic ribosomal protein P0-like;cDNA FLJ51469, highly similar to 60S acidic ribosomal protein P0	RPLP0	60S acidic ribosomal protein P0;60S acidic ribosomal protein P0;60S acidic ribosomal protein P0-like;cDNA FLJ51469, highly similar to 60S acidic ribosomal protein P0;24 kDa protein;60S acidic ribosomal protein P0;19 kDa protein;18 kDa protein;17 kDa protein;15 kDa protein	P05388;A8K4Z4;Q53HK9;Q53HW2;Q3B7A4;Q6NSF2;Q8NHW5;B4E3D5;Q3MHV2	ENSG00000089157	OTTHUMP00000169513;OTTHUMP00000169514;OTTHUMP00000169505;OTTHUMP00000169503;OTTHUMP00000169508;OTTHUMP00000169504;OTTHUMP00000169506;OTTHUMP00000169512;OTTHUMP00000169515	NP_000993;NP_444505	PF00428;PF00466	Ribosomal_60s;Ribosomal_L10	60s Acidic ribosomal protein;Ribosomal protein L10	GO:0005622;GO:0005737;GO:0005829;GO:0005840;GO:0015934;GO:0022625;GO:0030529;GO:0032991;GO:0033279;GO:0043226;GO:0043228;GO:0043229;GO:0043232;GO:0044422;GO:0044424;GO:0044444;GO:0044445;GO:0044446;GO:0044464	intracellular;cytoplasm;cytosol;ribosome;large ribosomal subunit;cytosolic large ribosomal subunit;ribonucleoprotein complex;macromolecular complex;ribosomal subunit;organelle;non-membrane-bounded organelle;intracellular organelle;intracellular non-membrane-bounded organelle;organelle part;intracellular part;cytoplasmic part;cytosolic part;intracellular organelle part;cell part	GO:0003676;GO:0003723;GO:0003735;GO:0005198;GO:0005488;GO:0005515	nucleic acid binding;RNA binding;structural constituent of ribosome;structural molecule activity;binding;protein binding	GO:0006412;GO:0006414;GO:0006996;GO:0008152;GO:0009058;GO:0009059;GO:0009987;GO:0016043;GO:0019538;GO:0022613;GO:0032502;GO:0034645;GO:0034960;GO:0034961;GO:0042254;GO:0043170;GO:0043283;GO:0043284;GO:0044237;GO:0044238;GO:0044249;GO:0044260;GO:0044267;GO:0044419;GO:0048532;GO:0051704	translation;translational elongation;organelle organization;metabolic process;biosynthetic process;macromolecule biosynthetic process;cellular process;cellular component organization;protein metabolic process;ribonucleoprotein complex biogenesis and assembly;developmental process;cellular macromolecule biosynthetic process;cellular biopolymer metabolic process;cellular biopolymer biosynthetic pro…	hsa:6175				11	10	10	10	10	10	10	10	10	10	37.2	37.2	37.2	34.273	317	4.0907e-61	0.29968	1.3019	0.057504	0.05768	9.234	12	18629000	13929000
				IPI00009368	4	Sideroflexin-1;Tricarboxylate carrier protein	SFXN1	Sideroflexin-1	Q9H9B4;B3KPW3	ENSG00000164466	OTTHUMP00000161114	NP_073591	PF03820	Mtc	Tricarboxylate carrier	GO:0005739;GO:0005743;GO:0016020;GO:0016021;GO:0019866;GO:0031090;GO:0031224;GO:0031966;GO:0043226;GO:0043227;GO:0043229;GO:0043231;GO:0044422;GO:0044424;GO:0044425;GO:0044429;GO:0044444;GO:0044446;GO:0044464	mitochondrion;mitochondrial inner membrane;membrane;integral to membrane;organelle inner membrane;organelle membrane;intrinsic to membrane;mitochondrial membrane;organelle;membrane-bounded organelle;intracellular organelle;intracellular membrane-bounded organelle;organelle part;intracellular part;membrane part;mitochondrial part;cytoplasmic part;intracellular organelle part;cell part	GO:0005215;GO:0005488;GO:0005506;GO:0005515;GO:0008324;GO:0015075;GO:0022857;GO:0022891;GO:0022892;GO:0043167;GO:0043169;GO:0046872;GO:0046914	transporter activity;binding;iron ion binding;protein binding;cation transmembrane transporter activity;ion transmembrane transporter activity;transmembrane transporter activity;substrate-specific transmembrane transporter activity;substrate-specific transporter activity;ion binding;cation binding;metal ion binding;transition metal ion binding	GO:0000041;GO:0006810;GO:0006811;GO:0006812;GO:0006826;GO:0009987;GO:0015674;GO:0030001;GO:0030099;GO:0030154;GO:0030218;GO:0032502;GO:0048869;GO:0051234	transition metal ion transport;transport;ion transport;cation transport;iron ion transport;cellular process;di-, tri-valent inorganic cation transport;metal ion transport;myeloid cell differentiation;cell differentiation;erythrocyte differentiation;developmental process;cellular developmental process;establishment of localization	hsa:94081				1	4	4	4	4	4	4	4	4	4	13.4	13.4	13.4	35.619	322	2.483e-33	0.41468	1.3008	0.057937	0.056191	28.176	4	791800	573240
213;214	147	66;115	134	IPI00375531;IPI00012048;IPI00791971	9;9;4	Nucleoside diphosphate kinase;Nucleoside diphosphate kinase A;Tumor metastatic process-associated protein;Metastasis inhibition factor nm23;nm23-H1;Granzyme A-activated DNase	NME1;NDPKA;NM23	non-metastatic cells 1, protein (NM23A) expressed in isoform a;Nucleoside diphosphate kinase A	Q86XQ2;P15531;Q6FGK3	ENSG00000011052	OTTHUMP00000174724;OTTHUMP00000174772;OTTHUMP00000181679;OTTHUMP00000181682;OTTHUMP00000174723;OTTHUMP00000181681	NP_937818;NP_000260	PF00334	NDK	Nucleoside diphosphate kinase	GO:0005634;GO:0005737;GO:0043226;GO:0043227;GO:0043229;GO:0043231;GO:0044424;GO:0044464	nucleus;cytoplasm;organelle;membrane-bounded organelle;intracellular organelle;intracellular membrane-bounded organelle;intracellular part;cell part	GO:0000166;GO:0003824;GO:0004550;GO:0005488;GO:0005524;GO:0016301;GO:0016740;GO:0016772;GO:0016776;GO:0017076;GO:0019205;GO:0030554;GO:0032553;GO:0032555;GO:0032559;GO:0000287;GO:0003676;GO:0003677;GO:0004518;GO:0004536;GO:0005515;GO:0005525;GO:0016787;GO:0016788;GO:0019001;GO:0032561;GO:0043167;GO:0046872	nucleotide binding;catalytic activity;nucleoside diphosphate kinase activity;binding;ATP binding;kinase activity;transferase activity;transferase activity, transferring phosphorus-containing groups;phosphotransferase activity, phosphate group as acceptor;purine nucleotide binding;nucleobase, nucleoside, nucleotide kinase activity;adenyl nucleotide binding;ribonucleotide binding;purine ribonucleot…	GO:0006139;GO:0006163;GO:0006164;GO:0006183;GO:0006220;GO:0006221;GO:0006228;GO:0006241;GO:0006753;GO:0008152;GO:0009117;GO:0009141;GO:0009142;GO:0009144;GO:0009145;GO:0009147;GO:0009150;GO:0009152;GO:0009165;GO:0009199;GO:0009201;GO:0009205;GO:0009206;GO:0009208;GO:0009209;GO:0009218;GO:0009220;GO:0009259;GO:0009260;GO:0009987;GO:0044237;GO:0044238;GO:0046036;GO:0046039;GO:0046051;GO:0055086;GO:…	nucleobase, nucleoside, nucleotide and nucleic acid metabolic process;purine nucleotide metabolic process;purine nucleotide biosynthetic process;GTP biosynthetic process;pyrimidine nucleotide metabolic process;pyrimidine nucleotide biosynthetic process;UTP biosynthetic process;CTP biosynthetic process;nucleoside phosphate metabolic process;metabolic process;nucleotide metabolic process;nucleoside…	hsa:4830	ko00230;ko00240	Purine metabolism;Pyrimidine metabolism	K00940	3	9	9	12	1	1	1	1	1	1	45.8	7.9	7.9	19.653	177	5.1146e-25	0.26863	1.3001	0.058225	0.058483	20.802	13	11229000	8699000
412		75		IPI00026271	5	40S ribosomal protein S14	RPS14;PRO2640	40S ribosomal protein S14	P62263;B2R5G5	ENSG00000164587	OTTHUMP00000160559	NP_001020241;NP_001020242;NP_005608	PF00411	Ribosomal_S11	Ribosomal protein S11	GO:0005622;GO:0005730;GO:0005829;GO:0005840;GO:0015935;GO:0022627;GO:0030529;GO:0032991;GO:0033279;GO:0043226;GO:0043228;GO:0043229;GO:0043232;GO:0044422;GO:0044424;GO:0044428;GO:0044444;GO:0044445;GO:0044446;GO:0044464	intracellular;nucleolus;cytosol;ribosome;small ribosomal subunit;cytosolic small ribosomal subunit;ribonucleoprotein complex;macromolecular complex;ribosomal subunit;organelle;non-membrane-bounded organelle;intracellular organelle;intracellular non-membrane-bounded organelle;organelle part;intracellular part;nuclear part;cytoplasmic part;cytosolic part;intracellular organelle part;cell part	GO:0003676;GO:0003723;GO:0003729;GO:0003735;GO:0005198;GO:0005488;GO:0005515;GO:0045182;GO:0048027	nucleic acid binding;RNA binding;mRNA binding;structural constituent of ribosome;structural molecule activity;binding;protein binding;translation regulator activity;mRNA 5'-UTR binding	GO:0000028;GO:0000122;GO:0006139;GO:0006355;GO:0006357;GO:0006364;GO:0006396;GO:0006412;GO:0006414;GO:0008152;GO:0009058;GO:0009059;GO:0009889;GO:0009890;GO:0009892;GO:0009987;GO:0010468;GO:0010556;GO:0010558;GO:0010605;GO:0010629;GO:0016043;GO:0016070;GO:0016072;GO:0016481;GO:0019219;GO:0019222;GO:0019538;GO:0022607;GO:0022618;GO:0030099;GO:0030154;GO:0030218;GO:0030490;GO:0031323;GO:0031324;GO:…	ribosomal small subunit assembly and maintenance;negative regulation of transcription from RNA polymerase II promoter;nucleobase, nucleoside, nucleotide and nucleic acid metabolic process;regulation of transcription, DNA-dependent;regulation of transcription from RNA polymerase II promoter;rRNA processing;RNA processing;translation;translational elongation;metabolic process;biosynthetic process;m…	hsa:6208				1	5	5	8	5	5	8	5	5	8	32.5	32.5	32.5	16.273	151	1.0295e-35	0.32483	1.2993	0.058547	0.058842	55.035	8	6031000	4282700
690;691	457	251;315	285	IPI00291006	11	Malate dehydrogenase, mitochondrial	MDH2	Malate dehydrogenase, mitochondrial	P40926;B2RE78;B3KTM1;B4DE44;Q0QF37;Q6FHZ0;Q75MP7;Q75MT9	ENSG00000146701	OTTHUMP00000025445;OTTHUMP00000161017	NP_005909	PF02866;PF00056	Ldh_1_C;Ldh_1_N	lactate/malate dehydrogenase, alpha/beta C-terminal domain;lactate/malate dehydrogenase, NAD binding domain	GO:0005739;GO:0005743;GO:0005759;GO:0016020;GO:0019866;GO:0031090;GO:0031966;GO:0043226;GO:0043227;GO:0043229;GO:0043231;GO:0044422;GO:0044424;GO:0044429;GO:0044444;GO:0044446;GO:0044464	mitochondrion;mitochondrial inner membrane;mitochondrial matrix;membrane;organelle inner membrane;organelle membrane;mitochondrial membrane;organelle;membrane-bounded organelle;intracellular organelle;intracellular membrane-bounded organelle;organelle part;intracellular part;mitochondrial part;cytoplasmic part;intracellular organelle part;cell part	GO:0003824;GO:0005488;GO:0016491;GO:0016614;GO:0016615;GO:0016616;GO:0030060	catalytic activity;binding;oxidoreductase activity;oxidoreductase activity, acting on CH-OH group of donors;malate dehydrogenase activity;oxidoreductase activity, acting on the CH-OH group of donors, NAD or NADP as acceptor;L-malate dehydrogenase activity	GO:0005975;GO:0005996;GO:0006006;GO:0006007;GO:0006066;GO:0006082;GO:0006084;GO:0006091;GO:0006096;GO:0006099;GO:0006108;GO:0006732;GO:0008152;GO:0009056;GO:0009057;GO:0009109;GO:0009987;GO:0016052;GO:0019318;GO:0019320;GO:0019752;GO:0043170;GO:0043648;GO:0044237;GO:0044238;GO:0044248;GO:0044260;GO:0044262;GO:0044265;GO:0044275;GO:0046164;GO:0046356;GO:0046365;GO:0051186;GO:0051187;GO:0055114	carbohydrate metabolic process;monosaccharide metabolic process;glucose metabolic process;glucose catabolic process;cellular alcohol metabolic process;organic acid metabolic process;acetyl-CoA metabolic process;generation of precursor metabolites and energy;glycolysis;tricarboxylic acid cycle;malate metabolic process;coenzyme metabolic process;metabolic process;catabolic process;macromolecule cat…	hsa:4191	ko00020;ko00620;ko00630;ko00710;ko00720	Citrate cycle (TCA cycle);Pyruvate metabolism;Glyoxylate and dicarboxylate metabolism;Carbon fixation;Reductive carboxylate cycle (CO2 fixation)	K00026	1	11	11	12	11	11	12	11	11	12	43.5	43.5	43.5	35.503	338	5.3598e-54	0.32449	1.288	0.063205	0.064053	13.744	12	9078600	6429200
158;160;162		30;40;208		IPI00332371;IPI00902982;IPI00784216	5;5;4	6-phosphofructokinase, liver type;Phosphofructokinase 1;Phosphohexokinase;Phosphofructo-1-kinase isozyme B;cDNA FLJ30173 fis, clone BRACE2000969, highly similar to 6-phosphofructokinase, liver type	PFKL;DKFZp686L2097	Isoform 1 of 6-phosphofructokinase, liver type;cDNA FLJ30173 fis, clone BRACE2000969, highly similar to 6-phosphofructokinase, liver type;6-phosphofructokinase, liver type (EC 2.7.1.11) (Phosphofructokinase 1) (Phosphohexokinase) (Phosphofructo-1-kinase isozyme B) (PFK-B). Isoform 2	P17858-1;P17858;B3KNQ7;B4E108;Q59GI2;Q6MZK4;Q7L2M7;Q7Z3R9;Q9BSP4;P17858-2	ENSG00000141959	OTTHUMP00000109514;OTTHUMP00000109515	NP_002617	PF00365	PFK	Phosphofructokinase	GO:0005737;GO:0005829;GO:0005945;GO:0032991;GO:0043234;GO:0044424;GO:0044444;GO:0044445;GO:0044464	cytoplasm;cytosol;6-phosphofructokinase complex;macromolecular complex;protein complex;intracellular part;cytoplasmic part;cytosolic part;cell part	GO:0000166;GO:0000287;GO:0003824;GO:0003872;GO:0005488;GO:0005524;GO:0008443;GO:0016301;GO:0016740;GO:0016772;GO:0016773;GO:0017076;GO:0019200;GO:0030554;GO:0032553;GO:0032555;GO:0032559;GO:0043167;GO:0046872	nucleotide binding;magnesium ion binding;catalytic activity;6-phosphofructokinase activity;binding;ATP binding;phosphofructokinase activity;kinase activity;transferase activity;transferase activity, transferring phosphorus-containing groups;phosphotransferase activity, alcohol group as acceptor;purine nucleotide binding;carbohydrate kinase activity;adenyl nucleotide binding;ribonucleotide binding…	GO:0005975;GO:0005996;GO:0006000;GO:0006002;GO:0006006;GO:0006007;GO:0006066;GO:0006091;GO:0006096;GO:0006109;GO:0006110;GO:0008152;GO:0009056;GO:0009057;GO:0009894;GO:0009987;GO:0016052;GO:0019222;GO:0019318;GO:0019320;GO:0031323;GO:0031329;GO:0043170;GO:0043470;GO:0043471;GO:0044237;GO:0044238;GO:0044248;GO:0044260;GO:0044262;GO:0044265;GO:0044275;GO:0046164;GO:0046365;GO:0050789;GO:0050794;GO:…	carbohydrate metabolic process;monosaccharide metabolic process;fructose metabolic process;fructose 6-phosphate metabolic process;glucose metabolic process;glucose catabolic process;cellular alcohol metabolic process;generation of precursor metabolites and energy;glycolysis;regulation of carbohydrate metabolic process;regulation of glycolysis;metabolic process;catabolic process;macromolecule cata…	hsa:5211	ko00010;ko00030;ko00051;ko00052;ko04910	Glycolysis / Gluconeogenesis;Pentose phosphate pathway;Fructose and mannose metabolism;Galactose metabolism;Insulin signaling pathway	K00850	3	5	5	6	1	1	1	1	1	1	7.7	1.9	1.9	85.018	780	1.0145e-61	0.2979	1.2795	0.066957	0.063957	67.668	5	1627700	1237500
				IPI00018931	5	Vacuolar protein sorting-associated protein 35;Vesicle protein sorting 35;Maternal-embryonic 3	VPS35;MEM3;TCCCTA00141	Vacuolar protein sorting-associated protein 35	Q96QK1;Q53FR4;Q5HYM2	ENSG00000069329	OTTHUMP00000081661;OTTHUMP00000163364	NP_060676	PF03635	Vps35	Vacuolar protein sorting-associated protein 35	GO:0005737;GO:0005768;GO:0005829;GO:0016020;GO:0043226;GO:0043227;GO:0043229;GO:0043231;GO:0044424;GO:0044444;GO:0044464	cytoplasm;endosome;cytosol;membrane;organelle;membrane-bounded organelle;intracellular organelle;intracellular membrane-bounded organelle;intracellular part;cytoplasmic part;cell part	GO:0005488;GO:0005515	binding;protein binding	GO:0006810;GO:0009987;GO:0015031;GO:0016192;GO:0016197;GO:0042147;GO:0045184;GO:0046907;GO:0051234;GO:0051649	transport;cellular process;protein transport;vesicle-mediated transport;endosome transport;retrograde transport, endosome to Golgi;establishment of protein localization;intracellular transport;establishment of localization;establishment of localization in cell	hsa:55737				1	5	5	5	5	5	5	5	5	5	6.5	6.5	6.5	91.706	796	1.5761e-19	0.27308	1.2788	0.067298	0.06425	18	5	1052000	906440
				IPI00026970	6	FACT complex subunit SPT16;Facilitates chromatin transcription complex subunit SPT16;FACT 140 kDa subunit;FACTp140;Chromatin-specific transcription elongation factor 140 kDa subunit	SUPT16H;FACT140;FACTP140	FACT complex subunit SPT16	Q9Y5B9;Q0VGA3	ENSG00000092201	OTTHUMP00000028337	NP_009123	PF00557;PF08512;PF08644	Peptidase_M24;Rtt106;SPT16	metallopeptidase family M24;Histone chaperone Rttp106-like;FACT complex subunit (SPT16/CDC68)	GO:0005634;GO:0005654;GO:0005694;GO:0043226;GO:0043227;GO:0043228;GO:0043229;GO:0043231;GO:0043232;GO:0044422;GO:0044424;GO:0044428;GO:0044446;GO:0044464	nucleus;nucleoplasm;chromosome;organelle;membrane-bounded organelle;non-membrane-bounded organelle;intracellular organelle;intracellular membrane-bounded organelle;intracellular non-membrane-bounded organelle;organelle part;intracellular part;nuclear part;intracellular organelle part;cell part	GO:0003711;GO:0003824;GO:0008159;GO:0008233;GO:0008235;GO:0008237;GO:0008238;GO:0016787;GO:0030528;GO:0070011	transcription elongation regulator activity;catalytic activity;positive transcription elongation factor activity;peptidase activity;metalloexopeptidase activity;metallopeptidase activity;exopeptidase activity;hydrolase activity;transcription regulator activity;peptidase activity, acting on L-amino acid peptides	GO:0006139;GO:0006259;GO:0006260;GO:0006281;GO:0006325;GO:0006337;GO:0006350;GO:0006351;GO:0006355;GO:0006366;GO:0006508;GO:0006950;GO:0006974;GO:0006996;GO:0008152;GO:0009058;GO:0009059;GO:0009889;GO:0009987;GO:0010468;GO:0010556;GO:0016043;GO:0016070;GO:0019219;GO:0019222;GO:0019538;GO:0022411;GO:0031323;GO:0032502;GO:0032774;GO:0032984;GO:0032986;GO:0033554;GO:0034621;GO:0034623;GO:0034645;GO:…	nucleobase, nucleoside, nucleotide and nucleic acid metabolic process;DNA metabolic process;DNA replication;DNA repair;establishment or maintenance of chromatin architecture;nucleosome disassembly;transcription;transcription, DNA-dependent;regulation of transcription, DNA-dependent;transcription from RNA polymerase II promoter;proteolysis;response to stress;response to DNA damage stimulus;organel…	hsa:11198				1	6	6	6	6	6	6	6	6	6	6.8	6.8	6.8	119.91	1047	1.0874e-18	0.25998	1.2777	0.067766	0.06465	18.519	5	798980	639390
99		1218		IPI00004534	11	Phosphoribosylformylglycinamidine synthase;Formylglycinamide ribotide amidotransferase;Formylglycinamide ribotide synthetase	PFAS;KIAA0361	Phosphoribosylformylglycinamidine synthase	O15067;A6H8V8;A8K8N7;A8K9T9;B4DJ26;Q6P4B4;Q9BR56	ENSG00000178921	OTTHUMP00000135330;OTTHUMP00000182848	NP_036525	PF00586;PF02769	AIRS;AIRS_C	AIR synthase related protein, N-terminal domain;AIR synthase related protein, C-terminal domain	GO:0005737;GO:0005829;GO:0044424;GO:0044444;GO:0044464	cytoplasm;cytosol;intracellular part;cytoplasmic part;cell part	GO:0000166;GO:0003824;GO:0004642;GO:0005488;GO:0005515;GO:0005524;GO:0016874;GO:0016879;GO:0016884;GO:0017076;GO:0030554;GO:0032553;GO:0032555;GO:0032559	nucleotide binding;catalytic activity;phosphoribosylformylglycinamidine synthase activity;binding;protein binding;ATP binding;ligase activity;ligase activity, forming carbon-nitrogen bonds;carbon-nitrogen ligase activity, with glutamine as amido-N-donor;purine nucleotide binding;adenyl nucleotide binding;ribonucleotide binding;purine ribonucleotide binding;adenyl ribonucleotide binding	GO:0006082;GO:0006139;GO:0006163;GO:0006164;GO:0006188;GO:0006189;GO:0006519;GO:0006520;GO:0006541;GO:0006753;GO:0006807;GO:0008152;GO:0009064;GO:0009117;GO:0009123;GO:0009124;GO:0009126;GO:0009127;GO:0009150;GO:0009152;GO:0009156;GO:0009161;GO:0009165;GO:0009167;GO:0009168;GO:0009259;GO:0009260;GO:0009308;GO:0009987;GO:0019752;GO:0034641;GO:0044237;GO:0044238;GO:0046040;GO:0055086	organic acid metabolic process;nucleobase, nucleoside, nucleotide and nucleic acid metabolic process;purine nucleotide metabolic process;purine nucleotide biosynthetic process;IMP biosynthetic process;'de novo' IMP biosynthetic process;cellular amino acid and derivative metabolic process;amino acid metabolic process;glutamine metabolic process;nucleoside phosphate metabolic process;nitrogen compo…	hsa:5198	ko00230	Purine metabolism	K01952	1	11	11	11	11	11	11	11	11	11	10.9	10.9	10.9	144.66	1338	7.5795e-37	0.31966	1.2773	0.067965	0.069411	24.379	11	2539700	1925900
				IPI00795769;IPI00014938;IPI00844412;IPI00796857	3;3;2;1	Nuclear protein Hcc-1;Proliferation-associated cytokine-inducible protein CIP29;Cytokine-induced protein of 29 kDa;Similar to Nuclear protein Hcc-1 (HSPC316) (Proliferation associated cytokine-inducible protein CIP29)	HCC1;HSPC316;LOC402290;tcag7.1306	52 kDa protein;Nuclear protein Hcc-1;Similar to Nuclear protein Hcc-1	P82979;A8K393;Q567R9;A4D286	ENSG00000205323	OTTHUMP00000167917;OTTHUMP00000167918	NP_149073	PF02037	SAP	SAP domain	GO:0005634;GO:0043226;GO:0043227;GO:0043229;GO:0043231;GO:0044424;GO:0044464	nucleus;organelle;membrane-bounded organelle;intracellular organelle;intracellular membrane-bounded organelle;intracellular part;cell part	GO:0003676;GO:0003677;GO:0005488;GO:0005515	nucleic acid binding;DNA binding;binding;protein binding	GO:0006139;GO:0006350;GO:0006355;GO:0006417;GO:0008152;GO:0009058;GO:0009059;GO:0009889;GO:0009987;GO:0010468;GO:0010556;GO:0010608;GO:0019219;GO:0019222;GO:0031323;GO:0031326;GO:0032268;GO:0034645;GO:0034960;GO:0034961;GO:0043170;GO:0043283;GO:0043284;GO:0044237;GO:0044238;GO:0044249;GO:0044260;GO:0045449;GO:0050789;GO:0050794;GO:0051246;GO:0051252;GO:0060255;GO:0065007	nucleobase, nucleoside, nucleotide and nucleic acid metabolic process;transcription;regulation of transcription, DNA-dependent;regulation of translation;metabolic process;biosynthetic process;macromolecule biosynthetic process;regulation of biosynthetic process;cellular process;regulation of gene expression;regulation of macromolecule biosynthetic process;posttranscriptional regulation of gene ex…	hsa:84324				4	3	3	3	3	3	3	2	2	2	8.5	8.5	6.3	51.782	460	4.8596e-29	0.31631	1.2726	0.070141	0.066679	27.269	3	426860	389020
	66		219	IPI00003217	2	Proteasome subunit beta type-7;Proteasome subunit Z;Macropain chain Z;Multicatalytic endopeptidase complex chain Z	PSMB7	Proteasome subunit beta type-7	Q99436;B2RAQ9;Q5TBG6;Q6IBT1;Q86U62	ENSG00000136930	OTTHUMP00000022798	NP_002790	PF00227	Proteasome	Proteasome A-type and B-type	GO:0000502;GO:0005634;GO:0005737;GO:0005829;GO:0005839;GO:0032991;GO:0043226;GO:0043227;GO:0043229;GO:0043231;GO:0043234;GO:0044424;GO:0044444;GO:0044464	proteasome complex;nucleus;cytoplasm;cytosol;proteasome core complex;macromolecular complex;organelle;membrane-bounded organelle;intracellular organelle;intracellular membrane-bounded organelle;protein complex;intracellular part;cytoplasmic part;cell part	GO:0003824;GO:0004175;GO:0004298;GO:0008233;GO:0016787;GO:0070003;GO:0070011	catalytic activity;endopeptidase activity;threonine-type endopeptidase activity;peptidase activity;hydrolase activity;threonine-type peptidase activity;peptidase activity, acting on L-amino acid peptides	GO:0006508;GO:0006511;GO:0008152;GO:0009056;GO:0009057;GO:0009987;GO:0010498;GO:0019538;GO:0019941;GO:0022402;GO:0030163;GO:0031145;GO:0043085;GO:0043086;GO:0043161;GO:0043170;GO:0043283;GO:0043285;GO:0043632;GO:0044237;GO:0044238;GO:0044248;GO:0044257;GO:0044260;GO:0044265;GO:0044267;GO:0050790;GO:0051340;GO:0051351;GO:0051352;GO:0051436;GO:0051437;GO:0051438;GO:0051439;GO:0051443;GO:0051444;GO:…	proteolysis;ubiquitin-dependent protein catabolic process;metabolic process;catabolic process;macromolecule catabolic process;cellular process;proteasomal protein catabolic process;protein metabolic process;modification-dependent protein catabolic process;cell cycle process;protein catabolic process;anaphase-promoting complex-dependent proteasomal ubiquitin-dependent protein catabolic process;pos…	hsa:5695	ko03050	Proteasome	K02739	1	2	2	2	2	2	2	2	2	2	13.4	13.4	13.4	29.965	277	0.00023146	0.2901	1.2725	0.070175	0.066708	14.152	2	379520	299780
980;981;982;983		346;348;453;498		IPI00644712;IPI00893179;IPI00893062;IPI00889791;IPI00888013;IPI00888181	11;11;10;9;7;7	ATP-dependent DNA helicase 2 subunit 1;ATP-dependent DNA helicase II 70 kDa subunit;Lupus Ku autoantigen protein p70;70 kDa subunit of Ku antigen;Thyroid-lupus autoantigen;CTC box-binding factor 75 kDa subunit;DNA-repair protein XRCC6;X-ray repair complementing defective repair in Chinese hamster cells 6 (Ku autoantigen, 70kDa);Putative uncharacterized protein	XRCC6;G22P1;CTA-216E10.7-004;CTA-216E10.7-005;CTA-216E10.7-002;hCG_2013151	ATP-dependent DNA helicase 2 subunit 1;X-ray repair complementing defective repair in Chinese hamster cells 6;X-ray repair complementing defective repair in Chinese hamster cells 6;X-ray repair complementing defective repair in Chinese hamster cells 6 (Ku autoantigen, 70kDa), isoform CRA_b;hypothetical LOC389901;hypothetical LOC389901	P12956;B2RDN9;B1AHC7;B1AHC9;B4DE32;B4E356;Q6IC76;B1AHC8	ENSG00000196419	OTTHUMP00000028581;OTTHUMP00000199331;OTTHUMP00000199333;OTTHUMP00000199349;OTTHUMP00000199334;OTTHUMP00000199335;OTTHUMP00000199332	NP_001460;XP_001732908;XP_001732909	PF02735;PF03730;PF03731;PF02037	Ku;Ku_C;Ku_N;SAP	Ku70/Ku80 beta-barrel domain;Ku70/Ku80 C-terminal arm;Ku70/Ku80 N-terminal alpha/beta domain;SAP domain	GO:0000267;GO:0005624;GO:0005626;GO:0005634;GO:0005654;GO:0005667;GO:0005737;GO:0005958;GO:0032991;GO:0043226;GO:0043227;GO:0043229;GO:0043231;GO:0043234;GO:0044422;GO:0044424;GO:0044428;GO:0044446;GO:0044451;GO:0044464	cell fraction;membrane fraction;insoluble fraction;nucleus;nucleoplasm;transcription factor complex;cytoplasm;DNA-dependent protein kinase complex;macromolecular complex;organelle;membrane-bounded organelle;intracellular organelle;intracellular membrane-bounded organelle;protein complex;organelle part;intracellular part;nuclear part;intracellular organelle part;nucleoplasm part;cell part	GO:0003676;GO:0003677;GO:0003678;GO:0003690;GO:0003824;GO:0004003;GO:0004386;GO:0005488;GO:0005515;GO:0008022;GO:0008026;GO:0008094;GO:0016462;GO:0016787;GO:0016817;GO:0016818;GO:0016887;GO:0017111;GO:0042623;GO:0043566;GO:0070035	nucleic acid binding;DNA binding;DNA helicase activity;double-stranded DNA binding;catalytic activity;ATP-dependent DNA helicase activity;helicase activity;binding;protein binding;protein C-terminus binding;ATP-dependent helicase activity;DNA-dependent ATPase activity;pyrophosphatase activity;hydrolase activity;hydrolase activity, acting on acid anhydrides;hydrolase activity, acting on acid anhyd…	GO:0000726;GO:0006139;GO:0006259;GO:0006266;GO:0006281;GO:0006302;GO:0006303;GO:0006310;GO:0006355;GO:0006950;GO:0006974;GO:0008152;GO:0009889;GO:0009891;GO:0009893;GO:0009987;GO:0010468;GO:0010556;GO:0010557;GO:0010604;GO:0010628;GO:0015074;GO:0019047;GO:0019059;GO:0019219;GO:0019222;GO:0022414;GO:0022415;GO:0031323;GO:0031325;GO:0033554;GO:0034960;GO:0034984;GO:0043170;GO:0043283;GO:0044237;GO:…	non-recombinational repair;nucleobase, nucleoside, nucleotide and nucleic acid metabolic process;DNA metabolic process;DNA ligation;DNA repair;double-strand break repair;double-strand break repair via nonhomologous end joining;DNA recombination;regulation of transcription, DNA-dependent;response to stress;response to DNA damage stimulus;metabolic process;regulation of biosynthetic process;positiv…	hsa:2547	ko03450	Non-homologous end-joining	K10884	6	11	11	12	11	11	12	11	11	12	26.8	26.8	26.8	69.842	609	6.0749e-68	0.24786	1.2717	0.070552	0.072337	14.731	13	10467000	8367000
				IPI00221300;IPI00910969;IPI00783880;IPI00791918	2;2;2;1	Translation initiation factor eIF-2B subunit alpha;eIF-2B GDP-GTP exchange factor subunit alpha;cDNA FLJ60506, highly similar to Translation initiation factor eIF-2B subunit alpha	EIF2B1;EIF2BA	Translation initiation factor eIF-2B subunit alpha;cDNA FLJ60506, highly similar to Translation initiation factor eIF-2B subunit alpha;21 kDa protein;11 kDa protein	Q14232;B4DGX0	ENSG00000111361	OTTHUMP00000169733;OTTHUMP00000169735;OTTHUMP00000169734	NP_001405	PF01008	IF-2B	Initiation factor 2 subunit family	GO:0000267;GO:0005624;GO:0005626;GO:0005737;GO:0005851;GO:0005886;GO:0016020;GO:0032991;GO:0043234;GO:0044424;GO:0044444;GO:0044464	cell fraction;membrane fraction;insoluble fraction;cytoplasm;eukaryotic translation initiation factor 2B complex;plasma membrane;membrane;macromolecular complex;protein complex;intracellular part;cytoplasmic part;cell part	GO:0003676;GO:0003743;GO:0005085;GO:0005488;GO:0005515;GO:0008135;GO:0030234;GO:0030695;GO:0045182	nucleic acid binding;translation initiation factor activity;guanyl-nucleotide exchange factor activity;binding;protein binding;translation factor activity, nucleic acid binding;enzyme regulator activity;GTPase regulator activity;translation regulator activity	GO:0006412;GO:0006413;GO:0006950;GO:0008152;GO:0009058;GO:0009059;GO:0009266;GO:0009408;GO:0009628;GO:0009719;GO:0009725;GO:0009743;GO:0009746;GO:0009749;GO:0009987;GO:0010033;GO:0014003;GO:0016043;GO:0019538;GO:0021782;GO:0022607;GO:0022618;GO:0032502;GO:0034284;GO:0034621;GO:0034622;GO:0034645;GO:0034960;GO:0034961;GO:0042221;GO:0043170;GO:0043283;GO:0043284;GO:0043434;GO:0043933;GO:0044237;GO:…	translation;translational initiation;response to stress;metabolic process;biosynthetic process;macromolecule biosynthetic process;response to temperature stimulus;response to heat;response to abiotic stimulus;response to endogenous stimulus;response to hormone stimulus;response to carbohydrate stimulus;response to hexose stimulus;response to glucose stimulus;cellular process;response to organic s…	hsa:1967				4	2	2	2	2	2	2	2	2	2	7.5	7.5	7.5	33.712	305	6.1685e-49	0.29177	1.2707	0.071044	0.067449	5.9624	2	385490	334490
				IPI00396015;IPI00011569;IPI00793409;IPI00847501;IPI00396018	2;2;2;2;2	Acetyl-CoA carboxylase 1;ACC-alpha;Biotin carboxylase	ACACA;ACAC;ACC1;ACCA	Isoform 4 of Acetyl-CoA carboxylase 1;Isoform 1 of Acetyl-CoA carboxylase 1;265 kDa protein;Isoform 2 of Acetyl-CoA carboxylase 1;Isoform 3 of Acetyl-CoA carboxylase 1	Q13085-4;Q13085;B2RP68;Q13085-1;B2ZZ90;Q13085-2;Q13085-3;B4DIG6;B4DIR2;B4DIW1;B4DK31;B4DWK9;Q59FY4;Q7Z5W8	ENSG00000132142	OTTHUMP00000164069;OTTHUMP00000164076;OTTHUMP00000180727;OTTHUMP00000180728;OTTHUMP00000164070;OTTHUMP00000164071	NP_942131;NP_942133;NP_942136;NP_942134;NP_942135	PF08326;PF02785;PF00364;PF01039;PF00289;PF02786	ACC_central;Biotin_carb_C;Biotin_lipoyl;Carboxyl_trans;CPSase_L_chain;CPSase_L_D2	Acetyl-CoA carboxylase, central region;Biotin carboxylase C-terminal domain;Biotin-requiring enzyme;Carboxyl transferase domain;Carbamoyl-phosphate synthase L chain, N-terminal domain;Carbamoyl-phosphate synthase L chain, ATP binding domain	GO:0005737;GO:0044424;GO:0044464	cytoplasm;intracellular part;cell part	GO:0000166;GO:0003824;GO:0003989;GO:0004075;GO:0005488;GO:0005515;GO:0005524;GO:0009374;GO:0016421;GO:0016874;GO:0016879;GO:0016885;GO:0017076;GO:0019842;GO:0030145;GO:0030554;GO:0032553;GO:0032555;GO:0032559;GO:0043167;GO:0043169;GO:0046872;GO:0046914	nucleotide binding;catalytic activity;acetyl-CoA carboxylase activity;biotin carboxylase activity;binding;protein binding;ATP binding;biotin binding;CoA carboxylase activity;ligase activity;ligase activity, forming carbon-nitrogen bonds;ligase activity, forming carbon-carbon bonds;purine nucleotide binding;vitamin binding;manganese ion binding;adenyl nucleotide binding;ribonucleotide binding;puri…	GO:0006082;GO:0006629;GO:0006631;GO:0006633;GO:0008152;GO:0008610;GO:0009058;GO:0009987;GO:0016053;GO:0019752;GO:0032787;GO:0044237;GO:0044238;GO:0044249;GO:0044255;GO:0046394	organic acid metabolic process;lipid metabolic process;fatty acid metabolic process;fatty acid biosynthetic process;metabolic process;lipid biosynthetic process;biosynthetic process;cellular process;organic acid biosynthetic process;carboxylic acid metabolic process;monocarboxylic acid metabolic process;cellular metabolic process;primary metabolic process;cellular biosynthetic process;cellular li…	hsa:31	ko00061;ko00253;ko00620;ko00640;ko04910	Fatty acid biosynthesis;Tetracycline biosynthesis;Pyruvate metabolism;Propanoate metabolism;Insulin signaling pathway	K01946;K01961	5	2	2	3	2	2	3	2	2	3	0.9	0.9	0.9	270	2383	0.00079085	0.25577	1.2695	0.071631	0.06795	1.033	2	159590	120150
165	122	115	28	IPI00009943;IPI00550900;IPI00910288;IPI00908553;IPI00384863	2;2;1;1;1	Tumor protein, translationally-controlled 1;Translationally-controlled tumor protein;p23;Histamine-releasing factor;Fortilin;cDNA FLJ57742;cDNA FLJ57738, highly similar to Translationally-controlled tumor protein;HDCMB21P	TPT1;RP11-290D2.1-004	Tumor protein, translationally-controlled 1;Translationally-controlled tumor protein;cDNA FLJ57742;cDNA FLJ57738, highly similar to Translationally-controlled tumor protein;HDCMB21P	Q5W0H4;P13693;B2R7E5;B4DLD6;B4DKJ4;Q9UP43	ENSG00000133112	OTTHUMP00000018347;OTTHUMP00000018344	NP_003286	PF00838	TCTP	Translationally controlled tumour protein	GO:0005737;GO:0044424;GO:0044464;GO:0005615;GO:0005768;GO:0005770;GO:0005771;GO:0032991;GO:0043226;GO:0043227;GO:0043229;GO:0043231;GO:0043234;GO:0044421;GO:0044422;GO:0044430;GO:0044444;GO:0044446;GO:0045298	cytoplasm;intracellular part;cell part;extracellular space;endosome;late endosome;multivesicular body;macromolecular complex;organelle;membrane-bounded organelle;intracellular organelle;intracellular membrane-bounded organelle;protein complex;extracellular region part;organelle part;cytoskeletal part;cytoplasmic part;intracellular organelle part;tubulin complex	GO:0005488;GO:0005509;GO:0005515;GO:0043167;GO:0043169;GO:0046872	binding;calcium ion binding;protein binding;ion binding;cation binding;metal ion binding	GO:0006810;GO:0006811;GO:0006812;GO:0006816;GO:0006873;GO:0006874;GO:0006875;GO:0006916;GO:0009987;GO:0015674;GO:0019725;GO:0030001;GO:0030003;GO:0030005;GO:0042592;GO:0042981;GO:0043066;GO:0043067;GO:0043069;GO:0048519;GO:0048523;GO:0048878;GO:0050789;GO:0050793;GO:0050794;GO:0050801;GO:0051093;GO:0051234;GO:0055065;GO:0055066;GO:0055074;GO:0055080;GO:0055082;GO:0065007;GO:0065008	transport;ion transport;cation transport;calcium ion transport;cellular ion homeostasis;cellular calcium ion homeostasis;cellular metal ion homeostasis;anti-apoptosis;cellular process;di-, tri-valent inorganic cation transport;cellular homeostasis;metal ion transport;cellular cation homeostasis;cellular di-, tri-valent inorganic cation homeostasis;homeostatic process;regulation of apoptosis;negat…	hsa:7178				5	2	2	2	2	2	2	1	1	1	13.8	13.8	6.9	21.525	188	5.1735e-19	0.29242	1.2693	0.071716	0.068021	17.337	2	1044200	787160
168;169	123;124	60;62	28;125	IPI00010153;IPI00795408;IPI00791920;IPI00794091;IPI00795751	5;5;3;3;3	60S ribosomal protein L23;Ribosomal protein L17;Similar to ribosomal protein L23;RPL23 protein	RPL23	60S ribosomal protein L23;Similar to ribosomal protein L23;13 kDa protein;RPL23 protein;10 kDa protein	P62829;Q9BTQ7;Q8N4F9	ENSG00000125691	OTTHUMP00000164151;OTTHUMP00000164153;OTTHUMP00000181271;OTTHUMP00000181272;OTTHUMP00000181269;OTTHUMP00000164152;OTTHUMP00000181270;OTTHUMP00000164154	NP_000969	PF00238	Ribosomal_L14	Ribosomal protein L14p/L23e	GO:0005622;GO:0005737;GO:0005829;GO:0005840;GO:0030529;GO:0032991;GO:0043226;GO:0043228;GO:0043229;GO:0043232;GO:0044424;GO:0044444;GO:0044464	intracellular;cytoplasm;cytosol;ribosome;ribonucleoprotein complex;macromolecular complex;organelle;non-membrane-bounded organelle;intracellular organelle;intracellular non-membrane-bounded organelle;intracellular part;cytoplasmic part;cell part	GO:0003735;GO:0005198	structural constituent of ribosome;structural molecule activity	GO:0006412;GO:0006414;GO:0006605;GO:0006606;GO:0006610;GO:0006810;GO:0006886;GO:0006913;GO:0008152;GO:0009058;GO:0009059;GO:0009987;GO:0015031;GO:0017038;GO:0019538;GO:0034645;GO:0034960;GO:0034961;GO:0043170;GO:0043283;GO:0043284;GO:0044237;GO:0044238;GO:0044249;GO:0044260;GO:0044267;GO:0045184;GO:0046907;GO:0051169;GO:0051170;GO:0051234;GO:0051649	translation;translational elongation;protein targeting;protein import into nucleus;ribosomal protein import into nucleus;transport;intracellular protein transport;nucleocytoplasmic transport;metabolic process;biosynthetic process;macromolecule biosynthetic process;cellular process;protein transport;protein import;protein metabolic process;cellular macromolecule biosynthetic process;cellular biopo…	hsa:9349				5	5	5	5	5	5	5	5	5	5	40	40	40	14.865	140	1.5745e-42	0.26179	1.269	0.071844	0.0738	14.809	6	6127300	4874000
	178;179		44;62	IPI00789101;IPI00789698;IPI00015029;IPI00908647;IPI00790462;IPI00910575	2;2;2;2;2;1	cDNA FLJ40895 fis, clone UTERU2002294, highly similar to Prostaglandin E synthase 3 (Prostaglandin E synthase 3 (Cytosolic), isoform CRA_c);Prostaglandin E synthase 3;Cytosolic prostaglandin E2 synthase;Telomerase-binding protein p23;Progesterone receptor complex p23;cDNA FLJ59942, highly similar to Prostaglandin E synthase 3 (EC 5.3.99.3);cDNA FLJ50819, highly similar to Prostaglandin E synthase…	PTGES3;hCG_2016483;P23;TEBP	Prostaglandin E synthase 3 (Cytosolic), isoform CRA_c;19 kDa protein;Prostaglandin E synthase 3;cDNA FLJ59942, highly similar to Prostaglandin E synthase 3;cDNA FLJ50819, highly similar to Prostaglandin E synthase 3;cDNA FLJ59888, moderately similar to Prostaglandin E synthase 3	B3KUY2;Q15185;A8K7D0;B4DP11;B4DP21;B4DHP2	ENSG00000110958	OTTHUMP00000168044;OTTHUMP00000168047;OTTHUMP00000168045;OTTHUMP00000168046	NP_006592	PF04969	CS	CS domain	GO:0000781;GO:0005697;GO:0005737;GO:0030529;GO:0032991;GO:0044422;GO:0044424;GO:0044427;GO:0044428;GO:0044446;GO:0044464	chromosome, telomeric region;telomerase holoenzyme complex;cytoplasm;ribonucleoprotein complex;macromolecular complex;organelle part;intracellular part;chromosomal part;nuclear part;intracellular organelle part;cell part	GO:0003824;GO:0016853;GO:0016860;GO:0050220;GO:0003720;GO:0003964;GO:0005488;GO:0005515;GO:0016740;GO:0016772;GO:0016779;GO:0034061;GO:0051082	catalytic activity;isomerase activity;intramolecular oxidoreductase activity;prostaglandin-E synthase activity;telomerase activity;RNA-directed DNA polymerase activity;binding;protein binding;transferase activity;transferase activity, transferring phosphorus-containing groups;nucleotidyltransferase activity;DNA polymerase activity;unfolded protein binding	GO:0000723;GO:0001516;GO:0006082;GO:0006629;GO:0006631;GO:0006633;GO:0006690;GO:0006692;GO:0006693;GO:0006996;GO:0007154;GO:0007165;GO:0008152;GO:0008610;GO:0009058;GO:0009987;GO:0016043;GO:0016053;GO:0019752;GO:0032200;GO:0032502;GO:0032787;GO:0042592;GO:0044237;GO:0044238;GO:0044249;GO:0044255;GO:0046394;GO:0046456;GO:0046457;GO:0048532;GO:0050789;GO:0050794;GO:0051276;GO:0060249;GO:0065007;GO:…	telomere maintenance;prostaglandin biosynthetic process;organic acid metabolic process;lipid metabolic process;fatty acid metabolic process;fatty acid biosynthetic process;icosanoid metabolic process;prostanoid metabolic process;prostaglandin metabolic process;organelle organization;cell communication;signal transduction;metabolic process;lipid biosynthetic process;biosynthetic process;cellular p…	hsa:10728				6	2	2	2	2	2	2	2	2	2	18.2	18.2	18.2	19.448	165	1.8849e-11	0.25897	1.2672	0.072724	0.074799	20.555	2	1765000	1403900
				IPI00514020;IPI00550682;IPI00037448	2;2;2	Glyoxylate reductase/hydroxypyruvate reductase;GRHPR protein	GRHPR;RP11-397D12.2-004;GLXR;MSTP035	Glyoxylate reductase/hydroxypyruvate reductase;GRHPR protein (Fragment);Glyoxylate reductase/hydroxypyruvate reductase	Q5T946;Q5M7Z5;Q9UBQ7;Q5T945	ENSG00000137106	OTTHUMP00000021380;OTTHUMP00000021379	NP_036335	PF00389;PF02826	2-Hacid_dh;2-Hacid_dh_C	D-isomer specific 2-hydroxyacid dehydrogenase, catalytic domain;D-isomer specific 2-hydroxyacid dehydrogenase, NAD binding domain	GO:0005737;GO:0044424;GO:0044464	cytoplasm;intracellular part;cell part	GO:0003824;GO:0005488;GO:0016491;GO:0016614;GO:0016616;GO:0048037;GO:0050662;GO:0051287;GO:0005515;GO:0008465;GO:0016618;GO:0030267	catalytic activity;binding;oxidoreductase activity;oxidoreductase activity, acting on CH-OH group of donors;oxidoreductase activity, acting on the CH-OH group of donors, NAD or NADP as acceptor;cofactor binding;coenzyme binding;NAD binding;protein binding;glycerate dehydrogenase activity;hydroxypyruvate reductase activity;glyoxylate reductase (NADP) activity	GO:0008152;GO:0003008;GO:0006810;GO:0007588;GO:0032501;GO:0046903;GO:0051234;GO:0055114	metabolic process;system process;transport;excretion;multicellular organismal process;secretion;establishment of localization;oxidation reduction	hsa:9380	ko00620;ko00630	Pyruvate metabolism;Glyoxylate and dicarboxylate metabolism	K00015;K00049	3	2	2	3	2	2	3	2	2	3	4.3	4.3	4.3	43.593	395	0.016606	0.35947	1.2655	0.07356	0.069591	0.25864	3	371580	277080
471;472		23;74		IPI00029750;IPI00903204;IPI00847986	3;3;3	40S ribosomal protein S24	RPS24	Isoform 1 of 40S ribosomal protein S24;15 kDa protein;Isoform 2 of 40S ribosomal protein S24	P62847-1;P62847;Q5T0P7;Q7Z3D1;P62847-2;Q5T0P8	ENSG00000138326	OTTHUMP00000019919;OTTHUMP00000035998	NP_001017;NP_148982	PF01282	Ribosomal_S24e	Ribosomal protein S24e	GO:0005622;GO:0005634;GO:0005737;GO:0005829;GO:0005840;GO:0015935;GO:0022627;GO:0030529;GO:0032991;GO:0033279;GO:0043226;GO:0043227;GO:0043228;GO:0043229;GO:0043231;GO:0043232;GO:0044422;GO:0044424;GO:0044444;GO:0044445;GO:0044446;GO:0044464	intracellular;nucleus;cytoplasm;cytosol;ribosome;small ribosomal subunit;cytosolic small ribosomal subunit;ribonucleoprotein complex;macromolecular complex;ribosomal subunit;organelle;membrane-bounded organelle;non-membrane-bounded organelle;intracellular organelle;intracellular membrane-bounded organelle;intracellular non-membrane-bounded organelle;organelle part;intracellular part;cytoplasmic p…	GO:0000166;GO:0003676;GO:0003723;GO:0003735;GO:0005198;GO:0005488;GO:0005515;GO:0031369	nucleotide binding;nucleic acid binding;RNA binding;structural constituent of ribosome;structural molecule activity;binding;protein binding;translation initiation factor binding	GO:0006139;GO:0006364;GO:0006396;GO:0006412;GO:0006414;GO:0008152;GO:0009058;GO:0009059;GO:0009987;GO:0016043;GO:0016070;GO:0016072;GO:0019538;GO:0022613;GO:0032502;GO:0034101;GO:0034470;GO:0034645;GO:0034660;GO:0034960;GO:0034961;GO:0042274;GO:0042592;GO:0043170;GO:0043283;GO:0043284;GO:0044237;GO:0044238;GO:0044249;GO:0044260;GO:0044267;GO:0048532;GO:0048872;GO:0065007;GO:0065008	nucleobase, nucleoside, nucleotide and nucleic acid metabolic process;rRNA processing;RNA processing;translation;translational elongation;metabolic process;biosynthetic process;macromolecule biosynthetic process;cellular process;cellular component organization;RNA metabolic process;rRNA metabolic process;protein metabolic process;ribonucleoprotein complex biogenesis and assembly;developmental pro…	hsa:6229	ko03010	Ribosome	K02974	3	3	3	4	3	3	4	3	3	4	28.6	28.6	28.6	15.423	133	3.2433e-15	0.31034	1.2618	0.075381	0.077818	33.845	5	4013500	2936600
				IPI00032038;IPI00479108	2;2	Carnitine O-palmitoyltransferase I, liver isoform;Carnitine palmitoyltransferase 1A	CPT1A;CPT1	Isoform 1 of Carnitine O-palmitoyltransferase 1, liver isoform;Isoform 2 of Carnitine O-palmitoyltransferase 1, liver isoform	P50416-1;P50416;B2RAQ8;Q8WZ48;P50416-2	ENSG00000110090		NP_001867;NP_001027017	PF00755	Carn_acyltransf	Choline/Carnitine o-acyltransferase	GO:0005739;GO:0005741;GO:0016020;GO:0016021;GO:0019867;GO:0031090;GO:0031224;GO:0031966;GO:0031968;GO:0043226;GO:0043227;GO:0043229;GO:0043231;GO:0044422;GO:0044424;GO:0044425;GO:0044429;GO:0044444;GO:0044446;GO:0044464	mitochondrion;mitochondrial outer membrane;membrane;integral to membrane;outer membrane;organelle membrane;intrinsic to membrane;mitochondrial membrane;organelle outer membrane;organelle;membrane-bounded organelle;intracellular organelle;intracellular membrane-bounded organelle;organelle part;intracellular part;membrane part;mitochondrial part;cytoplasmic part;intracellular organelle part;cell pa…	GO:0003824;GO:0004095;GO:0008374;GO:0008415;GO:0016406;GO:0016409;GO:0016416;GO:0016740;GO:0016746;GO:0016747	catalytic activity;carnitine O-palmitoyltransferase activity;O-acyltransferase activity;acyltransferase activity;carnitine O-acyltransferase activity;palmitoyltransferase activity;O-palmitoyltransferase activity;transferase activity;transferase activity, transferring acyl groups;transferase activity, transferring groups other than amino-acyl groups	GO:0006082;GO:0006629;GO:0006631;GO:0006635;GO:0006810;GO:0008152;GO:0009056;GO:0009062;GO:0009987;GO:0016042;GO:0016054;GO:0019395;GO:0019752;GO:0030258;GO:0032787;GO:0034440;GO:0043170;GO:0044237;GO:0044238;GO:0044242;GO:0044248;GO:0044255;GO:0046395;GO:0051234	organic acid metabolic process;lipid metabolic process;fatty acid metabolic process;fatty acid beta-oxidation;transport;metabolic process;catabolic process;fatty acid catabolic process;cellular process;lipid catabolic process;organic acid catabolic process;fatty acid oxidation;carboxylic acid metabolic process;lipid modification;monocarboxylic acid metabolic process;lipid oxidation;macromolecule …					2	2	2	2	2	2	2	2	2	2	2.8	2.8	2.8	88.367	773	0.028519	0.27762	1.261	0.07578	0.071477	10.863	2	200800	156290
660	430	41	25	IPI00221092;IPI00397701;IPI00450975;IPI00457291;IPI00886830	13;10;7;7;2	40S ribosomal protein S16;cDNA FLJ56786, moderately similar to 40S ribosomal protein S16;RPS16 protein	RPS16	40S ribosomal protein S16;cDNA FLJ56786, moderately similar to 40S ribosomal protein S16;RPS16 protein;similar to Rps16 protein	P62249;B2RDD5;B4DP32;Q6IPX4	ENSG00000105193	OTTHUMP00000077987;OTTHUMP00000077430	NP_001011;XP_001718426;XP_947797	PF00380	Ribosomal_S9	Ribosomal protein S9/S16	GO:0005622;GO:0005829;GO:0005840;GO:0015935;GO:0022627;GO:0030529;GO:0032991;GO:0033279;GO:0043226;GO:0043228;GO:0043229;GO:0043232;GO:0044422;GO:0044424;GO:0044444;GO:0044445;GO:0044446;GO:0044464	intracellular;cytosol;ribosome;small ribosomal subunit;cytosolic small ribosomal subunit;ribonucleoprotein complex;macromolecular complex;ribosomal subunit;organelle;non-membrane-bounded organelle;intracellular organelle;intracellular non-membrane-bounded organelle;organelle part;intracellular part;cytoplasmic part;cytosolic part;intracellular organelle part;cell part	GO:0003676;GO:0003723;GO:0003735;GO:0005198;GO:0005488;GO:0005515	nucleic acid binding;RNA binding;structural constituent of ribosome;structural molecule activity;binding;protein binding	GO:0006412;GO:0006414;GO:0008152;GO:0009058;GO:0009059;GO:0009987;GO:0019538;GO:0034645;GO:0034960;GO:0034961;GO:0043170;GO:0043283;GO:0043284;GO:0044237;GO:0044238;GO:0044249;GO:0044260;GO:0044267	translation;translational elongation;metabolic process;biosynthetic process;macromolecule biosynthetic process;cellular process;protein metabolic process;cellular macromolecule biosynthetic process;cellular biopolymer metabolic process;cellular biopolymer biosynthetic process;macromolecule metabolic process;biopolymer metabolic process;biopolymer biosynthetic process;cellular metabolic process;pr…	hsa:6217	ko03010	Ribosome	K02960	5	13	13	16	13	13	16	13	13	16	66.4	66.4	66.4	16.445	146	7.4063e-27	0.25812	1.2565	0.07808	0.080892	19.337	15	21891000	16811000
162		279		IPI00465179;IPI00743142;IPI00219585;IPI00793665;IPI00797580;IPI00796852	4;4;3;1;1;1	cDNA FLJ44241 fis, clone THYMU3008436, highly similar to 6-phosphofructokinase, muscle type;6-phosphofructokinase, muscle type;Phosphofructokinase 1;Phosphohexokinase;Phosphofructo-1-kinase isozyme A	PFKM;PFKX	cDNA FLJ44241 fis, clone THYMU3008436, highly similar to 6-phosphofructokinase, muscle type;Isoform 1 of 6-phosphofructokinase, muscle type;Isoform 2 of 6-phosphofructokinase, muscle type	Q6ZTT1;P08237-1;P08237;B4E162;P08237-2;Q96I60	ENSG00000152556	OTTHUMP00000167273;OTTHUMP00000167269;OTTHUMP00000167271;OTTHUMP00000167272	NP_000280	PF00365	PFK	Phosphofructokinase	GO:0005737;GO:0005945;GO:0032991;GO:0043234;GO:0044424;GO:0044444;GO:0044445;GO:0044464;GO:0005783;GO:0005829;GO:0043226;GO:0043227;GO:0043229;GO:0043231	cytoplasm;6-phosphofructokinase complex;macromolecular complex;protein complex;intracellular part;cytoplasmic part;cytosolic part;cell part;endoplasmic reticulum;cytosol;organelle;membrane-bounded organelle;intracellular organelle;intracellular membrane-bounded organelle	GO:0000166;GO:0003824;GO:0003872;GO:0005488;GO:0005524;GO:0008443;GO:0016301;GO:0016740;GO:0016772;GO:0016773;GO:0017076;GO:0019200;GO:0030554;GO:0032553;GO:0032555;GO:0032559;GO:0000287;GO:0005515;GO:0008022;GO:0043167;GO:0046872	nucleotide binding;catalytic activity;6-phosphofructokinase activity;binding;ATP binding;phosphofructokinase activity;kinase activity;transferase activity;transferase activity, transferring phosphorus-containing groups;phosphotransferase activity, alcohol group as acceptor;purine nucleotide binding;carbohydrate kinase activity;adenyl nucleotide binding;ribonucleotide binding;purine ribonucleotide…	GO:0005975;GO:0005996;GO:0006006;GO:0006007;GO:0006066;GO:0006091;GO:0006096;GO:0008152;GO:0009056;GO:0009057;GO:0009987;GO:0016052;GO:0019318;GO:0019320;GO:0043170;GO:0044237;GO:0044238;GO:0044248;GO:0044260;GO:0044262;GO:0044265;GO:0044275;GO:0046164;GO:0046365;GO:0005976;GO:0005977;GO:0006073;GO:0006109;GO:0006110;GO:0006112;GO:0009894;GO:0015980;GO:0019222;GO:0031323;GO:0031329;GO:0034960;GO:…	carbohydrate metabolic process;monosaccharide metabolic process;glucose metabolic process;glucose catabolic process;cellular alcohol metabolic process;generation of precursor metabolites and energy;glycolysis;metabolic process;catabolic process;macromolecule catabolic process;cellular process;carbohydrate catabolic process;hexose metabolic process;hexose catabolic process;macromolecule metabolic …	hsa:5213	ko00010;ko00030;ko00051;ko00052;ko04910	Glycolysis / Gluconeogenesis;Pentose phosphate pathway;Fructose and mannose metabolism;Galactose metabolism;Insulin signaling pathway	K00850	6	4	4	5	2	2	2	2	2	2	4.5	2.4	2.4	93.219	851	4.1182e-12	0.29845	1.2536	0.079634	0.07474	12.363	4	1338700	1030500
	373		232	IPI00216308;IPI00790304;IPI00910830;IPI00847300	7;4;4;3	Voltage-dependent anion-selective channel protein 1;Outer mitochondrial membrane protein porin 1;Plasmalemmal porin;Porin 31HL;Porin 31HM;cDNA FLJ57715, highly similar to Voltage-dependent anion-selective channel protein 1	VDAC1;VDAC	Voltage-dependent anion-selective channel protein 1;20 kDa protein;cDNA FLJ57715, highly similar to Voltage-dependent anion-selective channel protein 1	P21796;B3KTS5;B3KVK4;B4DEI3	ENSG00000213585	OTTHUMP00000159381;OTTHUMP00000165946;OTTHUMP00000165947;OTTHUMP00000165948	NP_003365	PF01459	Porin_3	Eukaryotic porin	GO:0005739;GO:0005741;GO:0005886;GO:0016020;GO:0016021;GO:0019867;GO:0031090;GO:0031224;GO:0031966;GO:0031968;GO:0043226;GO:0043227;GO:0043229;GO:0043231;GO:0044422;GO:0044424;GO:0044425;GO:0044429;GO:0044444;GO:0044446;GO:0044464;GO:0046930	mitochondrion;mitochondrial outer membrane;plasma membrane;membrane;integral to membrane;outer membrane;organelle membrane;intrinsic to membrane;mitochondrial membrane;organelle outer membrane;organelle;membrane-bounded organelle;intracellular organelle;intracellular membrane-bounded organelle;organelle part;intracellular part;membrane part;mitochondrial part;cytoplasmic part;intracellular organe…	GO:0005215;GO:0005216;GO:0005244;GO:0005253;GO:0005488;GO:0005515;GO:0008308;GO:0008509;GO:0015075;GO:0015267;GO:0022803;GO:0022832;GO:0022836;GO:0022838;GO:0022857;GO:0022891;GO:0022892	transporter activity;ion channel activity;voltage-gated ion channel activity;anion channel activity;binding;protein binding;voltage-gated anion channel activity;anion transmembrane transporter activity;ion transmembrane transporter activity;channel activity;passive transmembrane transporter activity;voltage-gated channel activity;gated channel activity;substrate specific channel activity;transmem…	GO:0006810;GO:0006811;GO:0006820;GO:0006915;GO:0007154;GO:0007165;GO:0007242;GO:0008219;GO:0008632;GO:0009987;GO:0012501;GO:0016265;GO:0032502;GO:0044419;GO:0050789;GO:0050794;GO:0051234;GO:0051704;GO:0065007	transport;ion transport;anion transport;apoptosis;cell communication;signal transduction;intracellular signaling cascade;cell death;apoptotic program;cellular process;programmed cell death;death;developmental process;interspecies interaction between organisms;regulation of biological process;regulation of cellular process;establishment of localization;multi-organism process;biological regulation	hsa:7416	ko04020	Calcium signaling pathway	K05862	4	7	7	7	7	7	7	7	7	7	36.7	36.7	36.7	30.772	283	1.9863e-24	0.29402	1.2471	0.083107	0.086641	8.6675	8	2732200	2099200
				IPI00031691;IPI00795717;IPI00910195;IPI00909133;IPI00738685;IPI00888167;IPI00719047;IPI00795310;IPI00878105;IPI00789747	4;4;3;3;2;2;2;2;1;1	60S ribosomal protein L9;cDNA FLJ51990, highly similar to 60S ribosomal protein L9 (Ribosomal protein L9, isoform CRA_d);cDNA FLJ52179, highly similar to 60S ribosomal protein L9;Putative uncharacterized protein	RPL9;OK/SW-cl.103;RPL9P7;RPL9P8;RPL9P9;hCG_37461	60S ribosomal protein L9;19 kDa protein;cDNA FLJ51990, highly similar to 60S ribosomal protein L9;cDNA FLJ52179, highly similar to 60S ribosomal protein L9;hypothetical protein;similar to rat ribosomal protein L9 homologue;Putative uncharacterized protein;10 kDa protein	P32969;Q53Z07;B4DLV8;B4E1M5;Q2NKY6	ENSG00000163682;ENSG00000185078	OTTHUMP00000125205;OTTHUMP00000176545;OTTHUMP00000176575;OTTHUMP00000176542;OTTHUMP00000176576;OTTHUMP00000176543	NP_000652;NP_001020092;XP_945680;XP_951471;XP_001718756	PF00347	Ribosomal_L6	Ribosomal protein L6	GO:0005622;GO:0005730;GO:0005737;GO:0005829;GO:0005840;GO:0030529;GO:0032991;GO:0043226;GO:0043228;GO:0043229;GO:0043232;GO:0044422;GO:0044424;GO:0044428;GO:0044444;GO:0044446;GO:0044464	intracellular;nucleolus;cytoplasm;cytosol;ribosome;ribonucleoprotein complex;macromolecular complex;organelle;non-membrane-bounded organelle;intracellular organelle;intracellular non-membrane-bounded organelle;organelle part;intracellular part;nuclear part;cytoplasmic part;intracellular organelle part;cell part	GO:0003676;GO:0003723;GO:0003735;GO:0005198;GO:0005488	nucleic acid binding;RNA binding;structural constituent of ribosome;structural molecule activity;binding	GO:0006412;GO:0006414;GO:0008152;GO:0009058;GO:0009059;GO:0009987;GO:0019538;GO:0034645;GO:0034960;GO:0034961;GO:0043170;GO:0043283;GO:0043284;GO:0044237;GO:0044238;GO:0044249;GO:0044260;GO:0044267	translation;translational elongation;metabolic process;biosynthetic process;macromolecule biosynthetic process;cellular process;protein metabolic process;cellular macromolecule biosynthetic process;cellular biopolymer metabolic process;cellular biopolymer biosynthetic process;macromolecule metabolic process;biopolymer metabolic process;biopolymer biosynthetic process;cellular metabolic process;pr…	hsa:6133	ko03010	Ribosome	K02940	10	4	4	5	4	4	5	4	4	5	26.6	26.6	26.6	21.863	192	1.0237e-23	0.29221	1.2466	0.083381	0.086955	19.176	10	4399900	3345500
338;339;340	228	27;28;30	50	IPI00021805;IPI00796051;IPI00798081	3;2;1	Microsomal glutathione S-transferase 1;Microsomal GST-I	MGST1;GST12;MGST	Microsomal glutathione S-transferase 1;12 kDa protein	P10620;A8K533;Q6LET6	ENSG00000008394	OTTHUMP00000166829;OTTHUMP00000166830;OTTHUMP00000166831;OTTHUMP00000166832;OTTHUMP00000166835;OTTHUMP00000166834	NP_064696;NP_665707;NP_665734;NP_665735	PF01124	MAPEG	MAPEG family	GO:0000267;GO:0005624;GO:0005626;GO:0005739;GO:0005741;GO:0005743;GO:0005783;GO:0005792;GO:0016020;GO:0019866;GO:0019867;GO:0031090;GO:0031966;GO:0031968;GO:0042598;GO:0043226;GO:0043227;GO:0043229;GO:0043231;GO:0044422;GO:0044424;GO:0044429;GO:0044444;GO:0044446;GO:0044464	cell fraction;membrane fraction;insoluble fraction;mitochondrion;mitochondrial outer membrane;mitochondrial inner membrane;endoplasmic reticulum;microsome;membrane;organelle inner membrane;outer membrane;organelle membrane;mitochondrial membrane;organelle outer membrane;vesicular fraction;organelle;membrane-bounded organelle;intracellular organelle;intracellular membrane-bounded organelle;organel…	GO:0003824;GO:0004364;GO:0016740;GO:0016765	catalytic activity;glutathione transferase activity;transferase activity;transferase activity, transferring alkyl or aryl (other than methyl) groups	GO:0006732;GO:0006749;GO:0006790;GO:0008152;GO:0009987;GO:0044237;GO:0051186	coenzyme metabolic process;glutathione metabolic process;sulfur metabolic process;metabolic process;cellular process;cellular metabolic process;cofactor metabolic process	hsa:4257	ko00480;ko00980;ko00982	Glutathione metabolism;Metabolism of xenobiotics by cytochrome P450;Drug metabolism - cytochrome P450	K00799	3	3	3	4	3	3	4	3	3	4	27.1	27.1	27.1	17.598	155	8.8276e-10	0.36005	1.2424	0.085703	0.089619	40.535	6	2549900	1904500
	142		177	IPI00011274;IPI00845282;IPI00045498	3;3;3	Heterogeneous nuclear ribonucleoprotein D-like;JKT41-binding protein;AU-rich element RNA-binding factor;Protein laAUF1	HNRPDL;JKTBP	Isoform 1 of Heterogeneous nuclear ribonucleoprotein D-like;Isoform 2 of Heterogeneous nuclear ribonucleoprotein D-like;Isoform 3 of Heterogeneous nuclear ribonucleoprotein D-like	O14979-1;O14979;B4DGN3;B4DTA2;O14979-2;O14979-3	ENSG00000152795	OTTHUMP00000160812	NP_112740	PF00076	RRM_1	RNA recognition motif. (a.k.a. RRM, RBD, or RNP domain)	GO:0005634;GO:0005737;GO:0030529;GO:0030530;GO:0032991;GO:0043226;GO:0043227;GO:0043229;GO:0043231;GO:0044422;GO:0044424;GO:0044428;GO:0044446;GO:0044464	nucleus;cytoplasm;ribonucleoprotein complex;heterogeneous nuclear ribonucleoprotein complex;macromolecular complex;organelle;membrane-bounded organelle;intracellular organelle;intracellular membrane-bounded organelle;organelle part;intracellular part;nuclear part;intracellular organelle part;cell part	GO:0000166;GO:0003676;GO:0003677;GO:0003690;GO:0003697;GO:0003723;GO:0003727;GO:0003729;GO:0005488;GO:0005515;GO:0008143;GO:0043566	nucleotide binding;nucleic acid binding;DNA binding;double-stranded DNA binding;single-stranded DNA binding;RNA binding;single-stranded RNA binding;mRNA binding;binding;protein binding;poly(A) binding;structure-specific DNA binding	GO:0006139;GO:0006350;GO:0006355;GO:0006396;GO:0008152;GO:0009058;GO:0009059;GO:0009889;GO:0009987;GO:0010468;GO:0010556;GO:0016070;GO:0019219;GO:0019222;GO:0031323;GO:0034645;GO:0034960;GO:0034961;GO:0043170;GO:0043283;GO:0043284;GO:0044237;GO:0044238;GO:0044249;GO:0044260;GO:0045449;GO:0050789;GO:0050794;GO:0051252;GO:0060255;GO:0065007	nucleobase, nucleoside, nucleotide and nucleic acid metabolic process;transcription;regulation of transcription, DNA-dependent;RNA processing;metabolic process;biosynthetic process;macromolecule biosynthetic process;regulation of biosynthetic process;cellular process;regulation of gene expression;regulation of macromolecule biosynthetic process;RNA metabolic process;regulation of nucleobase, nucl…	hsa:9987				3	3	3	3	2	2	2	1	1	1	6.2	4.3	1.9	46.437	420	3.0153e-06	0.34304	1.2348	0.090059	0.094629	33.462	7	3215800	2571000
584		74		IPI00477313;IPI00216592;IPI00909232;IPI00759596;IPI00868835;IPI00910718;IPI00910666;IPI00759822;IPI00887544;IPI00027569;IPI00735540;IPI00887991;IPI00911096;IPI00877664;IPI00411624	6;6;6;5;4;4;4;3;2;2;2;2;2;2;2	Heterogeneous nuclear ribonucleoproteins C1/C2;cDNA FLJ53542, highly similar to Heterogeneous nuclear ribonucleoproteins C;cDNA FLJ52975, highly similar to Heterogeneous nuclear ribonucleoproteins C;cDNA FLJ52993, highly similar to Heterogeneous nuclear ribonucleoprotein C	HNRNPC;HNRPC	Isoform C2 of Heterogeneous nuclear ribonucleoproteins C1/C2;Isoform C1 of Heterogeneous nuclear ribonucleoproteins C1/C2;cDNA FLJ53542, highly similar to Heterogeneous nuclear ribonucleoproteins C;Isoform 4 of Heterogeneous nuclear ribonucleoproteins C1/C2;Similar to Heterogeneous nuclear ribonucleoproteins C1/C2 (hnRNP C1 / hnRNP C2). Isoform 4;cDNA FLJ52975, highly similar to Heterogeneous nuc…	P07910-1;P07910;A8K9A4;B2R603;P07910-2;B2R5W2;B3KX96;B4DY08;P07910-4;B4DSU6;B4DMJ1;P07910-3	ENSG00000092199	OTTHUMP00000028335	NP_001070910;NP_112604;NP_001070911;NP_004491	PF00076	RRM_1	RNA recognition motif. (a.k.a. RRM, RBD, or RNP domain)	GO:0005634;GO:0005681;GO:0030529;GO:0032991;GO:0043226;GO:0043227;GO:0043229;GO:0043231;GO:0044422;GO:0044424;GO:0044428;GO:0044446;GO:0044464	nucleus;spliceosome;ribonucleoprotein complex;macromolecular complex;organelle;membrane-bounded organelle;intracellular organelle;intracellular membrane-bounded organelle;organelle part;intracellular part;nuclear part;intracellular organelle part;cell part	GO:0000166;GO:0003676;GO:0003723;GO:0005488;GO:0005515;GO:0042802	nucleotide binding;nucleic acid binding;RNA binding;binding;protein binding;identical protein binding	GO:0000375;GO:0000377;GO:0000398;GO:0006139;GO:0006396;GO:0006397;GO:0008152;GO:0008380;GO:0009987;GO:0016070;GO:0016071;GO:0034960;GO:0043170;GO:0043283;GO:0044237;GO:0044238;GO:0044260	RNA splicing, via transesterification reactions;RNA splicing, via transesterification reactions with bulged adenosine as nucleophile;nuclear mRNA splicing, via spliceosome;nucleobase, nucleoside, nucleotide and nucleic acid metabolic process;RNA processing;mRNA processing;metabolic process;RNA splicing;cellular process;RNA metabolic process;mRNA metabolic process;cellular biopolymer metabolic pro…	hsa:3183				15	6	6	7	6	6	7	6	6	7	22.2	22.2	22.2	33.67	306	1.5506e-31	0.37221	1.2344	0.090314	0.094923	56.915	8	2672200	1926000
840	551	69	96	IPI00005589;IPI00395998;IPI00794734;IPI00376817;IPI00878360	3;3;2;1;1	Uncharacterized protein ENSP00000275524 (HCG18290);60S ribosomal protein L32	hCG_18290;RPL32;PP9932	Uncharacterized protein ENSP00000275524;60S ribosomal protein L32;13 kDa protein	A6NC28;P62910;B2R4Q3	ENSG00000146677;ENSG00000144713	OTTHUMP00000160235;OTTHUMP00000170276;OTTHUMP00000170277;OTTHUMP00000170279;OTTHUMP00000170281;OTTHUMP00000170278	NP_001083496;NP_000985;NP_001007074;NP_001007075	PF01655	Ribosomal_L32e	Ribosomal protein L32	GO:0005622;GO:0005840;GO:0030529;GO:0032991;GO:0043226;GO:0043228;GO:0043229;GO:0043232;GO:0044424;GO:0044444;GO:0044464;GO:0005829	intracellular;ribosome;ribonucleoprotein complex;macromolecular complex;organelle;non-membrane-bounded organelle;intracellular organelle;intracellular non-membrane-bounded organelle;intracellular part;cytoplasmic part;cell part;cytosol	GO:0003735;GO:0005198;GO:0005488;GO:0005515	structural constituent of ribosome;structural molecule activity;binding;protein binding	GO:0006412;GO:0008152;GO:0009058;GO:0009059;GO:0009987;GO:0019538;GO:0034645;GO:0034960;GO:0034961;GO:0043170;GO:0043283;GO:0043284;GO:0044237;GO:0044238;GO:0044249;GO:0044260;GO:0044267;GO:0006414	translation;metabolic process;biosynthetic process;macromolecule biosynthetic process;cellular process;protein metabolic process;cellular macromolecule biosynthetic process;cellular biopolymer metabolic process;cellular biopolymer biosynthetic process;macromolecule metabolic process;biopolymer metabolic process;biopolymer biosynthetic process;cellular metabolic process;primary metabolic process;c…	hsa:641856;hsa:644907;hsa:6161	ko03010	Ribosome	K02912	5	3	3	4	3	3	4	3	3	4	20.7	20.7	20.7	15.75	135	1.0203e-07	0.28618	1.2342	0.090434	0.083832	7.6591	4	1613800	1247500
				IPI00219155;IPI00382885;IPI00790294;IPI00792879	3;2;2;1	60S ribosomal protein L27	RPL27	60S ribosomal protein L27;60S ribosomal protein L27;60S ribosomal protein L27	P61353;B2R4D8;Q8WTY3;Q6LCU2	ENSG00000131469	OTTHUMP00000181240;OTTHUMP00000181241;OTTHUMP00000181243;OTTHUMP00000181244	NP_000979	PF00467;PF01777	KOW;Ribosomal_L27e	KOW motif;Ribosomal L27e protein family	GO:0005622;GO:0005829;GO:0005840;GO:0030529;GO:0032991;GO:0043226;GO:0043228;GO:0043229;GO:0043232;GO:0044424;GO:0044444;GO:0044464	intracellular;cytosol;ribosome;ribonucleoprotein complex;macromolecular complex;organelle;non-membrane-bounded organelle;intracellular organelle;intracellular non-membrane-bounded organelle;intracellular part;cytoplasmic part;cell part	GO:0003735;GO:0005198	structural constituent of ribosome;structural molecule activity	GO:0006412;GO:0006414;GO:0008152;GO:0009058;GO:0009059;GO:0009987;GO:0019538;GO:0034645;GO:0034960;GO:0034961;GO:0043170;GO:0043283;GO:0043284;GO:0044237;GO:0044238;GO:0044249;GO:0044260;GO:0044267	translation;translational elongation;metabolic process;biosynthetic process;macromolecule biosynthetic process;cellular process;protein metabolic process;cellular macromolecule biosynthetic process;cellular biopolymer metabolic process;cellular biopolymer biosynthetic process;macromolecule metabolic process;biopolymer metabolic process;biopolymer biosynthetic process;cellular metabolic process;pr…	hsa:6155	ko03010	Ribosome	K02901	4	3	3	4	3	3	4	3	3	4	16.9	16.9	16.9	15.798	136	8.0859e-05	0.28306	1.2333	0.090934	0.095638	52.122	4	6170800	4588700
680;681;682;683;684	446;447;448;449;450	23;44;306;384;388	147;236;357;385;397	IPI00290566;IPI00550591	24;16	T-complex protein 1 subunit alpha;CCT-alpha	CCT1;CCTA;TCP1	T-complex protein 1 subunit alpha;T-complex protein 1 isoform b	P17987	ENSG00000120438	OTTHUMP00000017529	NP_110379;NP_001008897	PF00118	Cpn60_TCP1	TCP-1/cpn60 chaperonin family	GO:0005737;GO:0005829;GO:0044424;GO:0044444;GO:0044464	cytoplasm;cytosol;intracellular part;cytoplasmic part;cell part	GO:0000166;GO:0005488;GO:0005515;GO:0005524;GO:0017076;GO:0030554;GO:0032553;GO:0032555;GO:0032559;GO:0051082	nucleotide binding;binding;protein binding;ATP binding;purine nucleotide binding;adenyl nucleotide binding;ribonucleotide binding;purine ribonucleotide binding;adenyl ribonucleotide binding;unfolded protein binding	GO:0006457;GO:0006461;GO:0007021;GO:0008152;GO:0009987;GO:0016043;GO:0019538;GO:0022607;GO:0032502;GO:0034621;GO:0034622;GO:0043170;GO:0043623;GO:0043933;GO:0044237;GO:0044238;GO:0044260;GO:0044267;GO:0048532;GO:0065003	protein folding;protein complex assembly;tubulin complex assembly;metabolic process;cellular process;cellular component organization;protein metabolic process;cellular component assembly;developmental process;cellular macromolecular complex subunit organization;cellular macromolecular complex assembly;macromolecule metabolic process;cellular protein complex assembly;macromolecular complex subunit…					2	24	24	29	24	24	29	24	24	29	48.6	48.6	48.6	60.343	556	1.0518e-152	0.33065	1.2322	0.091588	0.096393	19.049	26	19221000	14429000
825;826;827;828;829;830;831	544;545;546;547	220;302;493;596;732;747;750	496;694;719;720	IPI00382470;IPI00784295;IPI00604607;IPI00031523;IPI00910046;IPI00555565;IPI00555876;IPI00555957;IPI00555799;IPI00021954	35;35;22;9;6;5;5;3;2;1	Heat shock protein HSP 90-alpha;HSP 86;Renal carcinoma antigen NY-REN-38;Hsp89-alpha-delta-N	HSP90AA1;HSP90A;HSPC1;HSPCA	heat shock protein 90kDa alpha (cytosolic), class A member 1 isoform 1;Isoform 1 of Heat shock protein HSP 90-alpha;Hsp89-alpha-delta-N	P07900-2;P07900;B3KPJ9;Q86SX1;P07900-1;A8K500;Q2VPJ6;Q86U12;Q8TBA7;Q96HX7;O75322	ENSG00000080824	OTTHUMP00000028122	NP_001017963;NP_005339	PF02518;PF00183	HATPase_c;HSP90	Histidine kinase-, DNA gyrase B-, and HSP90-like ATPase;Hsp90 protein	GO:0005737;GO:0005829;GO:0016023;GO:0031410;GO:0031982;GO:0031988;GO:0042470;GO:0043226;GO:0043227;GO:0043229;GO:0043231;GO:0044424;GO:0044444;GO:0044464;GO:0048770	cytoplasm;cytosol;cytoplasmic membrane-bounded vesicle;cytoplasmic vesicle;vesicle;membrane-bounded vesicle;melanosome;organelle;membrane-bounded organelle;intracellular organelle;intracellular membrane-bounded organelle;intracellular part;cytoplasmic part;cell part;pigment granule	GO:0000166;GO:0005488;GO:0005515;GO:0005524;GO:0017076;GO:0019904;GO:0030234;GO:0030235;GO:0030554;GO:0030911;GO:0032553;GO:0032555;GO:0032559;GO:0042802;GO:0042803;GO:0046983;GO:0051082	nucleotide binding;binding;protein binding;ATP binding;purine nucleotide binding;protein domain specific binding;enzyme regulator activity;nitric-oxide synthase regulator activity;adenyl nucleotide binding;TPR domain binding;ribonucleotide binding;purine ribonucleotide binding;adenyl ribonucleotide binding;identical protein binding;protein homodimerization activity;protein dimerization activity;u…	GO:0006457;GO:0006810;GO:0006839;GO:0006950;GO:0006986;GO:0007154;GO:0007165;GO:0008152;GO:0009607;GO:0009889;GO:0009891;GO:0009893;GO:0009987;GO:0019222;GO:0019538;GO:0031323;GO:0031325;GO:0031326;GO:0031328;GO:0042026;GO:0042221;GO:0043170;GO:0044237;GO:0044238;GO:0044260;GO:0044267;GO:0045428;GO:0045429;GO:0046907;GO:0048518;GO:0048522;GO:0050789;GO:0050794;GO:0050896;GO:0051171;GO:0051173;GO:…	protein folding;transport;mitochondrial transport;response to stress;response to unfolded protein;cell communication;signal transduction;metabolic process;response to biotic stimulus;regulation of biosynthetic process;positive regulation of biosynthetic process;positive regulation of metabolic process;cellular process;regulation of metabolic process;protein metabolic process;regulation of cellula…					10	35	35	43	21	21	25	21	21	25	39.5	26	26	98.16	854	3.038e-252	0.27134	1.2317	0.091903	0.096756	24.961	45	90782000	68965000
355	231;232;233	920	61;272;344	IPI00022744;IPI00219994;IPI00910298;IPI00910737;IPI00219762	18;18;11;10;3	Exportin-2;Importin-alpha re-exporter;Chromosome segregation 1-like protein;Cellular apoptosis susceptibility protein;cDNA FLJ56236, highly similar to Exportin-2;cDNA FLJ54022, highly similar to Exportin-2	CSE1L;CAS;XPO2	Isoform 1 of Exportin-2;Isoform 3 of Exportin-2;cDNA FLJ56236, highly similar to Exportin-2;cDNA FLJ54022, highly similar to Exportin-2	P55060-1;P55060;B2R5T4;B4DUC5;P55060-3;A3RLL6;B4DM67;B4DPS6;B4DS32;B4DM31	ENSG00000124207	OTTHUMP00000043373	NP_001307	PF03378;PF08506;PF03810	CAS_CSE1;Cse1;IBN_N	CAS/CSE protein, C-terminus;Cse1;Importin-beta N-terminal domain	GO:0005634;GO:0005643;GO:0005737;GO:0032991;GO:0043226;GO:0043227;GO:0043229;GO:0043231;GO:0043234;GO:0044424;GO:0044425;GO:0044464;GO:0046930	nucleus;nuclear pore;cytoplasm;macromolecular complex;organelle;membrane-bounded organelle;intracellular organelle;intracellular membrane-bounded organelle;protein complex;intracellular part;membrane part;cell part;pore complex	GO:0005049;GO:0005215;GO:0005488;GO:0005515;GO:0008262;GO:0008565;GO:0022892	nuclear export signal receptor activity;transporter activity;binding;protein binding;importin-alpha export receptor activity;protein transporter activity;substrate-specific transporter activity	GO:0000059;GO:0006461;GO:0006810;GO:0006886;GO:0006915;GO:0008219;GO:0008283;GO:0009987;GO:0012501;GO:0015031;GO:0016043;GO:0016265;GO:0022607;GO:0032502;GO:0034621;GO:0034622;GO:0043623;GO:0043933;GO:0045184;GO:0046907;GO:0048532;GO:0051234;GO:0051649;GO:0065003	protein import into nucleus, docking;protein complex assembly;transport;intracellular protein transport;apoptosis;cell death;cell proliferation;cellular process;programmed cell death;protein transport;cellular component organization;death;cellular component assembly;developmental process;cellular macromolecular complex subunit organization;cellular macromolecular complex assembly;cellular protein…	hsa:1434				5	18	18	22	18	18	22	18	18	22	22.2	22.2	22.2	110.42	971	9.7646e-144	0.2773	1.2306	0.09256	0.097513	43.588	23	26035000	17942000
	362;363		74;77	IPI00655650;IPI00186712;IPI00902801;IPI00479543;IPI00187140;IPI00401819;IPI00477550;IPI00787644;IPI00795435;IPI00376121;IPI00477047;IPI00479694;IPI00607630;IPI00888055;IPI00889121;IPI00787799;IPI00176696;IPI00847149;IPI00797875	3;3;3;2;2;2;2;2;2;2;2;2;2;1;1;1;1;1;1	40S ribosomal protein S26;Ribosomal protein 26 (RPS26) pseudogene;Putative 40S ribosomal protein S26-like 1;Putative uncharacterized protein RPS26 (HCG1745083) (Similar to 40S ribosomal protein S26)	RPS26;RP11-151A6.3-001;RPS26L1;LOC285938;hCG_1745083;tcag7.125	40S ribosomal protein S26;Ribosomal protein 26 (RPS26) pseudogene;10 kDa protein;similar to ribosomal protein S26;Putative 40S ribosomal protein S26-like 1;Putative uncharacterized protein RPS26;similar to hCG15685;13 kDa protein;13 kDa protein;similar to 40S ribosomal protein S26;similar to ribosomal protein S26;hypothetical protein LOC644928;similar to ribosomal protein S26	P62854;Q76N56;Q5JVH5;Q5JNZ5;Q75MH1	ENSG00000196656;ENSG00000197728;ENSG00000170847;ENSG00000196933;ENSG00000173534	OTTHUMP00000167968;OTTHUMP00000018641;OTTHUMP00000025479;OTTHUMP00000023521;OTTHUMP00000024467;OTTHUMP00000181536;OTTHUMP00000177701;OTTHUMP00000177947;OTTHUMP00000073589	NP_001020;NP_001087200;XP_001724428;XP_001724487;XP_001725387;XP_001721641;XP_940332;XP_941000;XP_949237;XP_001722202;XP_935165;XP_001720205;XP_001720213;XP_001722524;XP_001725722;XP_935437;XP_947069;NP_001087201;XP_001722182;XP_934796;XP_944267	PF01283	Ribosomal_S26e	Ribosomal protein S26e	GO:0005622;GO:0005829;GO:0005840;GO:0015935;GO:0022627;GO:0030529;GO:0032991;GO:0033279;GO:0043226;GO:0043228;GO:0043229;GO:0043232;GO:0044422;GO:0044424;GO:0044444;GO:0044445;GO:0044446;GO:0044464	intracellular;cytosol;ribosome;small ribosomal subunit;cytosolic small ribosomal subunit;ribonucleoprotein complex;macromolecular complex;ribosomal subunit;organelle;non-membrane-bounded organelle;intracellular organelle;intracellular non-membrane-bounded organelle;organelle part;intracellular part;cytoplasmic part;cytosolic part;intracellular organelle part;cell part	GO:0003676;GO:0003723;GO:0003729;GO:0003735;GO:0005198;GO:0005488;GO:0005515	nucleic acid binding;RNA binding;mRNA binding;structural constituent of ribosome;structural molecule activity;binding;protein binding	GO:0006412;GO:0006414;GO:0008152;GO:0009058;GO:0009059;GO:0009892;GO:0009987;GO:0019219;GO:0019222;GO:0019538;GO:0031323;GO:0031324;GO:0033119;GO:0034645;GO:0034960;GO:0034961;GO:0043170;GO:0043283;GO:0043284;GO:0043484;GO:0044237;GO:0044238;GO:0044249;GO:0044260;GO:0044267;GO:0045934;GO:0048519;GO:0048523;GO:0050789;GO:0050794;GO:0051252;GO:0051253;GO:0065007	translation;translational elongation;metabolic process;biosynthetic process;macromolecule biosynthetic process;negative regulation of metabolic process;cellular process;regulation of nucleobase, nucleoside, nucleotide and nucleic acid metabolic process;regulation of metabolic process;protein metabolic process;regulation of cellular metabolic process;negative regulation of cellular metabolic proce…	hsa:6231;hsa:728937	ko03010	Ribosome	K02976	19	3	3	4	3	3	4	3	3	4	31.3	31.3	31.3	13.015	115	1.022e-12	0.28552	1.2274	0.094508	0.099763	49.786	6	4462000	3438700
				IPI00024919;IPI00374151	2;2	Thioredoxin-dependent peroxide reductase, mitochondrial;Peroxiredoxin-3;PRX III;Antioxidant protein 1;Protein MER5 homolog;HBC189;Humer	PRDX3;AOP1;mer5	Thioredoxin-dependent peroxide reductase, mitochondrial;peroxiredoxin 3 isoform b	P30048;A4UCS5;B2R7Z0;Q53HC2;Q14579	ENSG00000165672	OTTHUMP00000020590	NP_006784;NP_054817	PF00578;PF10417	AhpC-TSA;1-cysPrx_C	AhpC/TSA family;C-terminal domain of 1-Cys peroxiredoxin	GO:0005737;GO:0005739;GO:0005768;GO:0005769;GO:0008385;GO:0032991;GO:0043226;GO:0043227;GO:0043229;GO:0043231;GO:0043234;GO:0044424;GO:0044444;GO:0044445;GO:0044464	cytoplasm;mitochondrion;endosome;early endosome;IkappaB kinase complex;macromolecular complex;organelle;membrane-bounded organelle;intracellular organelle;intracellular membrane-bounded organelle;protein complex;intracellular part;cytoplasmic part;cytosolic part;cell part	GO:0003824;GO:0004601;GO:0004857;GO:0004866;GO:0005488;GO:0005515;GO:0008022;GO:0008785;GO:0016209;GO:0016491;GO:0016651;GO:0016654;GO:0016684;GO:0019899;GO:0019900;GO:0019901;GO:0030234;GO:0030414;GO:0043027;GO:0043028;GO:0051920;GO:0042802	catalytic activity;peroxidase activity;enzyme inhibitor activity;endopeptidase inhibitor activity;binding;protein binding;protein C-terminus binding;alkyl hydroperoxide reductase activity;antioxidant activity;oxidoreductase activity;oxidoreductase activity, acting on NADH or NADPH;oxidoreductase activity, acting on NADH or NADPH, disulfide as acceptor;oxidoreductase activity, acting on peroxide a…	GO:0000302;GO:0002237;GO:0006800;GO:0006873;GO:0006950;GO:0006979;GO:0006996;GO:0007005;GO:0008152;GO:0008284;GO:0009056;GO:0009607;GO:0009889;GO:0009987;GO:0010468;GO:0010556;GO:0016043;GO:0019219;GO:0019222;GO:0019725;GO:0030099;GO:0030154;GO:0031323;GO:0032496;GO:0032502;GO:0033554;GO:0033673;GO:0034599;GO:0034614;GO:0042127;GO:0042221;GO:0042391;GO:0042542;GO:0042592;GO:0042743;GO:0042744;GO:…	response to reactive oxygen species;response to molecule of bacterial origin;oxygen and reactive oxygen species metabolic process;cellular ion homeostasis;response to stress;response to oxidative stress;organelle organization;mitochondrion organization;metabolic process;positive regulation of cell proliferation;catabolic process;response to biotic stimulus;regulation of biosynthetic process;cellu…	hsa:10935			K03386	2	2	2	2	2	2	2	2	2	2	9.4	9.4	9.4	27.692	256	3.5831e-39	0.37311	1.227	0.094722	0.087421	14.11	2	752980	528410
977;978;979	631	263;426;829	437	IPI00644127;IPI00877938;IPI00910980;IPI00514385;IPI00514082;IPI00903065;IPI00644832	18;18;17;3;3;2;1	Isoleucyl-tRNA synthetase, cytoplasmic;Isoleucine--tRNA ligase;cDNA FLJ77250, highly similar to Homo sapiens isoleucine-tRNA synthetase (IARS), transcript variant short, mRNA (Isoleucine-tRNA synthetase, isoform CRA_e);IARS protein	IARS;hCG_31137	Isoleucyl-tRNA synthetase, cytoplasmic;isoleucyl-tRNA synthetase;IARS protein	P41252;B4DVX2;Q59G75;Q5TCC4;Q7Z3T4;A8KAE9;Q7L4K8;Q7Z355;Q7Z3U5;Q9P1N9;Q6P0M4	ENSG00000196305	OTTHUMP00000021638;OTTHUMP00000021636	NP_002152;NP_038203	PF08264;PF00133	Anticodon_1;tRNA-synt_1	Anticodon-binding domain;tRNA synthetases class I (I, L, M and V)	GO:0000267;GO:0005625;GO:0005737;GO:0044424;GO:0044464	cell fraction;soluble fraction;cytoplasm;intracellular part;cell part	GO:0000166;GO:0003824;GO:0004812;GO:0004822;GO:0005488;GO:0005524;GO:0016874;GO:0016875;GO:0016876;GO:0017076;GO:0030554;GO:0032553;GO:0032555;GO:0032559	nucleotide binding;catalytic activity;aminoacyl-tRNA ligase activity;isoleucine-tRNA ligase activity;binding;ATP binding;ligase activity;ligase activity, forming carbon-oxygen bonds;ligase activity, forming aminoacyl-tRNA and related compounds;purine nucleotide binding;adenyl nucleotide binding;ribonucleotide binding;purine ribonucleotide binding;adenyl ribonucleotide binding	GO:0006082;GO:0006139;GO:0006399;GO:0006412;GO:0006418;GO:0006428;GO:0006519;GO:0006520;GO:0006807;GO:0008152;GO:0009058;GO:0009059;GO:0009308;GO:0009987;GO:0016070;GO:0019538;GO:0019752;GO:0034641;GO:0034645;GO:0034660;GO:0034960;GO:0034961;GO:0043038;GO:0043039;GO:0043170;GO:0043283;GO:0043284;GO:0044237;GO:0044238;GO:0044249;GO:0044260;GO:0044267	organic acid metabolic process;nucleobase, nucleoside, nucleotide and nucleic acid metabolic process;tRNA metabolic process;translation;tRNA aminoacylation for protein translation;isoleucyl-tRNA aminoacylation;cellular amino acid and derivative metabolic process;amino acid metabolic process;nitrogen compound metabolic process;metabolic process;biosynthetic process;macromolecule biosynthetic proce…					7	18	18	22	18	18	22	18	18	22	17.5	17.5	17.5	144.96	1266	1.6645e-108	0.30671	1.2206	0.09874	0.10466	23.097	18	6973600	5461200
	367		148	IPI00218591;IPI00215884;IPI00218592	3;3;3	Splicing factor, arginine/serine-rich 1;pre-mRNA-splicing factor SF2, P33 subunit;Alternative-splicing factor 1	SFRS1;ASF;SF2;SF2P33;OK/SW-cl.3	Isoform ASF-2 of Splicing factor, arginine/serine-rich 1;Isoform ASF-1 of Splicing factor, arginine/serine-rich 1;Isoform ASF-3 of Splicing factor, arginine/serine-rich 1	Q07955-2;Q07955;Q07955-1;A8K1L8;B2R6Z7;Q07955-3;Q59FA2	ENSG00000136450	OTTHUMP00000182057	NP_008855;NP_001071634	PF00076	RRM_1	RNA recognition motif. (a.k.a. RRM, RBD, or RNP domain)	GO:0005634;GO:0005681;GO:0005737;GO:0016604;GO:0016607;GO:0030529;GO:0032991;GO:0043226;GO:0043227;GO:0043229;GO:0043231;GO:0044422;GO:0044424;GO:0044428;GO:0044446;GO:0044451;GO:0044464	nucleus;spliceosome;cytoplasm;nuclear body;nuclear speck;ribonucleoprotein complex;macromolecular complex;organelle;membrane-bounded organelle;intracellular organelle;intracellular membrane-bounded organelle;organelle part;intracellular part;nuclear part;intracellular organelle part;nucleoplasm part;cell part	GO:0000166;GO:0003676;GO:0003723;GO:0005488;GO:0005515	nucleotide binding;nucleic acid binding;RNA binding;binding;protein binding	GO:0000375;GO:0000377;GO:0000398;GO:0001701;GO:0003008;GO:0003012;GO:0006139;GO:0006376;GO:0006396;GO:0006397;GO:0006936;GO:0006941;GO:0008152;GO:0008380;GO:0009790;GO:0009792;GO:0009987;GO:0016043;GO:0016070;GO:0016071;GO:0022607;GO:0022618;GO:0032501;GO:0032502;GO:0034621;GO:0034622;GO:0034960;GO:0043009;GO:0043170;GO:0043283;GO:0043933;GO:0044237;GO:0044238;GO:0044260;GO:0048532;GO:0060048;GO:…	RNA splicing, via transesterification reactions;RNA splicing, via transesterification reactions with bulged adenosine as nucleophile;nuclear mRNA splicing, via spliceosome;in utero embryonic development;system process;muscle system process;nucleobase, nucleoside, nucleotide and nucleic acid metabolic process;mRNA splice site selection;RNA processing;mRNA processing;muscle contraction;striated mus…					3	3	3	3	3	3	3	3	3	3	10.6	10.6	10.6	31.999	292	4.7161e-12	0.38905	1.2204	0.098857	0.090873	11.153	3	579730	429090
474		206		IPI00030702;IPI00909577;IPI00792971	2;2;2	Isocitrate dehydrogenase [NAD] subunit alpha, mitochondrial;Isocitric dehydrogenase;NAD(+)-specific ICDH;cDNA FLJ52894, highly similar to Isocitrate dehydrogenase	IDH3A	Isoform 1 of Isocitrate dehydrogenase [NAD] subunit alpha, mitochondrial;cDNA FLJ52894, highly similar to Isocitrate dehydrogenase;Isoform 2 of Isocitrate dehydrogenase [NAD] subunit alpha, mitochondrial	P50213-1;P50213;B4DJB4;Q53GF8;B4DSY4;P50213-2	ENSG00000166411	OTTHUMP00000176009;OTTHUMP00000184906;OTTHUMP00000176010	NP_005521	PF00180	Iso_dh	Isocitrate/isopropylmalate dehydrogenase	GO:0005739;GO:0005759;GO:0043226;GO:0043227;GO:0043229;GO:0043231;GO:0044422;GO:0044424;GO:0044429;GO:0044444;GO:0044446;GO:0044464	mitochondrion;mitochondrial matrix;organelle;membrane-bounded organelle;intracellular organelle;intracellular membrane-bounded organelle;organelle part;intracellular part;mitochondrial part;cytoplasmic part;intracellular organelle part;cell part	GO:0000287;GO:0003824;GO:0004448;GO:0004449;GO:0005488;GO:0016491;GO:0016614;GO:0016616;GO:0030145;GO:0043167;GO:0043169;GO:0046872;GO:0046914	magnesium ion binding;catalytic activity;isocitrate dehydrogenase activity;isocitrate dehydrogenase (NAD+) activity;binding;oxidoreductase activity;oxidoreductase activity, acting on CH-OH group of donors;oxidoreductase activity, acting on the CH-OH group of donors, NAD or NADP as acceptor;manganese ion binding;ion binding;cation binding;metal ion binding;transition metal ion binding	GO:0005975;GO:0006084;GO:0006099;GO:0006732;GO:0008152;GO:0009056;GO:0009109;GO:0009987;GO:0044237;GO:0044238;GO:0044248;GO:0046356;GO:0051186;GO:0051187;GO:0055114	carbohydrate metabolic process;acetyl-CoA metabolic process;tricarboxylic acid cycle;coenzyme metabolic process;metabolic process;catabolic process;coenzyme catabolic process;cellular process;cellular metabolic process;primary metabolic process;cellular catabolic process;acetyl-CoA catabolic process;cofactor metabolic process;cofactor catabolic process;oxidation reduction	hsa:3419	ko00020	Citrate cycle (TCA cycle)	K00030	3	2	2	3	2	2	3	2	2	3	5.2	5.2	5.2	39.591	366	4.3149e-06	0.31114	1.2166	0.1013	0.092911	33.024	2	584620	453730
658;659	429	4;111	72	IPI00221091;IPI00888774;IPI00397017;IPI00744832;IPI00787082;IPI00156232;IPI00376555;IPI00736230	7;4;3;2;1;1;1;1	40S ribosomal protein S15a	RPS15A;OK/SW-cl.82	40S ribosomal protein S15a;similar to hCG1994130	P62244;A8K7H3;B2R4W8	ENSG00000134419	OTTHUMP00000081453;OTTHUMP00000081454;OTTHUMP00000162054	NP_001010;NP_001025180;XP_001719393;XP_001720484;XP_001720610	PF00410	Ribosomal_S8	Ribosomal protein S8	GO:0005622;GO:0005737;GO:0005829;GO:0005840;GO:0015935;GO:0022627;GO:0030529;GO:0032991;GO:0033279;GO:0043226;GO:0043228;GO:0043229;GO:0043232;GO:0044422;GO:0044424;GO:0044444;GO:0044445;GO:0044446;GO:0044464	intracellular;cytoplasm;cytosol;ribosome;small ribosomal subunit;cytosolic small ribosomal subunit;ribonucleoprotein complex;macromolecular complex;ribosomal subunit;organelle;non-membrane-bounded organelle;intracellular organelle;intracellular non-membrane-bounded organelle;organelle part;intracellular part;cytoplasmic part;cytosolic part;intracellular organelle part;cell part	GO:0003676;GO:0003723;GO:0003735;GO:0005198;GO:0005488;GO:0005515	nucleic acid binding;RNA binding;structural constituent of ribosome;structural molecule activity;binding;protein binding	GO:0006412;GO:0006414;GO:0008152;GO:0008284;GO:0009058;GO:0009059;GO:0009607;GO:0009615;GO:0009987;GO:0019538;GO:0034645;GO:0034960;GO:0034961;GO:0042127;GO:0043170;GO:0043283;GO:0043284;GO:0044237;GO:0044238;GO:0044249;GO:0044260;GO:0044267;GO:0045787;GO:0048518;GO:0048522;GO:0050789;GO:0050794;GO:0050896;GO:0051704;GO:0051707;GO:0051726;GO:0065007	translation;translational elongation;metabolic process;positive regulation of cell proliferation;biosynthetic process;macromolecule biosynthetic process;response to biotic stimulus;response to virus;cellular process;protein metabolic process;cellular macromolecule biosynthetic process;cellular biopolymer metabolic process;cellular biopolymer biosynthetic process;regulation of cell proliferation;m…	hsa:6210	ko03010	Ribosome	K02957	8	7	7	10	7	7	10	7	7	10	56.2	56.2	56.2	14.839	130	4.7739e-24	0.33338	1.2132	0.10352	0.11021	36.034	15	10264000	7643100
				IPI00014230;IPI00796075;IPI00796630	2;1;1	Complement component 1 Q subcomponent-binding protein, mitochondrial;Glycoprotein gC1qBP;GC1q-R protein;Hyaluronan-binding protein 1;Mitochondrial matrix protein p32;p33	C1QBP;GC1QBP;HABP1;SF2P32	Complement component 1 Q subcomponent-binding protein, mitochondrial;20 kDa protein;16 kDa protein	Q07021;A8K651	ENSG00000108561	OTTHUMP00000183090;OTTHUMP00000183087;OTTHUMP00000183089;OTTHUMP00000183088	NP_001203	PF02330	MAM33	Mitochondrial glycoprotein	GO:0005739;GO:0005759;GO:0005886;GO:0016020;GO:0043226;GO:0043227;GO:0043229;GO:0043231;GO:0044422;GO:0044424;GO:0044429;GO:0044444;GO:0044446;GO:0044464	mitochondrion;mitochondrial matrix;plasma membrane;membrane;organelle;membrane-bounded organelle;intracellular organelle;intracellular membrane-bounded organelle;organelle part;intracellular part;mitochondrial part;cytoplasmic part;intracellular organelle part;cell part	GO:0005488;GO:0005515	binding;protein binding	GO:0002376;GO:0006955;GO:0044419;GO:0050896;GO:0051704	immune system process;immune response;interspecies interaction between organisms;response to stimulus;multi-organism process	hsa:708				3	2	2	2	2	2	2	2	2	2	9.6	9.6	9.6	31.362	282	5.8171e-10	0.32231	1.2092	0.1062	0.096981	27.723	3	571010	472120
	229;230		47;65	IPI00022597	3	NEDD8-conjugating enzyme Ubc12;Ubiquitin-conjugating enzyme E2 M;NEDD8 protein ligase;NEDD8 carrier protein	UBE2M;UBC12	NEDD8-conjugating enzyme Ubc12	P61081	ENSG00000130725	OTTHUMP00000078220;OTTHUMP00000078221	NP_003960	PF00179	UQ_con	Ubiquitin-conjugating enzyme			GO:0003824;GO:0004842;GO:0005488;GO:0005515;GO:0016874;GO:0016879;GO:0016881;GO:0018169;GO:0019787	catalytic activity;ubiquitin-protein ligase activity;binding;protein binding;ligase activity;ligase activity, forming carbon-nitrogen bonds;acid-amino acid ligase activity;ribosomal S6-glutamic acid ligase activity;small conjugating protein ligase activity	GO:0006464;GO:0006508;GO:0006511;GO:0008152;GO:0009056;GO:0009057;GO:0009987;GO:0019222;GO:0019538;GO:0019941;GO:0030163;GO:0043170;GO:0043283;GO:0043285;GO:0043412;GO:0043632;GO:0043687;GO:0044237;GO:0044238;GO:0044248;GO:0044257;GO:0044260;GO:0044265;GO:0044267;GO:0050789;GO:0051246;GO:0051603;GO:0060255;GO:0065007	protein modification process;proteolysis;ubiquitin-dependent protein catabolic process;metabolic process;catabolic process;macromolecule catabolic process;cellular process;regulation of metabolic process;protein metabolic process;modification-dependent protein catabolic process;protein catabolic process;macromolecule metabolic process;biopolymer metabolic process;biopolymer catabolic process;biop…	hsa:9040	ko04120	Ubiquitin mediated proteolysis	K10579	1	3	3	3	3	3	3	3	3	3	20.2	20.2	20.2	20.9	183	6.764e-24	0.36643	1.204	0.10977	0.099946	10.535	3	923330	708140
621	412	465	226	IPI00418313;IPI00298788;IPI00414335;IPI00556173;IPI00298789;IPI00219330;IPI00556364	4;4;4;4;4;4;2	Interleukin enhancer-binding factor 3;Nuclear factor of activated T-cells 90 kDa;Double-stranded RNA-binding protein 76;Translational control protein 80;Nuclear factor associated with dsRNA;M-phase phosphoprotein 4;Interleukin enhancer binding factor 3 isoform c variant	ILF3;DRBF;MPHOSPH4;NF90	Isoform 4 of Interleukin enhancer-binding factor 3;Isoform 1 of Interleukin enhancer-binding factor 3;Isoform 3 of Interleukin enhancer-binding factor 3;Isoform 6 of Interleukin enhancer-binding factor 3;Isoform 2 of Interleukin enhancer-binding factor 3;Isoform 5 of Interleukin enhancer-binding factor 3;Interleukin enhancer binding factor 3 isoform c variant (Fragment)	Q12906-4;Q12906;Q12906-1;Q12906-3;Q12906-6;A8K590;A8K6F2;Q12906-2;Q12906-5;B4DDF3;B4DFG4;Q59GP7	ENSG00000129351	OTTHUMP00000076857;OTTHUMP00000076858;OTTHUMP00000076860;OTTHUMP00000076859	NP_036350;NP_004507;NP_703194	PF00035;PF07528	dsrm;DZF	Double-stranded RNA binding motif;DZF	GO:0005622;GO:0005634;GO:0005739;GO:0043226;GO:0043227;GO:0043229;GO:0043231;GO:0044424;GO:0044444;GO:0044464	intracellular;nucleus;mitochondrion;organelle;membrane-bounded organelle;intracellular organelle;intracellular membrane-bounded organelle;intracellular part;cytoplasmic part;cell part	GO:0003676;GO:0003677;GO:0003723;GO:0003725;GO:0005488;GO:0005515;GO:0016563;GO:0016564;GO:0030528	nucleic acid binding;DNA binding;RNA binding;double-stranded RNA binding;binding;protein binding;transcription activator activity;transcription repressor activity;transcription regulator activity	GO:0000279;GO:0006139;GO:0006350;GO:0006355;GO:0008152;GO:0009058;GO:0009059;GO:0009889;GO:0009890;GO:0009891;GO:0009892;GO:0009893;GO:0009987;GO:0010468;GO:0010556;GO:0010557;GO:0010558;GO:0010604;GO:0010605;GO:0010628;GO:0010629;GO:0016481;GO:0019219;GO:0019222;GO:0022402;GO:0022403;GO:0031323;GO:0031324;GO:0031325;GO:0034645;GO:0034960;GO:0034961;GO:0043170;GO:0043283;GO:0043284;GO:0044237;GO:…	M phase;nucleobase, nucleoside, nucleotide and nucleic acid metabolic process;transcription;regulation of transcription, DNA-dependent;metabolic process;biosynthetic process;macromolecule biosynthetic process;regulation of biosynthetic process;negative regulation of biosynthetic process;positive regulation of biosynthetic process;negative regulation of metabolic process;positive regulation of met…	hsa:3609				7	4	4	4	4	4	4	4	4	4	4.8	4.8	4.8	95.807	898	2.3077e-16	0.28263	1.1999	0.11266	0.10234	20.578	4	767980	579030
751;752	495	132;771	34	IPI00298961;IPI00893013;IPI00894267;IPI00894253;IPI00892935;IPI00894515;IPI00893771;IPI00893889;IPI00894059;IPI00892777;IPI00893403;IPI00892684;IPI00894165;IPI00892827	13;13;4;3;2;2;2;2;2;1;1;1;1;1	Exportin-1;Chromosome region maintenance 1 protein homolog;cDNA FLJ42779 fis, clone BRAWH3005300, highly similar to Exportin-1	XPO1;CRM1	Exportin-1;cDNA FLJ55480, highly similar to Exportin-1	O14980;B3KWD0;B4DR01	ENSG00000082898	OTTHUMP00000201471;OTTHUMP00000201493;OTTHUMP00000201494;OTTHUMP00000201470;OTTHUMP00000201496	NP_003391	PF08767;PF03810;PF08389	CRM1_C;IBN_N;Xpo1	CRM1 C terminal;Importin-beta N-terminal domain;Exportin 1-like protein	GO:0005634;GO:0005635;GO:0005642;GO:0005643;GO:0005654;GO:0005737;GO:0005829;GO:0031967;GO:0031975;GO:0032991;GO:0043226;GO:0043227;GO:0043229;GO:0043231;GO:0043234;GO:0044422;GO:0044424;GO:0044425;GO:0044428;GO:0044444;GO:0044446;GO:0044464;GO:0046930	nucleus;nuclear envelope;annulate lamellae;nuclear pore;nucleoplasm;cytoplasm;cytosol;organelle envelope;envelope;macromolecular complex;organelle;membrane-bounded organelle;intracellular organelle;intracellular membrane-bounded organelle;protein complex;organelle part;intracellular part;membrane part;nuclear part;cytoplasmic part;intracellular organelle part;cell part;pore complex	GO:0003676;GO:0003723;GO:0005215;GO:0005488;GO:0005515;GO:0008565;GO:0022892	nucleic acid binding;RNA binding;transporter activity;binding;protein binding;protein transporter activity;substrate-specific transporter activity	GO:0000059;GO:0006461;GO:0006605;GO:0006611;GO:0006810;GO:0006886;GO:0006913;GO:0009987;GO:0015031;GO:0015931;GO:0016043;GO:0022607;GO:0032502;GO:0034621;GO:0034622;GO:0043623;GO:0043933;GO:0044419;GO:0045184;GO:0046907;GO:0048532;GO:0050657;GO:0050658;GO:0051028;GO:0051168;GO:0051169;GO:0051234;GO:0051236;GO:0051649;GO:0051704;GO:0065003	protein import into nucleus, docking;protein complex assembly;protein targeting;protein export from nucleus;transport;intracellular protein transport;nucleocytoplasmic transport;cellular process;protein transport;nucleobase, nucleoside, nucleotide and nucleic acid transport;cellular component organization;cellular component assembly;developmental process;cellular macromolecular complex subunit or…	hsa:7514				14	13	13	13	13	13	13	13	13	13	19.2	19.2	19.2	123.38	1071	9.6858e-92	0.2716	1.1983	0.11379	0.12217	17.895	13	3960700	2922200
712	459	3	81	IPI00293276	3	Macrophage migration inhibitory factor;Phenylpyruvate tautomerase;Glycosylation-inhibiting factor	MIF;GLIF;MMIF	Macrophage migration inhibitory factor	P14174;A5Z1R8;A6MUU8;B2R4S3;Q6FHV0	ENSG00000099964	OTTHUMP00000028932;OTTHUMP00000198465	NP_002406	PF01187	MIF	Macrophage migration inhibitory factor (MIF)	GO:0005576;GO:0005615;GO:0044421	extracellular region;extracellular space;extracellular region part	GO:0003824;GO:0005102;GO:0005125;GO:0005488;GO:0005515;GO:0016853;GO:0016860;GO:0016862;GO:0050178	catalytic activity;receptor binding;cytokine activity;binding;protein binding;isomerase activity;intramolecular oxidoreductase activity;intramolecular oxidoreductase activity, interconverting keto- and enol-groups;phenylpyruvate tautomerase activity	GO:0001516;GO:0002682;GO:0002694;GO:0006082;GO:0006629;GO:0006631;GO:0006633;GO:0006690;GO:0006692;GO:0006693;GO:0006950;GO:0006952;GO:0006954;GO:0007154;GO:0007165;GO:0007166;GO:0008152;GO:0008283;GO:0008610;GO:0009058;GO:0009605;GO:0009611;GO:0009987;GO:0016053;GO:0019752;GO:0032787;GO:0042981;GO:0043030;GO:0043066;GO:0043067;GO:0043069;GO:0044237;GO:0044238;GO:0044249;GO:0044255;GO:0046394;GO:…	prostaglandin biosynthetic process;regulation of immune system process;regulation of leukocyte activation;organic acid metabolic process;lipid metabolic process;fatty acid metabolic process;fatty acid biosynthetic process;icosanoid metabolic process;prostanoid metabolic process;prostaglandin metabolic process;response to stress;defense response;inflammatory response;cell communication;signal tran…	hsa:4282	ko00350;ko00360	Tyrosine metabolism;Phenylalanine metabolism	K07253	1	3	4	7	3	4	7	3	4	7	23.5	23.5	23.5	12.476	115	2.2821e-20	0.36683	1.1938	0.11701	0.12593	15.629	7	9923600	7188600
	342;343;344		618;626;1103	IPI00178352;IPI00413958	15;15	Filamin-C;Gamma-filamin;Filamin-2;Protein FLNc;Actin-binding-like protein;ABP-L;ABP-280-like protein	FLNC;ABPL;FLN2	Isoform 1 of Filamin-C;Isoform 2 of Filamin-C	Q14315-1;Q14315;B2ZZ88;Q59H94;Q14315-2	ENSG00000128591	OTTHUMP00000025245	NP_001449;NP_001120959	PF00307;PF00630	CH;Filamin	Calponin homology (CH) domain;Filamin/ABP280 repeat	GO:0005737;GO:0005856;GO:0005886;GO:0016020;GO:0043226;GO:0043228;GO:0043229;GO:0043232;GO:0044424;GO:0044464	cytoplasm;cytoskeleton;plasma membrane;membrane;organelle;non-membrane-bounded organelle;intracellular organelle;intracellular non-membrane-bounded organelle;intracellular part;cell part	GO:0003779;GO:0005488;GO:0005515;GO:0008092	actin binding;binding;protein binding;cytoskeletal protein binding							2	15	15	19	2	2	2	2	2	2	4.4	0.7	0.7	290.96	2725	5.9889e-42	0.2153	1.1905	0.11948	0.12882	53.145	27	14173000	11357000
166		118		IPI00009960;IPI00470829;IPI00554469;IPI00655644;IPI00910079;IPI00908616	7;7;7;5;4;4	Mitochondrial inner membrane protein;Mitofilin;p87/89;Cell proliferation-inducing gene 4 protein;IMMT protein;cDNA FLJ59418, highly similar to Mitochondrial inner membrane protein;cDNA FLJ53959, highly similar to Mitochondrial inner membrane protein	IMMT;HMP;PIG4	Isoform 1 of Mitochondrial inner membrane protein;inner membrane protein, mitochondrial isoform 2;Isoform 2 of Mitochondrial inner membrane protein;IMMT protein;cDNA FLJ59418, highly similar to Mitochondrial inner membrane protein;cDNA FLJ53959, highly similar to Mitochondrial inner membrane protein	Q16891-1;Q16891;B1H0U5;B2R5N6;Q16891-3;B4DQY2;Q16891-2;B4DKR1;B4DS66;Q05DN3;Q3B7X4;B4DT20;B4E2B5	ENSG00000132305		NP_006830;NP_001093639;NP_001093640	PF09731	Mitofilin	Mitochondrial inner membrane protein	GO:0005739;GO:0005743;GO:0016020;GO:0016021;GO:0019866;GO:0031090;GO:0031224;GO:0031966;GO:0043226;GO:0043227;GO:0043229;GO:0043231;GO:0044422;GO:0044424;GO:0044425;GO:0044429;GO:0044444;GO:0044446;GO:0044464	mitochondrion;mitochondrial inner membrane;membrane;integral to membrane;organelle inner membrane;organelle membrane;intrinsic to membrane;mitochondrial membrane;organelle;membrane-bounded organelle;intracellular organelle;intracellular membrane-bounded organelle;organelle part;intracellular part;membrane part;mitochondrial part;cytoplasmic part;intracellular organelle part;cell part	GO:0005488;GO:0005515	binding;protein binding			hsa:10989				6	7	7	8	7	7	8	7	7	8	9.2	9.2	9.2	83.677	758	1.905e-20	0.31483	1.1898	0.12	0.10841	33.453	7	1362800	1132800
				IPI00103467	2	Aldehyde dehydrogenase X, mitochondrial;Aldehyde dehydrogenase family 1 member B1;Aldehyde dehydrogenase 5	ALDH1B1;ALDH5;ALDHX	Aldehyde dehydrogenase X, mitochondrial	P30837;B2R8F0;B4DLJ0	ENSG00000137124	OTTHUMP00000021399	NP_000683	PF00171	Aldedh	Aldehyde dehydrogenase family	GO:0005739;GO:0005759;GO:0043226;GO:0043227;GO:0043229;GO:0043231;GO:0044422;GO:0044424;GO:0044429;GO:0044444;GO:0044446;GO:0044464	mitochondrion;mitochondrial matrix;organelle;membrane-bounded organelle;intracellular organelle;intracellular membrane-bounded organelle;organelle part;intracellular part;mitochondrial part;cytoplasmic part;intracellular organelle part;cell part	GO:0003824;GO:0004029;GO:0016491;GO:0016620;GO:0016903	catalytic activity;aldehyde dehydrogenase (NAD) activity;oxidoreductase activity;oxidoreductase activity, acting on the aldehyde or oxo group of donors, NAD or NADP as acceptor;oxidoreductase activity, acting on the aldehyde or oxo group of donors	GO:0005975;GO:0008152;GO:0044238;GO:0055114	carbohydrate metabolic process;metabolic process;primary metabolic process;oxidation reduction	hsa:219;son:SO_1554	ko00010;ko00053;ko00620;ko00640;ko00650;ko00071;ko00120;ko00561;ko00280;ko00310;ko00340;ko00380;ko00220;ko00410;ko00903;ko00641;ko00631	Glycolysis / Gluconeogenesis;Ascorbate and aldarate metabolism;Pyruvate metabolism;Propanoate metabolism;Butanoate metabolism;Fatty acid metabolism;Bile acid biosynthesis;Glycerolipid metabolism;Valine, leucine and isoleucine degradation;Lysine degradation;Histidine metabolism;Tryptophan metabolism;Urea cycle and metabolism of amino groups;beta-Alanine metabolism;Limonene and pinene degradation;3…	K00128	1	2	2	2	2	2	2	2	2	2	6	6	6	57.238	517	4.7082e-30	0.32986	1.1869	0.12217	0.1102	2.0593	2	354420	289220
				IPI00903062;IPI00644231;IPI00789699;IPI00719600;IPI00550212;IPI00790673;IPI00790459	6;6;3;3;2;2;1	cDNA FLJ43948 fis, clone TESTI4014924, highly similar to Homo sapiens cytoplasmic FMR1 interacting protein 1 (CYFIP1), transcript variant 1, mRNA;Cytoplasmic FMR1-interacting protein 1;Specifically Rac1-associated protein 1;p140sra-1;Cytoplasmic FMR1-interacting protein 2;p53-inducible protein 121	CYFIP1;KIAA0068;CYFIP2;KIAA1168;PIR121	cDNA FLJ43948 fis, clone TESTI4014924, highly similar to Homo sapiens cytoplasmic FMR1 interacting protein 1 (CYFIP1), transcript variant 1, mRNA;Isoform 1 of Cytoplasmic FMR1-interacting protein 1;Isoform 1 of Cytoplasmic FMR1-interacting protein 2;Isoform 2 of Cytoplasmic FMR1-interacting protein 2	B3KWV6;Q7L576-1;Q7L576;A8K6D9;Q96F07-1;Q96F07;Q9NSN1;Q96F07-2	ENSG00000068793;ENSG00000055163	OTTHUMP00000159353;OTTHUMP00000175432	NP_055423;NP_001032409;NP_001032410;NP_055191	PF05994	FragX_IP	Cytoplasmic Fragile-X interacting family	GO:0000267;GO:0001726;GO:0005624;GO:0005626;GO:0005737;GO:0019717;GO:0030027;GO:0030054;GO:0042995;GO:0044424;GO:0044425;GO:0044444;GO:0044459;GO:0044464;GO:0045202;GO:0048471	cell fraction;ruffle;membrane fraction;insoluble fraction;cytoplasm;synaptosome;lamellipodium;cell junction;cell projection;intracellular part;membrane part;cytoplasmic part;plasma membrane part;cell part;synapse;perinuclear region of cytoplasm	GO:0003779;GO:0005488;GO:0005515;GO:0008092;GO:0017016;GO:0017048;GO:0019899;GO:0031267;GO:0048365;GO:0051015;GO:0051020	actin binding;binding;protein binding;cytoskeletal protein binding;Ras GTPase binding;Rho GTPase binding;enzyme binding;small GTPase binding;Rac GTPase binding;actin filament binding;GTPase binding	GO:0000902;GO:0007275;GO:0007399;GO:0007409;GO:0008360;GO:0009653;GO:0009987;GO:0016043;GO:0022603;GO:0022604;GO:0030030;GO:0030031;GO:0030032;GO:0030154;GO:0031529;GO:0032501;GO:0032502;GO:0032989;GO:0032990;GO:0048532;GO:0048675;GO:0048731;GO:0048812;GO:0048856;GO:0048858;GO:0048869;GO:0050789;GO:0050793;GO:0050794;GO:0051128;GO:0065007;GO:0065008;GO:0006915;GO:0007155;GO:0008219;GO:0012501;GO:…	cell morphogenesis;multicellular organismal development;nervous system development;axonogenesis;regulation of cell shape;anatomical structure morphogenesis;cellular process;cellular component organization;regulation of anatomical structure morphogenesis;regulation of cell morphogenesis;cell projection organization and biogenesis;cell projection biogenesis;lamellipodium biogenesis;cell differentia…	hsa:23191;hsa:26999	ko04810	Regulation of actin cytoskeleton	K05749	7	6	6	7	6	6	7	6	6	7	5.6	5.6	5.6	145.52	1255	2.8732e-45	0.27432	1.1847	0.1239	0.11162	14.868	6	650060	540540
				IPI00017510	2	Cytochrome c oxidase subunit 2;Cytochrome c oxidase polypeptide II	MT-CO2;COII;COXII;MTCO2	Cytochrome c oxidase subunit 2	P00403;A0S0W7;A0S2P1;A0S3T1;A0SA07;A1Z455;A1Z4V2;A4ZKZ0;A6YW54;A6YWD1;A6YXV0;A6Z3M5;A6Z6E8;A6ZEU4;A6ZF47;A6ZFK3;A6ZHA9;A7LDC6;A7LF11;A7LFA2;B0Z6W4;B1W855;B2CB37;B2WRY8;B2XHF9;B2XHT9;B2XIR3;B2XL43;B2XP28;B2XPS3;B2YKU2;B3DE06;B3GR49;B3GUF3;B5M7M0;Q06TE6;Q09U41;Q0Z7D8;Q0Z7F1;Q0Z7J0;Q0Z7K3;Q0Z7S0;Q14XI3;Q14XT3;Q15HH9;Q19MP7;Q305H0;Q4EYL1;Q4EZD4;Q4F4V6;Q4F6A2;Q4GCC3;Q4GCG2;Q4GCZ4;Q4GHE1;Q4GQP0;Q4GVP5;…	ENSG00000198712		AP_000642;NP_536846	PF00116;PF02790	COX2;COX2_TM	Cytochrome C oxidase subunit II, periplasmic domain;Cytochrome C oxidase subunit II, transmembrane domain	GO:0005739;GO:0005743;GO:0005746;GO:0016020;GO:0016021;GO:0019866;GO:0031090;GO:0031224;GO:0031966;GO:0043226;GO:0043227;GO:0043229;GO:0043231;GO:0044422;GO:0044424;GO:0044425;GO:0044429;GO:0044444;GO:0044446;GO:0044455;GO:0044464	mitochondrion;mitochondrial inner membrane;mitochondrial respiratory chain;membrane;integral to membrane;organelle inner membrane;organelle membrane;intrinsic to membrane;mitochondrial membrane;organelle;membrane-bounded organelle;intracellular organelle;intracellular membrane-bounded organelle;organelle part;intracellular part;membrane part;mitochondrial part;cytoplasmic part;intracellular organ…	GO:0003824;GO:0004129;GO:0005215;GO:0005488;GO:0005507;GO:0008324;GO:0009055;GO:0015002;GO:0015075;GO:0015077;GO:0015078;GO:0016491;GO:0016675;GO:0016676;GO:0020037;GO:0022857;GO:0022890;GO:0022891;GO:0022892;GO:0043167;GO:0043169;GO:0046872;GO:0046906;GO:0046914	catalytic activity;cytochrome-c oxidase activity;transporter activity;binding;copper ion binding;cation transmembrane transporter activity;electron carrier activity;heme-copper terminal oxidase activity;ion transmembrane transporter activity;monovalent inorganic cation transmembrane transporter activity;hydrogen ion transmembrane transporter activity;oxidoreductase activity;oxidoreductase activit…	GO:0006091;GO:0006123;GO:0006810;GO:0008152;GO:0009987;GO:0022900;GO:0022904;GO:0044237;GO:0051234;GO:0055114	generation of precursor metabolites and energy;mitochondrial electron transport, cytochrome c to oxygen;transport;metabolic process;cellular process;electron transport chain;respiratory electron transport chain;cellular metabolic process;establishment of localization;oxidation reduction	hsa:4513	ko00190	Oxidative phosphorylation	K02261	1	2	2	2	2	2	2	2	2	2	6.2	6.2	6.2	25.565	227	0.021771	0.3059	1.1834	0.12489	0.11244	16.398	3	304490	244270
				IPI00017454	2	Putative tubulin-like protein alpha-4B;Alpha-tubulin 4B	TUBA4B;TUBA4	Putative tubulin-like protein alpha-4B	Q9H853	ENSG00000163526			PF00091;PF03953	Tubulin;Tubulin_C	Tubulin/FtsZ family, GTPase domain;Tubulin/FtsZ family, C-terminal domain	GO:0005874;GO:0032991;GO:0043234;GO:0044422;GO:0044424;GO:0044430;GO:0044446;GO:0044464	microtubule;macromolecular complex;protein complex;organelle part;intracellular part;cytoskeletal part;intracellular organelle part;cell part	GO:0000166;GO:0003824;GO:0003924;GO:0005198;GO:0005488;GO:0005525;GO:0016462;GO:0016787;GO:0016817;GO:0016818;GO:0017076;GO:0017111;GO:0019001;GO:0032553;GO:0032555;GO:0032561	nucleotide binding;catalytic activity;GTPase activity;structural molecule activity;binding;GTP binding;pyrophosphatase activity;hydrolase activity;hydrolase activity, acting on acid anhydrides;hydrolase activity, acting on acid anhydrides, in phosphorus-containing anhydrides;purine nucleotide binding;nucleoside-triphosphatase activity;guanyl nucleotide binding;ribonucleotide binding;purine ribonu…	GO:0006461;GO:0006810;GO:0007017;GO:0007018;GO:0009987;GO:0016043;GO:0022607;GO:0030705;GO:0032502;GO:0034621;GO:0034622;GO:0043623;GO:0043933;GO:0046907;GO:0048532;GO:0051234;GO:0051258;GO:0051649;GO:0065003	protein complex assembly;transport;microtubule-based process;microtubule-based movement;cellular process;cellular component organization;cellular component assembly;cytoskeleton-dependent intracellular transport;developmental process;cellular macromolecular complex subunit organization;cellular macromolecular complex assembly;cellular protein complex assembly;macromolecular complex subunit organi…					1	2	2	3	1	1	1	1	1	1	10.8	5	5	27.551	241	2.5664e-30	0.38173	1.1815	0.12632	0.13684	24.992	8	23678000	17908000
				IPI00414384;IPI00031107	2;2	Hydroxysteroid dehydrogenase-like protein 2	HSDL2	Isoform 1 of Hydroxysteroid dehydrogenase-like protein 2;Isoform 2 of Hydroxysteroid dehydrogenase-like protein 2	Q6YN16-1;Q6YN16;B4E136;B5MD98;Q6YN16-2;B2R923;B4DWC7	ENSG00000119471	OTTHUMP00000021935;OTTHUMP00000021934	NP_115679	PF00106;PF02036	adh_short;SCP2	short chain dehydrogenase;SCP-2 sterol transfer family	GO:0005739;GO:0043226;GO:0043227;GO:0043229;GO:0043231;GO:0044424;GO:0044444;GO:0044464	mitochondrion;organelle;membrane-bounded organelle;intracellular organelle;intracellular membrane-bounded organelle;intracellular part;cytoplasmic part;cell part	GO:0003824;GO:0005488;GO:0005496;GO:0005498;GO:0008289;GO:0016491;GO:0032934	catalytic activity;binding;steroid binding;sterol carrier activity;lipid binding;oxidoreductase activity;sterol binding	GO:0008152;GO:0055114	metabolic process;oxidation reduction	hsa:84263				2	2	2	2	2	2	2	2	2	2	6.9	6.9	6.9	45.394	418	1.2445e-28	0.27619	1.1792	0.12816	0.11513	2.0915	2	360670	295980
231;232	165;166;167	215;216	188;222;229	IPI00013485;IPI00165486;IPI00888474;IPI00888294;IPI00888909;IPI00902636;IPI00871956;IPI00479366;IPI00455428;IPI00478002;IPI00873474;IPI00744451;IPI00798353;IPI00386445;IPI00878284;IPI00878297;IPI00877829;IPI00479281;IPI00152242;IPI00442381	10;10;10;10;10;9;8;7;7;6;5;4;4;3;3;2;2;1;1;1	40S ribosomal protein S2;S4;LLRep3 protein;Uncharacterized protein ENSP00000351543;Uncharacterized protein ENSP00000353405;Uncharacterized protein ENSP00000383768	RPS2;RPS4	40S ribosomal protein S2;hypothetical protein isoform 1;hypothetical protein isoform 1;hypothetical protein isoform 2;hypothetical protein isoform 2;20 kDa protein;Similar to Ribosomal protein S2;Uncharacterized protein ENSP00000351543 (Fragment);hypothetical protein;Uncharacterized protein ENSP00000353405;Uncharacterized protein ENSP00000383768 (Fragment)	P15880;B2R5G0;O60249;Q3KQT6;Q6IPX5;Q8J014;Q8N5L9;Q9BSW5;A6NI39;A6NGR5;A8MX45	ENSG00000140988;ENSG00000197149;ENSG00000196183;ENSG00000215840	OTTHUMP00000081455;OTTHUMP00000158896;OTTHUMP00000169413;OTTHUMP00000182608	NP_002943;XP_001723754;XP_001720431;XP_001726570;XP_001720437;XP_001726571;XP_001723757;XP_001726594;XP_496363;XP_947517	PF00333;PF03719	Ribosomal_S5;Ribosomal_S5_C	Ribosomal protein S5, N-terminal domain;Ribosomal protein S5, C-terminal domain	GO:0005622;GO:0005634;GO:0005654;GO:0005730;GO:0005829;GO:0005840;GO:0015935;GO:0022627;GO:0030529;GO:0032991;GO:0033279;GO:0043226;GO:0043227;GO:0043228;GO:0043229;GO:0043231;GO:0043232;GO:0044422;GO:0044424;GO:0044428;GO:0044444;GO:0044445;GO:0044446;GO:0044464	intracellular;nucleus;nucleoplasm;nucleolus;cytosol;ribosome;small ribosomal subunit;cytosolic small ribosomal subunit;ribonucleoprotein complex;macromolecular complex;ribosomal subunit;organelle;membrane-bounded organelle;non-membrane-bounded organelle;intracellular organelle;intracellular membrane-bounded organelle;intracellular non-membrane-bounded organelle;organelle part;intracellular part;n…	GO:0003676;GO:0003723;GO:0003735;GO:0005198;GO:0005488;GO:0005515;GO:0017134;GO:0019838;GO:0048602;GO:0048604	nucleic acid binding;RNA binding;structural constituent of ribosome;structural molecule activity;binding;protein binding;fibroblast growth factor binding;growth factor binding;fibroblast growth factor 1 binding;fibroblast growth factor 3 binding	GO:0006412;GO:0006414;GO:0008152;GO:0009058;GO:0009059;GO:0009987;GO:0019538;GO:0034645;GO:0034960;GO:0034961;GO:0043170;GO:0043283;GO:0043284;GO:0044237;GO:0044238;GO:0044249;GO:0044260;GO:0044267	translation;translational elongation;metabolic process;biosynthetic process;macromolecule biosynthetic process;cellular process;protein metabolic process;cellular macromolecule biosynthetic process;cellular biopolymer metabolic process;cellular biopolymer biosynthetic process;macromolecule metabolic process;biopolymer metabolic process;biopolymer biosynthetic process;cellular metabolic process;pr…	hsa:6187	ko03010	Ribosome	K02981	20	10	10	11	10	10	11	10	10	11	32.8	32.8	32.8	31.324	293	1.0647e-41	0.282	1.1773	0.12964	0.14075	9.4517	10	7271600	5585700
654;655;656;657	428	40;84;357;461	296	IPI00220834;IPI00871391	16;16	ATP-dependent DNA helicase 2 subunit 2;ATP-dependent DNA helicase II 80 kDa subunit;Lupus Ku autoantigen protein p86;86 kDa subunit of Ku antigen;Ku86;Ku80;Thyroid-lupus autoantigen;CTC box-binding factor 85 kDa subunit;Nuclear factor IV;DNA-repair protein XRCC5;Putative uncharacterized protein XRCC5	XRCC5;G22P2	ATP-dependent DNA helicase 2 subunit 2;Putative uncharacterized protein XRCC5	P13010;Q53TC2;Q53T09	ENSG00000079246	OTTHUMP00000164061	NP_066964	PF02735;PF03730;PF03731;PF08785	Ku;Ku_C;Ku_N;Ku_PK_bind	Ku70/Ku80 beta-barrel domain;Ku70/Ku80 C-terminal arm;Ku70/Ku80 N-terminal alpha/beta domain;Ku C terminal domain like	GO:0005634;GO:0005654;GO:0043226;GO:0043227;GO:0043229;GO:0043231;GO:0044422;GO:0044424;GO:0044428;GO:0044446;GO:0044464;GO:0005737	nucleus;nucleoplasm;organelle;membrane-bounded organelle;intracellular organelle;intracellular membrane-bounded organelle;organelle part;intracellular part;nuclear part;intracellular organelle part;cell part;cytoplasm	GO:0000166;GO:0003676;GO:0003677;GO:0003678;GO:0003690;GO:0003824;GO:0004003;GO:0004386;GO:0005488;GO:0005515;GO:0005524;GO:0008022;GO:0008026;GO:0008094;GO:0016462;GO:0016787;GO:0016817;GO:0016818;GO:0016887;GO:0017076;GO:0017111;GO:0030554;GO:0032553;GO:0032555;GO:0032559;GO:0042623;GO:0043566;GO:0070035	nucleotide binding;nucleic acid binding;DNA binding;DNA helicase activity;double-stranded DNA binding;catalytic activity;ATP-dependent DNA helicase activity;helicase activity;binding;protein binding;ATP binding;protein C-terminus binding;ATP-dependent helicase activity;DNA-dependent ATPase activity;pyrophosphatase activity;hydrolase activity;hydrolase activity, acting on acid anhydrides;hydrolase…	GO:0000726;GO:0006139;GO:0006259;GO:0006281;GO:0006302;GO:0006303;GO:0006310;GO:0006950;GO:0006974;GO:0008152;GO:0009987;GO:0015074;GO:0019047;GO:0019059;GO:0022414;GO:0022415;GO:0033554;GO:0034960;GO:0034984;GO:0043170;GO:0043283;GO:0044237;GO:0044238;GO:0044260;GO:0050896;GO:0051716	non-recombinational repair;nucleobase, nucleoside, nucleotide and nucleic acid metabolic process;DNA metabolic process;DNA repair;double-strand break repair;double-strand break repair via nonhomologous end joining;DNA recombination;response to stress;response to DNA damage stimulus;metabolic process;cellular process;DNA integration;provirus integration;initiation of viral infection;reproductive p…	hsa:7520	ko03450	Non-homologous end-joining	K10885	2	16	16	17	16	16	17	16	16	17	25	25	25	82.704	732	1.2625e-78	0.24871	1.1753	0.13131	0.14271	28.109	29	12202000	9706700
				IPI00185146	6	Importin-9;Ran-binding protein 9	IPO9;IMP9;KIAA1192;RANBP9;HSPC273	Importin-9	Q96P70;B1ASV5	ENSG00000198700	OTTHUMP00000033949	NP_060555	PF03810	IBN_N	Importin-beta N-terminal domain	GO:0005634;GO:0005643;GO:0005737;GO:0032991;GO:0043226;GO:0043227;GO:0043229;GO:0043231;GO:0043234;GO:0044424;GO:0044425;GO:0044464;GO:0046930	nucleus;nuclear pore;cytoplasm;macromolecular complex;organelle;membrane-bounded organelle;intracellular organelle;intracellular membrane-bounded organelle;protein complex;intracellular part;membrane part;cell part;pore complex	GO:0005215;GO:0005488;GO:0005515;GO:0008536;GO:0008565;GO:0017016;GO:0019899;GO:0022892;GO:0031267;GO:0042393;GO:0051020	transporter activity;binding;protein binding;Ran GTPase binding;protein transporter activity;Ras GTPase binding;enzyme binding;substrate-specific transporter activity;small GTPase binding;histone binding;GTPase binding	GO:0000059;GO:0006461;GO:0006605;GO:0006606;GO:0006810;GO:0006886;GO:0006913;GO:0009987;GO:0015031;GO:0016043;GO:0017038;GO:0022607;GO:0032502;GO:0034621;GO:0034622;GO:0043623;GO:0043933;GO:0045184;GO:0046907;GO:0048532;GO:0051169;GO:0051170;GO:0051234;GO:0051649;GO:0065003	protein import into nucleus, docking;protein complex assembly;protein targeting;protein import into nucleus;transport;intracellular protein transport;nucleocytoplasmic transport;cellular process;protein transport;cellular component organization;protein import;cellular component assembly;developmental process;cellular macromolecular complex subunit organization;cellular macromolecular complex asse…	hsa:55705				1	6	6	6	6	6	6	6	6	6	6.6	6.6	6.6	115.96	1041	4.7812e-17	0.26812	1.1734	0.13285	0.11898	9.9988	6	1594200	1331200
946;947	614	216;332	157	IPI00550021;IPI00651660;IPI00877635;IPI00877999;IPI00877787;IPI00878524;IPI00878827;IPI00889059	7;6;5;5;4;4;2;2	60S ribosomal protein L3;HIV-1 TAR RNA-binding protein B;Uncharacterized protein RPL3;RPL3 protein (Ribosomal protein L3, isoform CRA_b)	RPL3;OK/SW-cl.32;hCG_2015191	60S ribosomal protein L3;ribosomal protein L3 isoform b;Ribosomal protein L3, isoform CRA_b;35 kDa protein;Putative uncharacterized protein RPL3;Protein	P39023;B2RDV9;Q96QL0;A6NHB7;B3KS36;B4DN06;Q49AJ9;Q8TBW1;Q9BT63;Q9NY85;B5MCW2	ENSG00000100316	OTTHUMP00000028935;OTTHUMP00000199074;OTTHUMP00000199075;OTTHUMP00000199078;OTTHUMP00000199076;OTTHUMP00000199077	NP_000958;NP_001029025	PF00297	Ribosomal_L3	Ribosomal protein L3	GO:0005622;GO:0005730;GO:0005737;GO:0005829;GO:0005840;GO:0015934;GO:0022625;GO:0030529;GO:0032991;GO:0033279;GO:0043226;GO:0043228;GO:0043229;GO:0043232;GO:0044422;GO:0044424;GO:0044428;GO:0044444;GO:0044445;GO:0044446;GO:0044464	intracellular;nucleolus;cytoplasm;cytosol;ribosome;large ribosomal subunit;cytosolic large ribosomal subunit;ribonucleoprotein complex;macromolecular complex;ribosomal subunit;organelle;non-membrane-bounded organelle;intracellular organelle;intracellular non-membrane-bounded organelle;organelle part;intracellular part;nuclear part;cytoplasmic part;cytosolic part;intracellular organelle part;cell …	GO:0003676;GO:0003723;GO:0003735;GO:0005198;GO:0005488;GO:0005515	nucleic acid binding;RNA binding;structural constituent of ribosome;structural molecule activity;binding;protein binding	GO:0006412;GO:0006414;GO:0008152;GO:0009058;GO:0009059;GO:0009987;GO:0019538;GO:0034645;GO:0034960;GO:0034961;GO:0043170;GO:0043283;GO:0043284;GO:0044237;GO:0044238;GO:0044249;GO:0044260;GO:0044267	translation;translational elongation;metabolic process;biosynthetic process;macromolecule biosynthetic process;cellular process;protein metabolic process;cellular macromolecule biosynthetic process;cellular biopolymer metabolic process;cellular biopolymer biosynthetic process;macromolecule metabolic process;biopolymer metabolic process;biopolymer biosynthetic process;cellular metabolic process;pr…	hsa:6122	ko03010	Ribosome	K02925	8	7	7	8	7	7	8	7	7	8	24.3	24.3	24.3	46.108	403	9.3839e-24	0.30957	1.1718	0.1341	0.14599	11.259	8	6250500	4746100
				IPI00005158;IPI00334291;IPI00642982	6;6;5	Lon protease homolog, mitochondrial;Lon protease-like protein;LONHs;Mitochondrial ATP-dependent protease Lon;Serine protease 15;cDNA FLJ31804 fis, clone NT2RI2009103, highly similar to Lon protease homolog, mitochondrial;LONP1 protein	LONP1;PRSS15	Lon protease homolog, mitochondrial;cDNA FLJ45970 fis, clone PLACE7016526, highly similar to Lon protease homolog, mitochondrial;Putative uncharacterized protein	P36776;B4DPX0;Q2VPA0;B3KPH8;B3KU28;B3KXS5;Q8N8K8;A4VCH6;Q9BSN5	ENSG00000196365	OTTHUMP00000077871;OTTHUMP00000077870;OTTHUMP00000077869	NP_004784	PF00004;PF02190;PF05362	AAA;LON;Lon_C	ATPase family associated with various cellular activities (AAA);ATP-dependent protease La (LON) domain;Lon protease (S16) C-terminal proteolytic domain	GO:0005737;GO:0005739;GO:0005759;GO:0043226;GO:0043227;GO:0043229;GO:0043231;GO:0044422;GO:0044424;GO:0044429;GO:0044444;GO:0044446;GO:0044464	cytoplasm;mitochondrion;mitochondrial matrix;organelle;membrane-bounded organelle;intracellular organelle;intracellular membrane-bounded organelle;organelle part;intracellular part;mitochondrial part;cytoplasmic part;intracellular organelle part;cell part	GO:0000166;GO:0003676;GO:0003677;GO:0003824;GO:0004175;GO:0004176;GO:0004252;GO:0005488;GO:0005524;GO:0008233;GO:0008236;GO:0016462;GO:0016787;GO:0016817;GO:0016818;GO:0017076;GO:0017111;GO:0017171;GO:0030554;GO:0032553;GO:0032555;GO:0032559;GO:0070011	nucleotide binding;nucleic acid binding;DNA binding;catalytic activity;endopeptidase activity;ATP-dependent peptidase activity;serine-type endopeptidase activity;binding;ATP binding;peptidase activity;serine-type peptidase activity;pyrophosphatase activity;hydrolase activity;hydrolase activity, acting on acid anhydrides;hydrolase activity, acting on acid anhydrides, in phosphorus-containing anhyd…	GO:0006508;GO:0006510;GO:0008152;GO:0009987;GO:0019538;GO:0043170;GO:0044237;GO:0044238;GO:0044260;GO:0044267	proteolysis;ATP-dependent proteolysis;metabolic process;cellular process;protein metabolic process;macromolecule metabolic process;cellular metabolic process;primary metabolic process;cellular macromolecule metabolic process;cellular protein metabolic process	hsa:9361			K08675	3	6	6	6	6	6	6	6	6	6	6.4	6.4	6.4	106.49	959	1.4296e-34	0.25446	1.1693	0.13622	0.12175	23.317	6	1421400	1110500
905;906;907;908;909;910;911;912;913;914;915;916;917;918	592;593;594	1346;1398;1457;1589;1685;2342;2603;2615;2953;2994;3199;3436;4296;4339	1999;2712;3940	IPI00456969;IPI00440177;IPI00884206	78;1;1	Cytoplasmic dynein 1 heavy chain 1;Cytoplasmic dynein heavy chain 1;Dynein heavy chain, cytosolic	DYNC1H1;DHC1;DNCH1;DNCL;DNECL;DYHC;KIAA0325	Cytoplasmic dynein 1 heavy chain 1	Q14204;B0I1R0;B4DSR6	ENSG00000197102	OTTHUMP00000028119;OTTHUMP00000065399	NP_001367	PF07728;PF08385;PF08393;PF03028	AAA_5;DHC_N1;DHC_N2;Dynein_heavy	ATPase family associated with various cellular activities (AAA);Dynein heavy chain, N-terminal region 1;Dynein heavy chain, N-terminal region 2;Dynein heavy chain	GO:0005737;GO:0005794;GO:0005868;GO:0005874;GO:0005875;GO:0030286;GO:0032991;GO:0043226;GO:0043227;GO:0043229;GO:0043231;GO:0043234;GO:0044422;GO:0044424;GO:0044430;GO:0044444;GO:0044446;GO:0044464	cytoplasm;Golgi apparatus;cytoplasmic dynein complex;microtubule;microtubule associated complex;dynein complex;macromolecular complex;organelle;membrane-bounded organelle;intracellular organelle;intracellular membrane-bounded organelle;protein complex;organelle part;intracellular part;cytoskeletal part;cytoplasmic part;intracellular organelle part;cell part	GO:0000166;GO:0003774;GO:0003777;GO:0003824;GO:0005488;GO:0005515;GO:0005524;GO:0016462;GO:0016787;GO:0016817;GO:0016818;GO:0016887;GO:0017076;GO:0017111;GO:0030554;GO:0032553;GO:0032555;GO:0032559;GO:0042623	nucleotide binding;motor activity;microtubule motor activity;catalytic activity;binding;protein binding;ATP binding;pyrophosphatase activity;hydrolase activity;hydrolase activity, acting on acid anhydrides;hydrolase activity, acting on acid anhydrides, in phosphorus-containing anhydrides;ATPase activity;purine nucleotide binding;nucleoside-triphosphatase activity;adenyl nucleotide binding;ribonuc…	GO:0000226;GO:0006810;GO:0007017;GO:0007018;GO:0007051;GO:0007052;GO:0009987;GO:0022402;GO:0030705;GO:0046907;GO:0051234;GO:0051649	microtubule cytoskeleton organization and biogenesis;transport;microtubule-based process;microtubule-based movement;spindle organization and biogenesis;mitotic spindle organization and biogenesis;cellular process;cell cycle process;cytoskeleton-dependent intracellular transport;intracellular transport;establishment of localization;establishment of localization in cell	hsa:1778			K10413	3	78	78	94	78	78	94	78	78	94	20.2	20.2	20.2	532.4	4646	0	0.25413	1.1672	0.13799	0.15057	20.479	95	16280000	13019000
233;234;237;238;239;240;241;242;243	168;169;170;172	85;141;145;240;295;679;729;767;883	173;351;793;879	IPI00013808;IPI00845465;IPI00908458;IPI00908776;IPI00793285;IPI00903019;IPI00018829;IPI00217047;IPI00217048;IPI00217044	37;20;17;16;16;2;1;1;1;1	Alpha-actinin-4;Non-muscle alpha-actinin 4;F-actin cross-linking protein;Actinin alpha4 isoform	ACTN4	Alpha-actinin-4;Actinin alpha4 isoform	O43707;Q96BG6;A4K467	ENSG00000130402	OTTHUMP00000076071;OTTHUMP00000174445	NP_004915	PF00307;PF00036;PF08726;PF00435	CH;efhand;efhand_Ca_insen;Spectrin	Calponin homology (CH) domain;EF hand;Ca2+ insensitive EF hand;Spectrin repeat	GO:0001725;GO:0005634;GO:0005730;GO:0005737;GO:0005856;GO:0030863;GO:0031143;GO:0032432;GO:0032991;GO:0042995;GO:0043226;GO:0043227;GO:0043228;GO:0043229;GO:0043231;GO:0043232;GO:0043234;GO:0044422;GO:0044424;GO:0044428;GO:0044430;GO:0044444;GO:0044446;GO:0044448;GO:0044464;GO:0048471	stress fiber;nucleus;nucleolus;cytoplasm;cytoskeleton;cortical cytoskeleton;pseudopodium;actin filament bundle;macromolecular complex;cell projection;organelle;membrane-bounded organelle;non-membrane-bounded organelle;intracellular organelle;intracellular membrane-bounded organelle;intracellular non-membrane-bounded organelle;protein complex;organelle part;intracellular part;nuclear part;cytoskel…	GO:0001882;GO:0003779;GO:0005102;GO:0005178;GO:0005488;GO:0005509;GO:0005515;GO:0008092;GO:0032403;GO:0042802;GO:0042803;GO:0043167;GO:0043169;GO:0046872;GO:0046983;GO:0051015	nucleoside binding;actin binding;receptor binding;integrin binding;binding;calcium ion binding;protein binding;cytoskeletal protein binding;protein complex binding;identical protein binding;protein homodimerization activity;ion binding;cation binding;metal ion binding;protein dimerization activity;actin filament binding	GO:0007015;GO:0009987;GO:0022898;GO:0030029;GO:0030036;GO:0030100;GO:0032409;GO:0032411;GO:0032412;GO:0032414;GO:0032415;GO:0032417;GO:0032879;GO:0042981;GO:0043067;GO:0045807;GO:0048518;GO:0048519;GO:0048522;GO:0048523;GO:0048548;GO:0048549;GO:0050789;GO:0050793;GO:0050794;GO:0051017;GO:0051049;GO:0051050;GO:0051128;GO:0051130;GO:0051270;GO:0051271;GO:0051272;GO:0065007;GO:0065009	actin filament organization;cellular process;regulation of transmembrane transporter activity;actin filament-based process;actin cytoskeleton organization;regulation of endocytosis;regulation of transporter activity;positive regulation of transporter activity;regulation of ion transmembrane transporter activity;positive regulation of ion transmembrane transporter activity;regulation of sodium:hyd…	hsa:81	ko04810;ko04510;ko04520;ko04530;ko05322	Regulation of actin cytoskeleton;Focal adhesion;Adherens junction;Tight junction;Systemic lupus erythematosus	K05699	10	37	37	46	37	37	46	23	23	26	45.7	45.7	29.5	104.85	911	0	0.27604	1.1635	0.1411	0.15424	16.044	38	39624000	31223000
				IPI00031820;IPI00909657	3;3	Phenylalanyl-tRNA synthetase alpha chain;Phenylalanine--tRNA ligase alpha chain;CML33;cDNA FLJ50378, highly similar to Phenylalanyl-tRNA synthetase alpha chain (EC 6.1.1.20)	FARSA;FARS;FARSL;FARSLA	Phenylalanyl-tRNA synthetase alpha chain;cDNA FLJ50378, highly similar to Phenylalanyl-tRNA synthetase alpha chain	Q9Y285;Q6IBR2;B4E363	ENSG00000179115	OTTHUMP00000076482	NP_004452	PF08279;PF01409	HTH_11;tRNA-synt_2d	HTH domain;tRNA synthetases class II core domain (F)	GO:0000267;GO:0005625;GO:0005737;GO:0044424;GO:0044464	cell fraction;soluble fraction;cytoplasm;intracellular part;cell part	GO:0000166;GO:0003824;GO:0004812;GO:0004826;GO:0005488;GO:0005524;GO:0016874;GO:0016875;GO:0016876;GO:0017076;GO:0030554;GO:0032553;GO:0032555;GO:0032559	nucleotide binding;catalytic activity;aminoacyl-tRNA ligase activity;phenylalanine-tRNA ligase activity;binding;ATP binding;ligase activity;ligase activity, forming carbon-oxygen bonds;ligase activity, forming aminoacyl-tRNA and related compounds;purine nucleotide binding;adenyl nucleotide binding;ribonucleotide binding;purine ribonucleotide binding;adenyl ribonucleotide binding	GO:0006082;GO:0006139;GO:0006399;GO:0006412;GO:0006418;GO:0006432;GO:0006519;GO:0006520;GO:0006807;GO:0008152;GO:0009058;GO:0009059;GO:0009308;GO:0009987;GO:0016070;GO:0019538;GO:0019752;GO:0034641;GO:0034645;GO:0034660;GO:0034960;GO:0034961;GO:0043038;GO:0043039;GO:0043170;GO:0043283;GO:0043284;GO:0044237;GO:0044238;GO:0044249;GO:0044260;GO:0044267	organic acid metabolic process;nucleobase, nucleoside, nucleotide and nucleic acid metabolic process;tRNA metabolic process;translation;tRNA aminoacylation for protein translation;phenylalanyl-tRNA aminoacylation;cellular amino acid and derivative metabolic process;amino acid metabolic process;nitrogen compound metabolic process;metabolic process;biosynthetic process;macromolecule biosynthetic pr…	hsa:2193	ko00400;ko00970	Phenylalanine, tyrosine and tryptophan biosynthesis;Aminoacyl-tRNA biosynthesis	K01889	2	3	3	4	3	3	4	3	3	4	6.9	6.9	6.9	57.563	508	7.3147e-13	0.3827	1.1635	0.14111	0.12576	13.956	4	662980	466260
	639		461	IPI00783097;IPI00848067	11;4	Glycyl-tRNA synthetase;Glycine--tRNA ligase	GARS	Glycyl-tRNA synthetase	P41250;B3KQA2;B4DIA0;Q75MN1	ENSG00000106105	OTTHUMP00000025395	NP_002038	PF03129;PF00587;PF00458	HGTP_anticodon;tRNA-synt_2b;WHEP-TRS	Anticodon binding domain;tRNA synthetase class II core domain (G, H, P, S and T);WHEP-TRS domain	GO:0000267;GO:0005625;GO:0005737;GO:0016023;GO:0030141;GO:0031410;GO:0031982;GO:0031988;GO:0043226;GO:0043227;GO:0043229;GO:0043231;GO:0044424;GO:0044444;GO:0044464	cell fraction;soluble fraction;cytoplasm;cytoplasmic membrane-bounded vesicle;secretory granule;cytoplasmic vesicle;vesicle;membrane-bounded vesicle;organelle;membrane-bounded organelle;intracellular organelle;intracellular membrane-bounded organelle;intracellular part;cytoplasmic part;cell part	GO:0000166;GO:0003824;GO:0004812;GO:0004820;GO:0005488;GO:0005515;GO:0005524;GO:0016874;GO:0016875;GO:0016876;GO:0017076;GO:0030554;GO:0032553;GO:0032555;GO:0032559	nucleotide binding;catalytic activity;aminoacyl-tRNA ligase activity;glycine-tRNA ligase activity;binding;protein binding;ATP binding;ligase activity;ligase activity, forming carbon-oxygen bonds;ligase activity, forming aminoacyl-tRNA and related compounds;purine nucleotide binding;adenyl nucleotide binding;ribonucleotide binding;purine ribonucleotide binding;adenyl ribonucleotide binding	GO:0006082;GO:0006139;GO:0006399;GO:0006412;GO:0006418;GO:0006426;GO:0006519;GO:0006520;GO:0006807;GO:0006810;GO:0008152;GO:0009058;GO:0009059;GO:0009308;GO:0009987;GO:0016070;GO:0019538;GO:0019752;GO:0032940;GO:0034641;GO:0034645;GO:0034660;GO:0034960;GO:0034961;GO:0043038;GO:0043039;GO:0043170;GO:0043283;GO:0043284;GO:0044237;GO:0044238;GO:0044249;GO:0044260;GO:0044267;GO:0045055;GO:0046903;GO:…	organic acid metabolic process;nucleobase, nucleoside, nucleotide and nucleic acid metabolic process;tRNA metabolic process;translation;tRNA aminoacylation for protein translation;glycyl-tRNA aminoacylation;cellular amino acid and derivative metabolic process;amino acid metabolic process;nitrogen compound metabolic process;transport;metabolic process;biosynthetic process;macromolecule biosyntheti…	hsa:2617	ko00260;ko00970	Glycine, serine and threonine metabolism;Aminoacyl-tRNA biosynthesis	K01880	2	11	11	11	11	11	11	11	11	11	19.6	19.6	19.6	83.139	739	2.4061e-61	0.25019	1.1617	0.14261	0.15602	16.608	13	3837000	3013400
				IPI00218606;IPI00739952;IPI00793332;IPI00887638;IPI00888094	2;1;1;1;1	40S ribosomal protein S23	RPS23	40S ribosomal protein S23;similar to ribosomal protein S23;16 kDa protein;similar to hCG1990955;similar to 40S ribosomal protein S23	P62266;A8K517	ENSG00000186468	OTTHUMP00000177880	NP_001016;XP_944780;XP_001716528;XP_001715359	PF00164	Ribosomal_S12	Ribosomal protein S12	GO:0005622;GO:0005829;GO:0005840;GO:0015935;GO:0022627;GO:0030529;GO:0032991;GO:0033279;GO:0043226;GO:0043228;GO:0043229;GO:0043232;GO:0044422;GO:0044424;GO:0044444;GO:0044445;GO:0044446;GO:0044464	intracellular;cytosol;ribosome;small ribosomal subunit;cytosolic small ribosomal subunit;ribonucleoprotein complex;macromolecular complex;ribosomal subunit;organelle;non-membrane-bounded organelle;intracellular organelle;intracellular non-membrane-bounded organelle;organelle part;intracellular part;cytoplasmic part;cytosolic part;intracellular organelle part;cell part	GO:0003676;GO:0003723;GO:0003735;GO:0005198;GO:0005488	nucleic acid binding;RNA binding;structural constituent of ribosome;structural molecule activity;binding	GO:0006412;GO:0006414;GO:0008152;GO:0009058;GO:0009059;GO:0009987;GO:0019538;GO:0034645;GO:0034960;GO:0034961;GO:0043170;GO:0043283;GO:0043284;GO:0044237;GO:0044238;GO:0044249;GO:0044260;GO:0044267	translation;translational elongation;metabolic process;biosynthetic process;macromolecule biosynthetic process;cellular process;protein metabolic process;cellular macromolecule biosynthetic process;cellular biopolymer metabolic process;cellular biopolymer biosynthetic process;macromolecule metabolic process;biopolymer metabolic process;biopolymer biosynthetic process;cellular metabolic process;pr…	hsa:6228	ko03010	Ribosome	K02973	5	2	2	2	2	2	2	2	2	2	15.4	15.4	15.4	15.807	143	7.5806e-09	0.23734	1.1614	0.14291	0.15637	9.3226	3	4898300	3814700
233;234;237;238;319	168;169	73;129;133;361;717	161;339	IPI00019884	9	Alpha-actinin-2;Alpha-actinin skeletal muscle isoform 2;F-actin cross-linking protein	ACTN2	Alpha-actinin-2	P35609;B1ANE4;B2RCS5;Q59FD9	ENSG00000077522	OTTHUMP00000037963	NP_001094	PF00307;PF00036;PF08726;PF00435	CH;efhand;efhand_Ca_insen;Spectrin	Calponin homology (CH) domain;EF hand;Ca2+ insensitive EF hand;Spectrin repeat	GO:0005730;GO:0005737;GO:0005856;GO:0005884;GO:0005912;GO:0005924;GO:0005925;GO:0030054;GO:0030055;GO:0030175;GO:0031143;GO:0042995;GO:0043197;GO:0043226;GO:0043228;GO:0043229;GO:0043232;GO:0044422;GO:0044424;GO:0044425;GO:0044428;GO:0044430;GO:0044446;GO:0044459;GO:0044463;GO:0044464	nucleolus;cytoplasm;cytoskeleton;actin filament;adherens junction;cell-substrate adherens junction;focal adhesion;cell junction;cell-substrate junction;filopodium;pseudopodium;cell projection;dendritic spine;organelle;non-membrane-bounded organelle;intracellular organelle;intracellular non-membrane-bounded organelle;organelle part;intracellular part;membrane part;nuclear part;cytoskeletal part;in…	GO:0003779;GO:0005102;GO:0005178;GO:0005198;GO:0005488;GO:0005509;GO:0005515;GO:0008092;GO:0008307;GO:0032403;GO:0042802;GO:0043167;GO:0043169;GO:0046872;GO:0046983;GO:0051370;GO:0051373;GO:0051374	actin binding;receptor binding;integrin binding;structural molecule activity;binding;calcium ion binding;protein binding;cytoskeletal protein binding;structural constituent of muscle;protein complex binding;identical protein binding;ion binding;cation binding;metal ion binding;protein dimerization activity;ZASP binding;FATZ binding;FATZ 1 binding	GO:0000902;GO:0006461;GO:0007155;GO:0007160;GO:0009653;GO:0009987;GO:0016043;GO:0022607;GO:0022610;GO:0030030;GO:0030031;GO:0030035;GO:0031589;GO:0032502;GO:0032989;GO:0042981;GO:0043067;GO:0043933;GO:0048041;GO:0048532;GO:0048869;GO:0050789;GO:0050793;GO:0050794;GO:0051259;GO:0051260;GO:0051262;GO:0051289;GO:0065003;GO:0065007	cell morphogenesis;protein complex assembly;cell adhesion;cell-matrix adhesion;anatomical structure morphogenesis;cellular process;cellular component organization;cellular component assembly;biological adhesion;cell projection organization and biogenesis;cell projection biogenesis;microspike biogenesis;cell-substrate adhesion;developmental process;cellular structure morphogenesis;regulation of ap…	hsa:88	ko04810;ko04510;ko04520;ko04530;ko05322	Regulation of actin cytoskeleton;Focal adhesion;Adherens junction;Tight junction;Systemic lupus erythematosus	K05699	1	9	9	13	1	1	2	1	1	2	11.6	1.5	1.5	103.85	894	4.0093e-92	0.25588	1.1604	0.14374	0.15735	23.179	9	9127600	7204900
361		183		IPI00022793;IPI00893108;IPI00383695;IPI00893995;IPI00893587	4;1;1;1;1	Trifunctional enzyme subunit beta, mitochondrial;TP-beta;3-ketoacyl-CoA thiolase;Acetyl-CoA acyltransferase;Beta-ketothiolase	HADHB;MSTP029	Trifunctional enzyme subunit beta, mitochondrial	P55084;B2RB16;B4DDC9;B4DY96;B4E2W0	ENSG00000138029	OTTHUMP00000122456	NP_000174	PF02803;PF00108	Thiolase_C;Thiolase_N	Thiolase, C-terminal domain;Thiolase, N-terminal domain	GO:0005739;GO:0005740;GO:0005743;GO:0005759;GO:0016020;GO:0019866;GO:0031090;GO:0031966;GO:0031967;GO:0031975;GO:0043226;GO:0043227;GO:0043229;GO:0043231;GO:0044422;GO:0044424;GO:0044429;GO:0044444;GO:0044446;GO:0044464	mitochondrion;mitochondrial envelope;mitochondrial inner membrane;mitochondrial matrix;membrane;organelle inner membrane;organelle membrane;mitochondrial membrane;organelle envelope;envelope;organelle;membrane-bounded organelle;intracellular organelle;intracellular membrane-bounded organelle;organelle part;intracellular part;mitochondrial part;cytoplasmic part;intracellular organelle part;cell pa…	GO:0003824;GO:0003857;GO:0003988;GO:0004300;GO:0008415;GO:0016408;GO:0016491;GO:0016614;GO:0016616;GO:0016740;GO:0016746;GO:0016747;GO:0016829;GO:0016835;GO:0016836	catalytic activity;3-hydroxyacyl-CoA dehydrogenase activity;acetyl-CoA C-acyltransferase activity;enoyl-CoA hydratase activity;acyltransferase activity;C-acyltransferase activity;oxidoreductase activity;oxidoreductase activity, acting on CH-OH group of donors;oxidoreductase activity, acting on the CH-OH group of donors, NAD or NADP as acceptor;transferase activity;transferase activity, transferri…	GO:0006082;GO:0006629;GO:0006631;GO:0006635;GO:0008152;GO:0009056;GO:0009062;GO:0009987;GO:0016042;GO:0016054;GO:0019395;GO:0019752;GO:0030258;GO:0032787;GO:0034440;GO:0043170;GO:0044237;GO:0044238;GO:0044242;GO:0044248;GO:0044255;GO:0046395	organic acid metabolic process;lipid metabolic process;fatty acid metabolic process;fatty acid beta-oxidation;metabolic process;catabolic process;fatty acid catabolic process;cellular process;lipid catabolic process;organic acid catabolic process;fatty acid oxidation;carboxylic acid metabolic process;lipid modification;monocarboxylic acid metabolic process;lipid oxidation;macromolecule metabolic …	hsa:3032	ko00062;ko00071;ko00120;ko00280;ko00362;ko00281	Fatty acid elongation in mitochondria;Fatty acid metabolism;Bile acid biosynthesis;Valine, leucine and isoleucine degradation;Benzoate degradation via hydroxylation;Geraniol degradation	K07509	5	4	4	5	4	4	5	4	4	5	8.9	8.9	8.9	51.294	474	3.2306e-16	0.35505	1.1596	0.14447	0.12852	12.551	4	997270	704400
158;159;160;161;162;163	121	39;49;217;443;495;694	112	IPI00009790;IPI00643196;IPI00645848;IPI00639981;IPI00642664;IPI00646468;IPI00552617;IPI00552290	12;10;4;3;3;3;2;2	6-phosphofructokinase type C;Phosphofructokinase 1;Phosphohexokinase;Phosphofructo-1-kinase isozyme C;6-phosphofructokinase, platelet type;cDNA FLJ35278 fis, clone PROST2006579, highly similar to 6-phosphofructokinase type C	PFKP;PFKF;PFK-P	6-phosphofructokinase type C;Phosphofructokinase, platelet	Q01813;Q5VSR8;B3KS15;O14943;Q49A78;Q5VSR7;Q8WTZ9	ENSG00000067057	OTTHUMP00000018966;OTTHUMP00000018967	NP_002618	PF00365	PFK	Phosphofructokinase	GO:0005737;GO:0005829;GO:0005945;GO:0032991;GO:0043234;GO:0044424;GO:0044444;GO:0044445;GO:0044464	cytoplasm;cytosol;6-phosphofructokinase complex;macromolecular complex;protein complex;intracellular part;cytoplasmic part;cytosolic part;cell part	GO:0000166;GO:0000287;GO:0003824;GO:0003872;GO:0005488;GO:0005515;GO:0005524;GO:0008443;GO:0016301;GO:0016740;GO:0016772;GO:0016773;GO:0017076;GO:0019200;GO:0030554;GO:0032553;GO:0032555;GO:0032559;GO:0043167;GO:0046872	nucleotide binding;magnesium ion binding;catalytic activity;6-phosphofructokinase activity;binding;protein binding;ATP binding;phosphofructokinase activity;kinase activity;transferase activity;transferase activity, transferring phosphorus-containing groups;phosphotransferase activity, alcohol group as acceptor;purine nucleotide binding;carbohydrate kinase activity;adenyl nucleotide binding;ribonu…	GO:0005975;GO:0005996;GO:0006006;GO:0006007;GO:0006066;GO:0006091;GO:0006096;GO:0008152;GO:0009056;GO:0009057;GO:0009987;GO:0016052;GO:0019318;GO:0019320;GO:0043170;GO:0044237;GO:0044238;GO:0044248;GO:0044260;GO:0044262;GO:0044265;GO:0044275;GO:0046164;GO:0046365	carbohydrate metabolic process;monosaccharide metabolic process;glucose metabolic process;glucose catabolic process;cellular alcohol metabolic process;generation of precursor metabolites and energy;glycolysis;metabolic process;catabolic process;macromolecule catabolic process;cellular process;carbohydrate catabolic process;hexose metabolic process;hexose catabolic process;macromolecule metabolic …	hsa:5214	ko00010;ko00030;ko00051;ko00052;ko04910	Glycolysis / Gluconeogenesis;Pentose phosphate pathway;Fructose and mannose metabolism;Galactose metabolism;Insulin signaling pathway	K00850	8	12	12	14	12	12	14	8	8	9	16.6	16.6	10.8	85.595	784	3.5155e-108	0.24727	1.1592	0.14485	0.15866	111.44	15	4942400	4016700
	176		92	IPI00013917;IPI00847579;IPI00376429;IPI00737299;IPI00157456	3;3;2;2;1	40S ribosomal protein S12	RPS12;RP5-1181K21.3-001;hCG_2030596	40S ribosomal protein S12;ribosomal protein S12;similar to hCG1818387;similar to hCG1818387	P25398;Q76M58	ENSG00000112306	OTTHUMP00000017230	NP_001007;XP_372926;XP_001725061;XP_001726953	PF01248	Ribosomal_L7Ae	Ribosomal protein L7Ae/L30e/S12e/Gadd45 family	GO:0005622;GO:0005737;GO:0005829;GO:0005840;GO:0015935;GO:0022627;GO:0030529;GO:0032991;GO:0033279;GO:0043226;GO:0043228;GO:0043229;GO:0043232;GO:0044422;GO:0044424;GO:0044444;GO:0044445;GO:0044446;GO:0044464	intracellular;cytoplasm;cytosol;ribosome;small ribosomal subunit;cytosolic small ribosomal subunit;ribonucleoprotein complex;macromolecular complex;ribosomal subunit;organelle;non-membrane-bounded organelle;intracellular organelle;intracellular non-membrane-bounded organelle;organelle part;intracellular part;cytoplasmic part;cytosolic part;intracellular organelle part;cell part	GO:0003676;GO:0003723;GO:0003735;GO:0005198;GO:0005488	nucleic acid binding;RNA binding;structural constituent of ribosome;structural molecule activity;binding	GO:0006412;GO:0006414;GO:0008152;GO:0009058;GO:0009059;GO:0009987;GO:0019538;GO:0034645;GO:0034960;GO:0034961;GO:0043170;GO:0043283;GO:0043284;GO:0044237;GO:0044238;GO:0044249;GO:0044260;GO:0044267	translation;translational elongation;metabolic process;biosynthetic process;macromolecule biosynthetic process;cellular process;protein metabolic process;cellular macromolecule biosynthetic process;cellular biopolymer metabolic process;cellular biopolymer biosynthetic process;macromolecule metabolic process;biopolymer metabolic process;biopolymer biosynthetic process;cellular metabolic process;pr…	hsa:6206	ko03010	Ribosome	K02951	5	3	3	3	3	3	3	3	3	3	20.5	20.5	20.5	14.526	132	6.7848e-12	0.28841	1.1551	0.1484	0.16285	21.3	4	2711500	2041400
	151		36	IPI00794659;IPI00012493;IPI00791265;IPI00794061;IPI00791752;IPI00796373;IPI00795078;IPI00795919	3;3;2;1;1;1;1;1	cDNA FLJ58953, highly similar to 40S ribosomal protein S20;40S ribosomal protein S20	RPS20	cDNA FLJ58953, highly similar to 40S ribosomal protein S20;40S ribosomal protein S20;7 kDa protein	B4DW28;P60866;B2R4F4	ENSG00000008988	OTTHUMP00000177684;OTTHUMP00000177685;OTTHUMP00000177686;OTTHUMP00000177682	NP_001014	PF00338	Ribosomal_S10	Ribosomal protein S10p/S20e	GO:0005622;GO:0005737;GO:0005829;GO:0005840;GO:0015935;GO:0022627;GO:0030529;GO:0032991;GO:0033279;GO:0043226;GO:0043228;GO:0043229;GO:0043232;GO:0044422;GO:0044424;GO:0044444;GO:0044445;GO:0044446;GO:0044464	intracellular;cytoplasm;cytosol;ribosome;small ribosomal subunit;cytosolic small ribosomal subunit;ribonucleoprotein complex;macromolecular complex;ribosomal subunit;organelle;non-membrane-bounded organelle;intracellular organelle;intracellular non-membrane-bounded organelle;organelle part;intracellular part;cytoplasmic part;cytosolic part;intracellular organelle part;cell part	GO:0003676;GO:0003723;GO:0003735;GO:0005198;GO:0005488;GO:0005515	nucleic acid binding;RNA binding;structural constituent of ribosome;structural molecule activity;binding;protein binding	GO:0006412;GO:0006414;GO:0008152;GO:0009058;GO:0009059;GO:0009987;GO:0019538;GO:0034645;GO:0034960;GO:0034961;GO:0043170;GO:0043283;GO:0043284;GO:0044237;GO:0044238;GO:0044249;GO:0044260;GO:0044267	translation;translational elongation;metabolic process;biosynthetic process;macromolecule biosynthetic process;cellular process;protein metabolic process;cellular macromolecule biosynthetic process;cellular biopolymer metabolic process;cellular biopolymer biosynthetic process;macromolecule metabolic process;biopolymer metabolic process;biopolymer biosynthetic process;cellular metabolic process;pr…	hsa:6224	ko03010	Ribosome	K02969	8	3	3	4	3	3	4	3	3	4	21.1	21.1	21.1	16.005	142	5.0036e-12	0.3273	1.1545	0.14893	0.16348	15.22	7	4512600	3424600
118;119;120		131;132;185		IPI00007611;IPI00878218;IPI00789135;IPI00853134;IPI00893479	7;6;3;2;2	ATP synthase subunit O, mitochondrial;Oligomycin sensitivity conferral protein;Mitochondrial ATP synthase, O subunit variant	ATP5O;ATPO	ATP synthase subunit O, mitochondrial;Mitochondrial ATP synthase, O subunit variant (Fragment)	P48047;B2R4E2;Q53HH2	ENSG00000159186	OTTHUMP00000067745;OTTHUMP00000197947	NP_001688	PF00213	OSCP	ATP synthase delta (OSCP) subunit	GO:0005739;GO:0005743;GO:0005753;GO:0005886;GO:0016020;GO:0016469;GO:0019866;GO:0031090;GO:0031966;GO:0032991;GO:0043226;GO:0043227;GO:0043229;GO:0043231;GO:0043234;GO:0044422;GO:0044424;GO:0044425;GO:0044429;GO:0044444;GO:0044446;GO:0044455;GO:0044464;GO:0045259	mitochondrion;mitochondrial inner membrane;mitochondrial proton-transporting ATP synthase complex;plasma membrane;membrane;proton-transporting two-sector ATPase complex;organelle inner membrane;organelle membrane;mitochondrial membrane;macromolecular complex;organelle;membrane-bounded organelle;intracellular organelle;intracellular membrane-bounded organelle;protein complex;organelle part;intrace…	GO:0003824;GO:0005215;GO:0005488;GO:0008144;GO:0008324;GO:0015075;GO:0015077;GO:0015078;GO:0015399;GO:0015405;GO:0016462;GO:0016787;GO:0016817;GO:0016818;GO:0016820;GO:0016887;GO:0017111;GO:0019829;GO:0022804;GO:0022857;GO:0022890;GO:0022891;GO:0022892;GO:0042623;GO:0042625;GO:0042626;GO:0043167;GO:0043492;GO:0046872;GO:0046933;GO:0046961	catalytic activity;transporter activity;binding;drug binding;cation transmembrane transporter activity;ion transmembrane transporter activity;monovalent inorganic cation transmembrane transporter activity;hydrogen ion transmembrane transporter activity;primary active transmembrane transporter activity;P-P-bond-hydrolysis-driven transmembrane transporter activity;pyrophosphatase activity;hydrolase…	GO:0006139;GO:0006163;GO:0006164;GO:0006195;GO:0006200;GO:0006753;GO:0006754;GO:0006810;GO:0006811;GO:0006812;GO:0006818;GO:0006839;GO:0008152;GO:0009056;GO:0009117;GO:0009141;GO:0009142;GO:0009143;GO:0009144;GO:0009145;GO:0009146;GO:0009150;GO:0009152;GO:0009154;GO:0009165;GO:0009166;GO:0009199;GO:0009201;GO:0009203;GO:0009205;GO:0009206;GO:0009207;GO:0009259;GO:0009260;GO:0009261;GO:0009987;GO:…	nucleobase, nucleoside, nucleotide and nucleic acid metabolic process;purine nucleotide metabolic process;purine nucleotide biosynthetic process;purine nucleotide catabolic process;ATP catabolic process;nucleoside phosphate metabolic process;ATP biosynthetic process;transport;ion transport;cation transport;hydrogen transport;mitochondrial transport;metabolic process;catabolic process;nucleotide m…	hsa:539	ko00190	Oxidative phosphorylation	K02137	5	7	7	8	7	7	8	7	7	8	44.1	44.1	44.1	23.277	213	8.4103e-44	0.40508	1.1539	0.14951	0.16416	20.598	8	4395500	3031900
				IPI00219622	3	Proteasome subunit alpha type-2;Proteasome component C3;Macropain subunit C3;Multicatalytic endopeptidase complex subunit C3	PSMA2;PSC3	Proteasome subunit alpha type-2	P25787;Q53GF5;Q6ICS6;Q6MZI6	ENSG00000106588	OTTHUMP00000025534;OTTHUMP00000159096	NP_002778	PF00227;PF10584	Proteasome;Proteasome_A_N	Proteasome A-type and B-type;Proteasome subunit A N-terminal signature	GO:0000502;GO:0005634;GO:0005737;GO:0005829;GO:0005839;GO:0032991;GO:0043226;GO:0043227;GO:0043229;GO:0043231;GO:0043234;GO:0044424;GO:0044444;GO:0044464	proteasome complex;nucleus;cytoplasm;cytosol;proteasome core complex;macromolecular complex;organelle;membrane-bounded organelle;intracellular organelle;intracellular membrane-bounded organelle;protein complex;intracellular part;cytoplasmic part;cell part	GO:0003824;GO:0004175;GO:0004298;GO:0005488;GO:0005515;GO:0008233;GO:0016787;GO:0070003;GO:0070011	catalytic activity;endopeptidase activity;threonine-type endopeptidase activity;binding;protein binding;peptidase activity;hydrolase activity;threonine-type peptidase activity;peptidase activity, acting on L-amino acid peptides	GO:0006508;GO:0006511;GO:0008152;GO:0009056;GO:0009057;GO:0009987;GO:0010498;GO:0019538;GO:0019941;GO:0022402;GO:0030163;GO:0031145;GO:0043085;GO:0043086;GO:0043161;GO:0043170;GO:0043283;GO:0043285;GO:0043632;GO:0044237;GO:0044238;GO:0044248;GO:0044257;GO:0044260;GO:0044265;GO:0044267;GO:0050790;GO:0051340;GO:0051351;GO:0051352;GO:0051436;GO:0051437;GO:0051438;GO:0051439;GO:0051443;GO:0051444;GO:…	proteolysis;ubiquitin-dependent protein catabolic process;metabolic process;catabolic process;macromolecule catabolic process;cellular process;proteasomal protein catabolic process;protein metabolic process;modification-dependent protein catabolic process;cell cycle process;protein catabolic process;anaphase-promoting complex-dependent proteasomal ubiquitin-dependent protein catabolic process;pos…	hsa:5683	ko03050	Proteasome	K02726	1	3	3	4	3	3	4	3	3	4	23.1	23.1	23.1	25.898	234	9.1297e-40	0.26265	1.1521	0.15113	0.16608	76.288	5	2478500	1923900
503;504;505;506		334;377;739;979		IPI00103994;IPI00871954;IPI00383290	17;17;1	Leucyl-tRNA synthetase, cytoplasmic;Leucine--tRNA ligase;LARS protein	LARS;KIAA1352	Leucyl-tRNA synthetase, cytoplasmic;cDNA FLJ58466, highly similar to Leucyl-tRNA synthetase, cytoplasmic	Q9P2J5;A7E266;B2RCM2;B4DER1;Q0VGM8;Q2YDT1;Q6NVI4;A2RRR4;B3KXA9;B4DJ10;B4E266;Q2TU79;Q9H8E3;Q9HAM7;Q9NPU8;Q9NVC0;Q9NVP8	ENSG00000133706		NP_064502	PF08264;PF09334	Anticodon_1;tRNA-synt_1g	Anticodon-binding domain;tRNA synthetases class I (M)	GO:0005737;GO:0044424;GO:0044464	cytoplasm;intracellular part;cell part	GO:0000166;GO:0003824;GO:0004812;GO:0004823;GO:0005488;GO:0005524;GO:0016874;GO:0016875;GO:0016876;GO:0017076;GO:0030554;GO:0032553;GO:0032555;GO:0032559	nucleotide binding;catalytic activity;aminoacyl-tRNA ligase activity;leucine-tRNA ligase activity;binding;ATP binding;ligase activity;ligase activity, forming carbon-oxygen bonds;ligase activity, forming aminoacyl-tRNA and related compounds;purine nucleotide binding;adenyl nucleotide binding;ribonucleotide binding;purine ribonucleotide binding;adenyl ribonucleotide binding	GO:0006082;GO:0006139;GO:0006399;GO:0006412;GO:0006418;GO:0006429;GO:0006519;GO:0006520;GO:0006807;GO:0008152;GO:0009058;GO:0009059;GO:0009308;GO:0009987;GO:0016070;GO:0019538;GO:0019752;GO:0034641;GO:0034645;GO:0034660;GO:0034960;GO:0034961;GO:0043038;GO:0043039;GO:0043170;GO:0043283;GO:0043284;GO:0044237;GO:0044238;GO:0044249;GO:0044260;GO:0044267	organic acid metabolic process;nucleobase, nucleoside, nucleotide and nucleic acid metabolic process;tRNA metabolic process;translation;tRNA aminoacylation for protein translation;leucyl-tRNA aminoacylation;cellular amino acid and derivative metabolic process;amino acid metabolic process;nitrogen compound metabolic process;metabolic process;biosynthetic process;macromolecule biosynthetic process;…	hsa:51520	ko00290;ko00970	Valine, leucine and isoleucine biosynthesis;Aminoacyl-tRNA biosynthesis	K01869	3	17	17	20	17	17	20	17	17	20	16.9	16.9	16.9	134.46	1176	5.8838e-104	0.25012	1.1467	0.15613	0.17199	25.545	16	5334500	4238200
	406;407		46;49	IPI00219160;IPI00741167;IPI00247707;IPI00880180	4;3;1;1	60S ribosomal protein L34	RPL34	60S ribosomal protein L34;similar to Ribosomal protein L34	P49207;Q5MK14	ENSG00000109475	OTTHUMP00000162661;OTTHUMP00000162662	NP_000986;NP_296374;XP_945476	PF01199	Ribosomal_L34e	Ribosomal protein L34e	GO:0005622;GO:0005829;GO:0005840;GO:0015934;GO:0022625;GO:0030529;GO:0032991;GO:0033279;GO:0043226;GO:0043228;GO:0043229;GO:0043232;GO:0044422;GO:0044424;GO:0044444;GO:0044445;GO:0044446;GO:0044464	intracellular;cytosol;ribosome;large ribosomal subunit;cytosolic large ribosomal subunit;ribonucleoprotein complex;macromolecular complex;ribosomal subunit;organelle;non-membrane-bounded organelle;intracellular organelle;intracellular non-membrane-bounded organelle;organelle part;intracellular part;cytoplasmic part;cytosolic part;intracellular organelle part;cell part	GO:0003676;GO:0003723;GO:0003735;GO:0005198;GO:0005488;GO:0005515	nucleic acid binding;RNA binding;structural constituent of ribosome;structural molecule activity;binding;protein binding	GO:0006412;GO:0006414;GO:0008152;GO:0009058;GO:0009059;GO:0009987;GO:0019538;GO:0034645;GO:0034960;GO:0034961;GO:0043170;GO:0043283;GO:0043284;GO:0044237;GO:0044238;GO:0044249;GO:0044260;GO:0044267	translation;translational elongation;metabolic process;biosynthetic process;macromolecule biosynthetic process;cellular process;protein metabolic process;cellular macromolecule biosynthetic process;cellular biopolymer metabolic process;cellular biopolymer biosynthetic process;macromolecule metabolic process;biopolymer metabolic process;biopolymer biosynthetic process;cellular metabolic process;pr…	hsa:6164	ko03010	Ribosome	K02915	4	4	4	5	4	4	5	4	4	5	23.1	23.1	23.1	13.293	117	8.679e-07	0.26144	1.1447	0.15798	0.17417	49.725	4	2026600	1587000
				IPI00176903;IPI00514023;IPI00513773	2;1;1	Polymerase I and transcript release factor	PTRF;FKSG13	Isoform 1 of Polymerase I and transcript release factor;cDNA FLJ53495, highly similar to Polymerase I and transcript release factor;Isoform 2 of Polymerase I and transcript release factor	Q6NZI2-1;Q6NZI2;B2RAW7;B4DNU9;Q6NZI2-3;B3KRY5;B4DPZ5;Q6NZI2-2	ENSG00000177469	OTTHUMP00000181376;OTTHUMP00000181375	NP_036364				GO:0000267;GO:0005624;GO:0005626;GO:0005634;GO:0005654;GO:0005737;GO:0005739;GO:0005783;GO:0005792;GO:0005886;GO:0005901;GO:0016020;GO:0042598;GO:0043226;GO:0043227;GO:0043229;GO:0043231;GO:0044422;GO:0044424;GO:0044425;GO:0044428;GO:0044444;GO:0044446;GO:0044459;GO:0044464;GO:0045121	cell fraction;membrane fraction;insoluble fraction;nucleus;nucleoplasm;cytoplasm;mitochondrion;endoplasmic reticulum;microsome;plasma membrane;caveola;membrane;vesicular fraction;organelle;membrane-bounded organelle;intracellular organelle;intracellular membrane-bounded organelle;organelle part;intracellular part;membrane part;nuclear part;cytoplasmic part;intracellular organelle part;plasma memb…	GO:0003676;GO:0003715;GO:0003716;GO:0003723;GO:0005488;GO:0005515;GO:0019843;GO:0030528;GO:0042134	nucleic acid binding;transcription termination factor activity;RNA polymerase I transcription termination factor activity;RNA binding;binding;protein binding;rRNA binding;transcription regulator activity;rRNA primary transcript binding	GO:0006139;GO:0006350;GO:0006352;GO:0006353;GO:0006355;GO:0006361;GO:0008152;GO:0009058;GO:0009059;GO:0009889;GO:0009987;GO:0010468;GO:0010556;GO:0016043;GO:0019219;GO:0019222;GO:0022411;GO:0022607;GO:0031323;GO:0032502;GO:0032984;GO:0034621;GO:0034622;GO:0034623;GO:0034645;GO:0034960;GO:0034961;GO:0043170;GO:0043241;GO:0043283;GO:0043284;GO:0043624;GO:0043933;GO:0044237;GO:0044238;GO:0044249;GO:…	nucleobase, nucleoside, nucleotide and nucleic acid metabolic process;transcription;transcription initiation;transcription termination;regulation of transcription, DNA-dependent;transcription initiation from RNA polymerase I promoter;metabolic process;biosynthetic process;macromolecule biosynthetic process;regulation of biosynthetic process;cellular process;regulation of gene expression;regulatio…	hsa:284119				3	2	2	2	2	2	2	2	2	2	4.9	4.9	4.9	43.476	390	0.0028273	0.28313	1.144	0.15866	0.14011	50.993	2	205120	175310
25	15	927	917	IPI00479743;IPI00740545;IPI00555900;IPI00738655;IPI00885048;IPI00876919;IPI00879150;IPI00879770;IPI00719313;IPI00890823	10;7;6;5;2;2;2;2;2;2	ANKRD26-like family C member 1A;Prostate, ovary, testis-expressed protein on chromosome 2;Kappa-actin	A26C1A;POTE2;FKSG30	Isoform 1 of ANKRD26-like family C member 1A;similar to protein expressed in prostate, ovary, testis, and placenta 2 isoform 2;Kappa-actin;similar to protein expressed in prostate, ovary, testis, and placenta 2	Q6S8J3-1;Q6S8J3;Q9BYX7;Q562N5;Q562Q0;Q562Q1;Q562Q2;Q562Q3;Q562Q4;Q562Q6;Q562Q8;Q562Q9;Q562R0;Q562R6;Q562T3;Q562T4;Q562X0;Q562X4;Q562X6;Q562Y4	ENSG00000188219;ENSG00000204434		NP_001077007;XP_933678;XP_934799	PF00022;PF00023	Actin;Ank	Actin;Ankyrin repeat	GO:0005737;GO:0005856;GO:0043226;GO:0043228;GO:0043229;GO:0043232;GO:0044424;GO:0044464	cytoplasm;cytoskeleton;organelle;non-membrane-bounded organelle;intracellular organelle;intracellular non-membrane-bounded organelle;intracellular part;cell part	GO:0000166;GO:0005488;GO:0005515;GO:0005524;GO:0017076;GO:0030554;GO:0032553;GO:0032555;GO:0032559;GO:0005198	nucleotide binding;binding;protein binding;ATP binding;purine nucleotide binding;adenyl nucleotide binding;ribonucleotide binding;purine ribonucleotide binding;adenyl ribonucleotide binding;structural molecule activity			hsa:445582				10	10	12	17	1	1	1	1	1	1	10.3	1.7	1.7	121.36	1075	2.2239e-158	0.35417	1.142	0.1605	0.17716	27.787	26	175930000	127800000
22;23;24;25;26;27;28;29;30	14;15;16;17	44;47;153;190;227;269;283;305;325	217;257;272;285	IPI00894498;IPI00021440;CON_00698900;IPI00021439;IPI00894365;IPI00794523;IPI00790339;IPI00796881;IPI00893981;IPI00894523;IPI00003269;IPI00893604;IPI00739539;IPI00807522;IPI00555733;IPI00879289;IPI00556391;IPI00739998;IPI00884125;IPI00556300;IPI00914665;IPI00556614;IPI00748022;IPI00893501	27;27;27;27;26;17;10;10;9;9;8;8;7;5;2;2;2;1;1;1;1;1;1;1	Beta-actin;Actin, cytoplasmic 2;Gamma-actin;Actin, cytoplasmic 1;cDNA FLJ58286, highly similar to Actin, cytoplasmic 2	ACTG1;ACTB;ACTG	Beta actin variant (Fragment);Actin, cytoplasmic 2;>IPI:CON_00698900.1|SWISS-PROT:P60712 (Bos taurus) Actin, cytoplasmic 1;Actin, cytoplasmic 1;cDNA FLJ52842, highly similar to Actin, cytoplasmic 1;cDNA FLJ43573 fis, clone RECTM2001691, highly similar to Actin, cytoplasmic 2	A1E282;Q53GK6;P63261;A8K7C2;B4DW52;B4E3A4;Q562L3;Q562L5;Q562L6;Q562L9;Q562M3;Q562M5;Q562N0;Q562N2;Q562N8;Q562P0;Q562R8;Q562U1;Q562U2;Q562V5;Q562X9;Q562Y6;Q562Y8;Q562Z4;Q562Z6;Q562Z7;Q6PJ43;Q8WVW5;P60712;P60709;Q1KLZ0;Q53G76;Q53G99;Q562S0;Q96HG5;Q9UE89;Q9UMN3;B4DVQ0;B4E335;A4UCT3;A5GZ75;B3KWQ3;Q96DE1;Q96FU6	ENSG00000075624;ENSG00000184009	OTTHUMP00000200589;OTTHUMP00000181455;OTTHUMP00000181458;OTTHUMP00000024886;OTTHUMP00000200588;OTTHUMP00000181456	NP_001605;NP_001092	PF00022	Actin	Actin	GO:0000267;GO:0005625;GO:0005829;GO:0005856;GO:0043226;GO:0043228;GO:0043229;GO:0043232;GO:0044424;GO:0044444;GO:0044464;GO:0005737;GO:0000123;GO:0032991;GO:0035267;GO:0043189;GO:0043234;GO:0044422;GO:0044428;GO:0044446;GO:0044451	cell fraction;soluble fraction;cytosol;cytoskeleton;organelle;non-membrane-bounded organelle;intracellular organelle;intracellular non-membrane-bounded organelle;intracellular part;cytoplasmic part;cell part;cytoplasm;histone acetyltransferase complex;macromolecular complex;NuA4 histone acetyltransferase complex;H4/H2A histone acetyltransferase complex;protein complex;organelle part;nuclear part;…	GO:0000166;GO:0005198;GO:0005488;GO:0005515;GO:0005524;GO:0017076;GO:0030554;GO:0032553;GO:0032555;GO:0032559;GO:0005200;GO:0042802;GO:0019899;GO:0050998	nucleotide binding;structural molecule activity;binding;protein binding;ATP binding;purine nucleotide binding;adenyl nucleotide binding;ribonucleotide binding;purine ribonucleotide binding;adenyl ribonucleotide binding;structural constituent of cytoskeleton;identical protein binding;enzyme binding;nitric-oxide synthase binding	GO:0003008;GO:0006928;GO:0007600;GO:0007605;GO:0009987;GO:0032501;GO:0050877;GO:0050890;GO:0050954	system process;cell motion;sensory perception;sensory perception of sound;cellular process;multicellular organismal process;neurological system process;cognition;sensory perception of mechanical stimulus	hsa:71;hsa:60	ko04810;ko04510;ko04520;ko04530;ko04670;ko05110	Regulation of actin cytoskeleton;Focal adhesion;Adherens junction;Tight junction;Leukocyte transendothelial migration;Vibrio cholerae infection	K05692	24	27	32	44	27	32	44	7	8	11	71.7	71.7	30.9	41.722	375	7.2592e-271	0.35355	1.1418	0.16074	0.17744	34.334	67	511370000	365220000
				IPI00001661;IPI00787306;IPI00747309	2;2;2	RCC1-I;Regulator of chromosome condensation;Chromosome condensation protein 1;Cell cycle regulatory protein	RCC1;CHC1	regulator of chromosome condensation 1 isoform a;regulator of chromosome condensation 1 isoform b;Regulator of chromosome condensation	Q16269;Q6NT97;P18754;Q5T081	ENSG00000180198	OTTHUMP00000003775;OTTHUMP00000003776;OTTHUMP00000003777	NP_001041659;NP_001041660;NP_001041662;NP_001041663;NP_001041664;NP_001260	PF00415	RCC1	Regulator of chromosome condensation (RCC1)	GO:0000228;GO:0000785;GO:0000790;GO:0000793;GO:0000794;GO:0005634;GO:0005694;GO:0005737;GO:0043226;GO:0043227;GO:0043228;GO:0043229;GO:0043231;GO:0043232;GO:0044422;GO:0044424;GO:0044427;GO:0044428;GO:0044446;GO:0044454;GO:0044464	nuclear chromosome;chromatin;nuclear chromatin;condensed chromosome;condensed nuclear chromosome;nucleus;chromosome;cytoplasm;organelle;membrane-bounded organelle;non-membrane-bounded organelle;intracellular organelle;intracellular membrane-bounded organelle;intracellular non-membrane-bounded organelle;organelle part;intracellular part;chromosomal part;nuclear part;intracellular organelle part;nu…	GO:0005488;GO:0005515;GO:0003682;GO:0005083;GO:0005085;GO:0005087;GO:0005088;GO:0030234;GO:0030695;GO:0042393	binding;protein binding;chromatin binding;small GTPase regulator activity;guanyl-nucleotide exchange factor activity;Ran guanyl-nucleotide exchange factor activity;Ras guanyl-nucleotide exchange factor activity;enzyme regulator activity;GTPase regulator activity;histone binding	GO:0000082;GO:0000226;GO:0007017;GO:0007049;GO:0007051;GO:0007052;GO:0007067;GO:0007088;GO:0007090;GO:0007346;GO:0009987;GO:0010564;GO:0022402;GO:0022403;GO:0033261;GO:0050789;GO:0050794;GO:0051301;GO:0051726;GO:0065007	G1/S transition of mitotic cell cycle;microtubule cytoskeleton organization and biogenesis;microtubule-based process;cell cycle;spindle organization and biogenesis;mitotic spindle organization and biogenesis;mitosis;regulation of mitosis;regulation of S phase of mitotic cell cycle;regulation of mitotic cell cycle;cellular process;regulation of cell cycle process;cell cycle process;cell cycle phas…	hsa:1104;hsa:751867				3	2	2	3	2	2	3	2	2	3	3.5	3.5	3.5	48.145	452	0.0081718	0.38014	1.1411	0.16132	0.14229	12.905	2	435530	319290
233;234;235;236;237;238	168;169;170	66;122;126;221;354;710	154;332;882	IPI00759776;IPI00013508;IPI00909239;IPI00032137;IPI00910616	18;18;18;7;6	ACTN1 protein;Alpha-actinin-1;Alpha-actinin cytoskeletal isoform;Non-muscle alpha-actinin-1;F-actin cross-linking protein;cDNA FLJ40884 fis, clone UTERU2000607, highly similar to Alpha-actinin-1	ACTN1;hCG_22243	actinin, alpha 1 isoform a;Alpha-actinin-1;actinin, alpha 1 isoform c	A1L0V1;B4DHH3;Q1HE25;P12814;B4DRP5;Q5ZEZ4;B3KUX9;B3V8S3;B4DFY0;Q86TX4	ENSG00000072110	OTTHUMP00000028456	NP_001123476;NP_001093;NP_001123477	PF00036;PF08726;PF00435;PF00307	efhand;efhand_Ca_insen;Spectrin;CH	EF hand;Ca2+ insensitive EF hand;Spectrin repeat;Calponin homology (CH) domain	GO:0005730;GO:0005856;GO:0043226;GO:0043228;GO:0043229;GO:0043232;GO:0044422;GO:0044424;GO:0044428;GO:0044446;GO:0044464;GO:0005737;GO:0005912;GO:0005924;GO:0005925;GO:0030018;GO:0030054;GO:0030055;GO:0031143;GO:0042995;GO:0044425;GO:0044444;GO:0044449;GO:0044459	nucleolus;cytoskeleton;organelle;non-membrane-bounded organelle;intracellular organelle;intracellular non-membrane-bounded organelle;organelle part;intracellular part;nuclear part;intracellular organelle part;cell part;cytoplasm;adherens junction;cell-substrate adherens junction;focal adhesion;Z disc;cell junction;cell-substrate junction;pseudopodium;cell projection;membrane part;cytoplasmic part…	GO:0005488;GO:0005509;GO:0043167;GO:0043169;GO:0046872;GO:0003779;GO:0005102;GO:0005178;GO:0005515;GO:0008092;GO:0017166;GO:0032403;GO:0051015	binding;calcium ion binding;ion binding;cation binding;metal ion binding;actin binding;receptor binding;integrin binding;protein binding;cytoskeletal protein binding;vinculin binding;protein complex binding;actin filament binding	GO:0007015;GO:0007155;GO:0007160;GO:0009987;GO:0022610;GO:0030029;GO:0030036;GO:0031589;GO:0042981;GO:0043067;GO:0048041;GO:0048519;GO:0048523;GO:0050789;GO:0050793;GO:0050794;GO:0051017;GO:0051270;GO:0051271;GO:0065007	actin filament organization;cell adhesion;cell-matrix adhesion;cellular process;biological adhesion;actin filament-based process;actin cytoskeleton organization;cell-substrate adhesion;regulation of apoptosis;regulation of programmed cell death;focal adhesion formation;negative regulation of biological process;negative regulation of cellular process;regulation of biological process;regulation of …	hsa:87	ko04810;ko04510;ko04520;ko04530;ko05322	Regulation of actin cytoskeleton;Focal adhesion;Adherens junction;Tight junction;Systemic lupus erythematosus	K05699	5	18	18	24	4	4	4	4	4	4	21.9	5.8	5.8	105.57	914	5.6103e-188	0.26927	1.1397	0.16274	0.17981	18.617	18	20360000	15824000
588	378;379	182	41;181	IPI00217030;IPI00219894;IPI00302740;IPI00643830;IPI00646114;IPI00478986;IPI00877922	14;7;6;6;4;3;2	40S ribosomal protein S4, X isoform;Single copy abundant mRNA protein;SCR10;40S ribosomal protein S4, Y isoform 2	RPS4X;CCG2;RPS4;SCAR;RPS4Y2;RPS4Y2P	40S ribosomal protein S4, X isoform;40S ribosomal protein S4, Y isoform 2	P62701;B2R491;Q53HV1;Q96IR1;Q8TD47	ENSG00000198034;ENSG00000157828	OTTHUMP00000023537;OTTHUMP00000034699	NP_000998;NP_001034656	PF00467;PF00900;PF08071;PF01479	KOW;Ribosomal_S4e;RS4NT;S4	KOW motif;Ribosomal family S4e;RS4NT (NUC023) domain;S4 domain	GO:0005622;GO:0005829;GO:0005840;GO:0005844;GO:0015935;GO:0022627;GO:0030529;GO:0032991;GO:0033279;GO:0043226;GO:0043228;GO:0043229;GO:0043232;GO:0044422;GO:0044424;GO:0044444;GO:0044445;GO:0044446;GO:0044464	intracellular;cytosol;ribosome;polysome;small ribosomal subunit;cytosolic small ribosomal subunit;ribonucleoprotein complex;macromolecular complex;ribosomal subunit;organelle;non-membrane-bounded organelle;intracellular organelle;intracellular non-membrane-bounded organelle;organelle part;intracellular part;cytoplasmic part;cytosolic part;intracellular organelle part;cell part	GO:0003676;GO:0003723;GO:0003735;GO:0005198;GO:0005488;GO:0019843	nucleic acid binding;RNA binding;structural constituent of ribosome;structural molecule activity;binding;rRNA binding	GO:0006412;GO:0006414;GO:0006417;GO:0007275;GO:0008152;GO:0008283;GO:0008284;GO:0009058;GO:0009059;GO:0009889;GO:0009891;GO:0009893;GO:0009987;GO:0010468;GO:0010556;GO:0010557;GO:0010604;GO:0010608;GO:0019222;GO:0019538;GO:0031323;GO:0031325;GO:0031326;GO:0031328;GO:0032268;GO:0032270;GO:0032501;GO:0032502;GO:0034645;GO:0034960;GO:0034961;GO:0042127;GO:0043170;GO:0043283;GO:0043284;GO:0044237;GO:…	translation;translational elongation;regulation of translation;multicellular organismal development;metabolic process;cell proliferation;positive regulation of cell proliferation;biosynthetic process;macromolecule biosynthetic process;regulation of biosynthetic process;positive regulation of biosynthetic process;positive regulation of metabolic process;cellular process;regulation of gene expressi…	hsa:6191;hsa:140032				7	14	14	20	14	14	20	14	14	20	48.3	48.3	48.3	29.597	263	2.6865e-92	0.30601	1.139	0.16339	0.18057	10.559	18	11644000	8802200
				IPI00005198;IPI00872107;IPI00641665	3;3;2	Interleukin enhancer-binding factor 2;Nuclear factor of activated T-cells 45 kDa;Interleukin enhancer binding factor 2 variant	ILF2;NF45;PRO3063	Interleukin enhancer-binding factor 2;Interleukin enhancer binding factor 2 variant (Fragment);12 kDa protein	Q12905;B2R8G7;B4DY09;Q53FG3	ENSG00000143621	OTTHUMP00000035158;OTTHUMP00000035160	NP_004506	PF07528	DZF	DZF	GO:0005634;GO:0005730;GO:0043226;GO:0043227;GO:0043228;GO:0043229;GO:0043231;GO:0043232;GO:0044422;GO:0044424;GO:0044428;GO:0044446;GO:0044464	nucleus;nucleolus;organelle;membrane-bounded organelle;non-membrane-bounded organelle;intracellular organelle;intracellular membrane-bounded organelle;intracellular non-membrane-bounded organelle;organelle part;intracellular part;nuclear part;intracellular organelle part;cell part	GO:0000166;GO:0003676;GO:0003677;GO:0003702;GO:0003723;GO:0003725;GO:0003824;GO:0005488;GO:0005515;GO:0005524;GO:0016740;GO:0017076;GO:0030528;GO:0030554;GO:0032553;GO:0032555;GO:0032559	nucleotide binding;nucleic acid binding;DNA binding;RNA polymerase II transcription factor activity;RNA binding;double-stranded RNA binding;catalytic activity;binding;protein binding;ATP binding;transferase activity;purine nucleotide binding;transcription regulator activity;adenyl nucleotide binding;ribonucleotide binding;purine ribonucleotide binding;adenyl ribonucleotide binding	GO:0002376;GO:0006139;GO:0006350;GO:0006355;GO:0006955;GO:0008152;GO:0009058;GO:0009059;GO:0009889;GO:0009891;GO:0009893;GO:0009987;GO:0010468;GO:0010556;GO:0010557;GO:0010604;GO:0010628;GO:0019219;GO:0019222;GO:0031323;GO:0031325;GO:0034645;GO:0034960;GO:0034961;GO:0043170;GO:0043283;GO:0043284;GO:0044237;GO:0044238;GO:0044249;GO:0044260;GO:0045449;GO:0045893;GO:0045935;GO:0045941;GO:0048518;GO:…	immune system process;nucleobase, nucleoside, nucleotide and nucleic acid metabolic process;transcription;regulation of transcription, DNA-dependent;immune response;metabolic process;biosynthetic process;macromolecule biosynthetic process;regulation of biosynthetic process;positive regulation of biosynthetic process;positive regulation of metabolic process;cellular process;regulation of gene expr…	hsa:3608				3	3	3	3	3	3	3	3	3	3	7.9	7.9	7.9	43.062	390	6.7708e-10	0.33467	1.1382	0.16414	0.14459	18.089	4	1205000	946060
				IPI00789159;IPI00793523;IPI00794894;IPI00021266;IPI00176755;IPI00787612;IPI00788203;IPI00397695;IPI00787625;IPI00888172;IPI00041625;IPI00788093	4;4;4;4;4;3;3;3;2;2;1;1	Uncharacterized protein RPL23A (Ribosomal protein L23a, isoform CRA_a);Uncharacterized protein RPL23A;60S ribosomal protein L23a	RPL23A;hCG_1988529	Putative uncharacterized protein RPL23A;Putative uncharacterized protein RPL23A;Protein;60S ribosomal protein L23a;18 kDa protein;similar to ribosomal protein L23a;similar to ribosomal protein L23a;18 kDa protein;similar to ribosomal protein L23a;similar to hCG1643032	A8MUS3;A8MXA8;P62750;B2R5B2	ENSG00000198242	OTTHUMP00000163539;OTTHUMP00000180870;OTTHUMP00000163538;OTTHUMP00000180871;OTTHUMP00000163537;OTTHUMP00000163536;OTTHUMP00000180869;OTTHUMP00000173434;OTTHUMP00000077401;OTTHUMP00000170561	NP_000975;NP_001087227;XP_001133867;XP_001722228;XP_001133763;XP_001129776;XP_001131315;XP_001717915;XP_001716787	PF00276;PF03939	Ribosomal_L23;Ribosomal_L23eN	Ribosomal protein L23;Ribosomal protein L23, N-terminal domain	GO:0005622;GO:0005840;GO:0030529;GO:0032991;GO:0043226;GO:0043228;GO:0043229;GO:0043232;GO:0044424;GO:0044444;GO:0044464;GO:0005829;GO:0015934;GO:0022625;GO:0033279;GO:0044422;GO:0044445;GO:0044446	intracellular;ribosome;ribonucleoprotein complex;macromolecular complex;organelle;non-membrane-bounded organelle;intracellular organelle;intracellular non-membrane-bounded organelle;intracellular part;cytoplasmic part;cell part;cytosol;large ribosomal subunit;cytosolic large ribosomal subunit;ribosomal subunit;organelle part;cytosolic part;intracellular organelle part	GO:0000166;GO:0003676;GO:0003723;GO:0003735;GO:0005198;GO:0005488;GO:0005515;GO:0019843	nucleotide binding;nucleic acid binding;RNA binding;structural constituent of ribosome;structural molecule activity;binding;protein binding;rRNA binding	GO:0006412;GO:0008152;GO:0009058;GO:0009059;GO:0009987;GO:0019538;GO:0034645;GO:0034960;GO:0034961;GO:0043170;GO:0043283;GO:0043284;GO:0044237;GO:0044238;GO:0044249;GO:0044260;GO:0044267;GO:0006414	translation;metabolic process;biosynthetic process;macromolecule biosynthetic process;cellular process;protein metabolic process;cellular macromolecule biosynthetic process;cellular biopolymer metabolic process;cellular biopolymer biosynthetic process;macromolecule metabolic process;biopolymer metabolic process;biopolymer biosynthetic process;cellular metabolic process;primary metabolic process;c…	hsa:6147;hsa:647099	ko03010	Ribosome	K02893	12	4	4	4	4	4	4	4	4	4	19.1	19.1	19.1	21.916	194	1.0185e-70	0.2613	1.1342	0.16805	0.1861	16.82	4	2344500	1865200
247		146		IPI00015018;IPI00643288	4;3	Inorganic pyrophosphatase;Pyrophosphate phospho-hydrolase;Pyrophosphatase (Inorganic) 1	PPA1;IOPPP;PP;RP11-367H5.1-004	Inorganic pyrophosphatase;Pyrophosphatase (Inorganic) 1	Q15181;Q5SQT6	ENSG00000180817	OTTHUMP00000019741;OTTHUMP00000019742	NP_066952	PF00719	Pyrophosphatase	Inorganic pyrophosphatase	GO:0005737;GO:0005829;GO:0044424;GO:0044444;GO:0044464	cytoplasm;cytosol;intracellular part;cytoplasmic part;cell part	GO:0000287;GO:0003824;GO:0004427;GO:0005488;GO:0016462;GO:0016787;GO:0016817;GO:0016818;GO:0043167;GO:0046872	magnesium ion binding;catalytic activity;inorganic diphosphatase activity;binding;pyrophosphatase activity;hydrolase activity;hydrolase activity, acting on acid anhydrides;hydrolase activity, acting on acid anhydrides, in phosphorus-containing anhydrides;ion binding;metal ion binding	GO:0006793;GO:0006796;GO:0008152;GO:0009987;GO:0044237	phosphorus metabolic process;phosphate metabolic process;metabolic process;cellular process;cellular metabolic process	hsa:5464	ko00190	Oxidative phosphorylation	K01507	2	4	4	5	4	4	5	4	4	5	15.9	15.9	15.9	32.66	289	4.7824e-16	0.26259	1.1333	0.16893	0.18714	15.461	4	2204900	1713100
				IPI00334190;IPI00908723;IPI00442543	4;4;1	Stomatin-like protein 2;EPB72-like 2;cDNA FLJ61039, highly similar to Stomatin-like protein 2	STOML2;SLP2;HSPC108	Stomatin-like protein 2;cDNA FLJ61039, highly similar to Stomatin-like protein 2	Q9UJZ1;B4E1K7	ENSG00000165283	OTTHUMP00000021320	NP_038470	PF01145	Band_7	SPFH domain / Band 7 family	GO:0005737;GO:0005739;GO:0005743;GO:0005856;GO:0016020;GO:0019866;GO:0031090;GO:0031966;GO:0043226;GO:0043227;GO:0043228;GO:0043229;GO:0043231;GO:0043232;GO:0044422;GO:0044424;GO:0044429;GO:0044444;GO:0044446;GO:0044464	cytoplasm;mitochondrion;mitochondrial inner membrane;cytoskeleton;membrane;organelle inner membrane;organelle membrane;mitochondrial membrane;organelle;membrane-bounded organelle;non-membrane-bounded organelle;intracellular organelle;intracellular membrane-bounded organelle;intracellular non-membrane-bounded organelle;organelle part;intracellular part;mitochondrial part;cytoplasmic part;intracell…	GO:0005102;GO:0005488;GO:0005515	receptor binding;binding;protein binding			hsa:30968				3	4	4	5	4	4	5	4	4	5	16.3	16.3	16.3	38.534	356	2.8323e-26	0.39899	1.133	0.16921	0.14873	13.358	5	1307400	952030
				IPI00026216;IPI00902884;IPI00787265;IPI00455333;IPI00902599;IPI00888617	8;6;5;5;3;3	Puromycin-sensitive aminopeptidase;cDNA FLJ38558 fis, clone HCHON2003327, highly similar to Puromycin-sensitive aminopeptidase;Puromycin-sensitive aminopeptidase-like protein	NPEPPS;PSA	Puromycin-sensitive aminopeptidase;cDNA FLJ38558 fis, clone HCHON2003327, highly similar to Puromycin-sensitive aminopeptidase;similar to puromycin sensitive aminopeptidase;Isoform 1 of Puromycin-sensitive aminopeptidase-like protein	P55786;B3KU93;B3KTP2;B4DGH6;A6NEC2-1;A6NEC2	ENSG00000141279	OTTHUMP00000181580	NP_006301;XP_001129120;XP_001725478	PF01433	Peptidase_M1	Peptidase family M1	GO:0005634;GO:0005737;GO:0005829;GO:0043226;GO:0043227;GO:0043229;GO:0043231;GO:0044424;GO:0044444;GO:0044464	nucleus;cytoplasm;cytosol;organelle;membrane-bounded organelle;intracellular organelle;intracellular membrane-bounded organelle;intracellular part;cytoplasmic part;cell part	GO:0003824;GO:0004177;GO:0005488;GO:0005515;GO:0008233;GO:0008237;GO:0008238;GO:0008270;GO:0016787;GO:0043167;GO:0043169;GO:0046872;GO:0046914;GO:0070011	catalytic activity;aminopeptidase activity;binding;protein binding;peptidase activity;metallopeptidase activity;exopeptidase activity;zinc ion binding;hydrolase activity;ion binding;cation binding;metal ion binding;transition metal ion binding;peptidase activity, acting on L-amino acid peptides	GO:0006508;GO:0008152;GO:0009987;GO:0019538;GO:0043170;GO:0044237;GO:0044238;GO:0044260;GO:0044267	proteolysis;metabolic process;cellular process;protein metabolic process;macromolecule metabolic process;cellular metabolic process;primary metabolic process;cellular macromolecule metabolic process;cellular protein metabolic process	hsa:9520			K08776	6	8	8	8	8	8	8	8	8	8	8.7	8.7	8.7	103.28	919	3.2104e-44	0.24216	1.1325	0.16976	0.18812	23.002	8	2240400	1845000
395	263;264	109	116;131	IPI00025091;IPI00748962	8;4	40S ribosomal protein S11	RPS11	40S ribosomal protein S11;hypothetical protein	P62280;B2R4F5	ENSG00000142534	OTTHUMP00000077985;OTTHUMP00000169978	NP_001006;XP_001720455	PF00366	Ribosomal_S17	Ribosomal protein S17	GO:0005622;GO:0005829;GO:0005840;GO:0015934;GO:0015935;GO:0022625;GO:0022627;GO:0030529;GO:0032991;GO:0033279;GO:0043226;GO:0043228;GO:0043229;GO:0043232;GO:0044422;GO:0044424;GO:0044444;GO:0044445;GO:0044446;GO:0044464	intracellular;cytosol;ribosome;large ribosomal subunit;small ribosomal subunit;cytosolic large ribosomal subunit;cytosolic small ribosomal subunit;ribonucleoprotein complex;macromolecular complex;ribosomal subunit;organelle;non-membrane-bounded organelle;intracellular organelle;intracellular non-membrane-bounded organelle;organelle part;intracellular part;cytoplasmic part;cytosolic part;intracell…	GO:0003676;GO:0003723;GO:0003735;GO:0005198;GO:0005488;GO:0005515;GO:0019843	nucleic acid binding;RNA binding;structural constituent of ribosome;structural molecule activity;binding;protein binding;rRNA binding	GO:0006412;GO:0006414;GO:0008152;GO:0009058;GO:0009059;GO:0009987;GO:0019538;GO:0034645;GO:0034960;GO:0034961;GO:0043170;GO:0043283;GO:0043284;GO:0044237;GO:0044238;GO:0044249;GO:0044260;GO:0044267	translation;translational elongation;metabolic process;biosynthetic process;macromolecule biosynthetic process;cellular process;protein metabolic process;cellular macromolecule biosynthetic process;cellular biopolymer metabolic process;cellular biopolymer biosynthetic process;macromolecule metabolic process;biopolymer metabolic process;biopolymer biosynthetic process;cellular metabolic process;pr…	hsa:6205	ko03010	Ribosome	K02949	2	8	8	10	8	8	10	8	8	10	43.7	43.7	43.7	18.431	158	3.3447e-16	0.32782	1.132	0.1702	0.18865	36.944	9	4949100	3524800
151		442		IPI00008943;IPI00019918;IPI00027599;IPI00155054;IPI00556368;IPI00556256	2;2;2;2;1;1	ATP-dependent RNA helicase DDX19B;DEAD box protein 19B;DEAD box RNA helicase DEAD5;ATP-dependent RNA helicase DDX19A;DEAD box protein 19A;DDX19-like protein;cDNA FLJ50635, highly similar to ATP-dependent RNA helicase DDX19A (EC 3.6.1.-);cDNA FLJ50567, highly similar to ATP-dependent RNA helicase DDX19B (HCG1998531, isoform CRA_d);DDX19-like protein variant	DDX19B;DBP5;DDX19;DDX19A;DDX19L;DKFZp686C21137;hCG_1998531	Isoform 1 of ATP-dependent RNA helicase DDX19B;ATP-dependent RNA helicase DDX19A;cDNA FLJ52357, highly similar to ATP-dependent RNA helicase DDX19B;cDNA FLJ50635, highly similar to ATP-dependent RNA helicase DDX19A;DEAD (Asp-Glu-Ala-As) box polypeptide 19 isoform 3;DDX19-like protein variant (Fragment)	Q9UMR2-1;Q9UMR2;B3KNE9;Q2NL95;Q53G16;Q7Z4W5;Q9HBZ9;Q9NUU7;B2RPL0;B4DRZ7;Q69YM2;Q9UMR2-2;B4DXS6;B4DS24;Q68DY7;B4DL69;Q96KE7;Q59FQ9	ENSG00000157349;ENSG00000168872	OTTHUMP00000080408;OTTHUMP00000174901;OTTHUMP00000080517;OTTHUMP00000174903;OTTHUMP00000080409;OTTHUMP00000080407;OTTHUMP00000080410	NP_009173;NP_060802;NP_001014451;NP_001014449	PF00270;PF00271	DEAD;Helicase_C	DEAD/DEAH box helicase;Helicase conserved C-terminal domain	GO:0005634;GO:0005643;GO:0005737;GO:0016020;GO:0031090;GO:0031965;GO:0032991;GO:0043226;GO:0043227;GO:0043229;GO:0043231;GO:0043234;GO:0044422;GO:0044424;GO:0044425;GO:0044428;GO:0044446;GO:0044464;GO:0046930	nucleus;nuclear pore;cytoplasm;membrane;organelle membrane;nuclear membrane;macromolecular complex;organelle;membrane-bounded organelle;intracellular organelle;intracellular membrane-bounded organelle;protein complex;organelle part;intracellular part;membrane part;nuclear part;intracellular organelle part;cell part;pore complex	GO:0000166;GO:0003676;GO:0003723;GO:0003824;GO:0004386;GO:0005488;GO:0005515;GO:0005524;GO:0008026;GO:0016462;GO:0016787;GO:0016817;GO:0016818;GO:0016887;GO:0017076;GO:0017111;GO:0030554;GO:0032553;GO:0032555;GO:0032559;GO:0042623;GO:0070035	nucleotide binding;nucleic acid binding;RNA binding;catalytic activity;helicase activity;binding;protein binding;ATP binding;ATP-dependent helicase activity;pyrophosphatase activity;hydrolase activity;hydrolase activity, acting on acid anhydrides;hydrolase activity, acting on acid anhydrides, in phosphorus-containing anhydrides;ATPase activity;purine nucleotide binding;nucleoside-triphosphatase a…	GO:0006405;GO:0006406;GO:0006810;GO:0006886;GO:0006913;GO:0015031;GO:0015931;GO:0045184;GO:0046907;GO:0050657;GO:0050658;GO:0051028;GO:0051168;GO:0051169;GO:0051234;GO:0051236;GO:0051649;GO:0065002	RNA export from nucleus;mRNA export from nucleus;transport;intracellular protein transport;nucleocytoplasmic transport;protein transport;nucleobase, nucleoside, nucleotide and nucleic acid transport;establishment of protein localization;intracellular transport;nucleic acid transport;RNA transport;mRNA transport;nuclear export;nuclear transport;establishment of localization;establishment of RNA lo…	hsa:55308;hsa:11269	ko00500;ko00790	Starch and sucrose metabolism;Folate biosynthesis	K01529	6	2	2	2	2	2	2	2	2	2	3.8	3.8	3.8	53.926	479	0.0062805	0.28015	1.1319	0.17035	0.14965	28.9	2	93099	93099
661;662;663	431	58;105;126	35	IPI00221093;IPI00791157;IPI00414603;IPI00478114;IPI00797968;IPI00743305;IPI00878027;IPI00844369	6;5;4;3;3;2;2;1	40S ribosomal protein S17;Uncharacterized protein ENSP00000352682	RPS17	40S ribosomal protein S17;16 kDa protein;similar to 40S ribosomal protein S17;Uncharacterized protein ENSP00000352682;11 kDa protein	P08708;B2R4U4;A6NH77	ENSG00000182774;ENSG00000184779;ENSG00000197575	OTTHUMP00000176550;OTTHUMP00000176579;OTTHUMP00000190866;OTTHUMP00000176548;OTTHUMP00000176547;OTTHUMP00000176580	NP_001012;NP_001073968	PF00833	Ribosomal_S17e	Ribosomal S17	GO:0005622;GO:0005829;GO:0005840;GO:0015935;GO:0022627;GO:0030529;GO:0032991;GO:0033279;GO:0043226;GO:0043228;GO:0043229;GO:0043232;GO:0044422;GO:0044424;GO:0044444;GO:0044445;GO:0044446;GO:0044464	intracellular;cytosol;ribosome;small ribosomal subunit;cytosolic small ribosomal subunit;ribonucleoprotein complex;macromolecular complex;ribosomal subunit;organelle;non-membrane-bounded organelle;intracellular organelle;intracellular non-membrane-bounded organelle;organelle part;intracellular part;cytoplasmic part;cytosolic part;intracellular organelle part;cell part	GO:0003676;GO:0003723;GO:0003735;GO:0005198;GO:0005488	nucleic acid binding;RNA binding;structural constituent of ribosome;structural molecule activity;binding	GO:0006412;GO:0006413;GO:0006414;GO:0008152;GO:0009058;GO:0009059;GO:0009987;GO:0016043;GO:0019538;GO:0022607;GO:0022618;GO:0032502;GO:0034101;GO:0034621;GO:0034622;GO:0034645;GO:0034960;GO:0034961;GO:0042592;GO:0043170;GO:0043283;GO:0043284;GO:0043933;GO:0044237;GO:0044238;GO:0044249;GO:0044260;GO:0044267;GO:0048532;GO:0048872;GO:0065003;GO:0065007;GO:0065008	translation;translational initiation;translational elongation;metabolic process;biosynthetic process;macromolecule biosynthetic process;cellular process;cellular component organization;protein metabolic process;cellular component assembly;ribonucleoprotein complex assembly;developmental process;erythrocyte homeostasis;cellular macromolecular complex subunit organization;cellular macromolecular co…	hsa:6218				8	6	6	6	6	6	6	6	6	6	51.9	51.9	51.9	15.55	135	1.3973e-37	0.21408	1.1317	0.17053	0.18903	38.89	10	5089900	4059500
				IPI00604620;IPI00827674;IPI00444262;IPI00183526	24;24;22;14	Nucleolin;Protein C23;cDNA FLJ10452 fis, clone NT2RP1000966, highly similar to NUCLEOLIN (Nucleolin, isoform CRA_c);cDNA FLJ45706 fis, clone FEBRA2028457, highly similar to Nucleolin;NCL protein	NCL;hCG_33980	Nucleolin;Nucleolin, isoform CRA_c;cDNA FLJ45706 fis, clone FEBRA2028457, highly similar to Nucleolin;NCL protein	P19338;B3KTP9;B3KM80;Q6ZS99;Q9BQ02;Q9UCF0	ENSG00000115053		NP_005372	PF00076;PF09538	RRM_1;FYDLN_acid	RNA recognition motif. (a.k.a. RRM, RBD, or RNP domain);Protein of unknown function (FYDLN_acid)	GO:0005634;GO:0005730;GO:0005938;GO:0043226;GO:0043227;GO:0043228;GO:0043229;GO:0043231;GO:0043232;GO:0044422;GO:0044424;GO:0044428;GO:0044444;GO:0044446;GO:0044464	nucleus;nucleolus;cell cortex;organelle;membrane-bounded organelle;non-membrane-bounded organelle;intracellular organelle;intracellular membrane-bounded organelle;intracellular non-membrane-bounded organelle;organelle part;intracellular part;nuclear part;cytoplasmic part;intracellular organelle part;cell part	GO:0000166;GO:0003676;GO:0003677;GO:0003723;GO:0005488;GO:0005515;GO:0008022	nucleotide binding;nucleic acid binding;DNA binding;RNA binding;binding;protein binding;protein C-terminus binding	GO:0001525;GO:0032502;GO:0048646	angiogenesis;developmental process;anatomical structure formation	hsa:4691				4	24	24	28	24	24	28	24	24	28	31	31	31	76.613	710	9.5701e-195	0.24658	1.1308	0.17142	0.19009	24.25	30	38269000	30532000
870;871;872;873;874;875;876	567;568;569;570;571;572	363;466;513;602;617;620;621	366;412;521;564;589;590	IPI00414676;IPI00555614;IPI00515119;IPI00455599;IPI00514027;IPI00640129;IPI00746291;IPI00411633;IPI00555915	42;20;10;9;9;9;8;4;2	Heat shock protein HSP 90-beta;HSP 84	HSP90AB1;HSP90B;HSPC2;HSPCB	Heat shock protein HSP 90-beta	P08238;A8K3W9;B2R5P0;B4DGL0;B4DMA2;Q6PK50;Q9H6X9	ENSG00000096384	OTTHUMP00000016517;OTTHUMP00000016518;OTTHUMP00000016519	NP_031381	PF02518;PF00183	HATPase_c;HSP90	Histidine kinase-, DNA gyrase B-, and HSP90-like ATPase;Hsp90 protein	GO:0005737;GO:0016023;GO:0031410;GO:0031982;GO:0031988;GO:0042470;GO:0043226;GO:0043227;GO:0043229;GO:0043231;GO:0044424;GO:0044444;GO:0044464;GO:0048770	cytoplasm;cytoplasmic membrane-bounded vesicle;cytoplasmic vesicle;vesicle;membrane-bounded vesicle;melanosome;organelle;membrane-bounded organelle;intracellular organelle;intracellular membrane-bounded organelle;intracellular part;cytoplasmic part;cell part;pigment granule	GO:0000166;GO:0005488;GO:0005515;GO:0005524;GO:0017076;GO:0019904;GO:0030234;GO:0030235;GO:0030554;GO:0030911;GO:0032553;GO:0032555;GO:0032559;GO:0051082	nucleotide binding;binding;protein binding;ATP binding;purine nucleotide binding;protein domain specific binding;enzyme regulator activity;nitric-oxide synthase regulator activity;adenyl nucleotide binding;TPR domain binding;ribonucleotide binding;purine ribonucleotide binding;adenyl ribonucleotide binding;unfolded protein binding	GO:0006457;GO:0006950;GO:0006986;GO:0008152;GO:0009607;GO:0009889;GO:0009891;GO:0009893;GO:0009987;GO:0019222;GO:0019538;GO:0031323;GO:0031325;GO:0031326;GO:0031328;GO:0042221;GO:0043170;GO:0044237;GO:0044238;GO:0044260;GO:0044267;GO:0045428;GO:0045429;GO:0048518;GO:0048522;GO:0050789;GO:0050794;GO:0050896;GO:0051171;GO:0051173;GO:0051789;GO:0065007	protein folding;response to stress;response to unfolded protein;metabolic process;response to biotic stimulus;regulation of biosynthetic process;positive regulation of biosynthetic process;positive regulation of metabolic process;cellular process;regulation of metabolic process;protein metabolic process;regulation of cellular metabolic process;positive regulation of cellular metabolic process;reg…	hsa:3326	ko04914;ko04612;ko05215	Progesterone-mediated oocyte maturation;Antigen processing and presentation;Prostate cancer	K04079	9	42	42	54	42	42	54	26	26	34	51.1	51.1	34.1	83.263	724	7.4168e-301	0.25832	1.1268	0.17549	0.19492	30.893	53	134680000	105350000
	627;628		132;140	IPI00792352;IPI00796462;IPI00795671;IPI00643041;IPI00795109;IPI00044779	10;10;10;10;4;4	GTP-binding nuclear protein Ran;GTPase Ran;Ras-related nuclear protein;Ras-like protein TC4;Androgen receptor-associated protein 24	RAN;ARA24;OK/SW-cl.81	26 kDa protein;27 kDa protein;Putative uncharacterized protein RAN;GTP-binding nuclear protein Ran	B5MDF5;P62826;A8K3Z8	ENSG00000132341	OTTHUMP00000166078;OTTHUMP00000169870;OTTHUMP00000166102;OTTHUMP00000166103;OTTHUMP00000166077;OTTHUMP00000169874	NP_006316	PF00071	Ras	Ras family	GO:0000785;GO:0005634;GO:0005643;GO:0005654;GO:0005737;GO:0005829;GO:0016023;GO:0031410;GO:0031982;GO:0031988;GO:0032991;GO:0042470;GO:0043226;GO:0043227;GO:0043229;GO:0043231;GO:0043234;GO:0044422;GO:0044424;GO:0044425;GO:0044427;GO:0044428;GO:0044444;GO:0044446;GO:0044464;GO:0046930;GO:0048770	chromatin;nucleus;nuclear pore;nucleoplasm;cytoplasm;cytosol;cytoplasmic membrane-bounded vesicle;cytoplasmic vesicle;vesicle;membrane-bounded vesicle;macromolecular complex;melanosome;organelle;membrane-bounded organelle;intracellular organelle;intracellular membrane-bounded organelle;protein complex;organelle part;intracellular part;membrane part;chromosomal part;nuclear part;cytoplasmic part;i…	GO:0000166;GO:0003682;GO:0003712;GO:0003713;GO:0003824;GO:0003924;GO:0005102;GO:0005488;GO:0005515;GO:0005525;GO:0008134;GO:0016462;GO:0016563;GO:0016787;GO:0016817;GO:0016818;GO:0017076;GO:0017111;GO:0019001;GO:0030528;GO:0032553;GO:0032555;GO:0032561;GO:0035257;GO:0035258;GO:0050681;GO:0051427	nucleotide binding;chromatin binding;transcription cofactor activity;transcription coactivator activity;catalytic activity;GTPase activity;receptor binding;binding;protein binding;GTP binding;transcription factor binding;pyrophosphatase activity;transcription activator activity;hydrolase activity;hydrolase activity, acting on acid anhydrides;hydrolase activity, acting on acid anhydrides, in phosp…	GO:0000226;GO:0006139;GO:0006259;GO:0006355;GO:0006405;GO:0006605;GO:0006611;GO:0006810;GO:0006886;GO:0006913;GO:0007017;GO:0007051;GO:0007052;GO:0007067;GO:0007154;GO:0007165;GO:0007242;GO:0007264;GO:0008152;GO:0009889;GO:0009891;GO:0009893;GO:0009987;GO:0010468;GO:0010556;GO:0010557;GO:0010604;GO:0010628;GO:0015031;GO:0015931;GO:0019219;GO:0019222;GO:0022402;GO:0022403;GO:0030518;GO:0030521;GO:…	microtubule cytoskeleton organization and biogenesis;nucleobase, nucleoside, nucleotide and nucleic acid metabolic process;DNA metabolic process;regulation of transcription, DNA-dependent;RNA export from nucleus;protein targeting;protein export from nucleus;transport;intracellular protein transport;nucleocytoplasmic transport;microtubule-based process;spindle organization and biogenesis;mitotic s…	hsa:5901			K07936	6	10	10	12	10	10	12	10	10	12	43.2	43.2	43.2	26.409	236	3.4271e-59	0.28891	1.1242	0.17816	0.19807	22.368	13	22093000	17104000
				IPI00300371;IPI00828110	3;2	Splicing factor 3B subunit 3;Spliceosome-associated protein 130;Pre-mRNA-splicing factor SF3b 130 kDa subunit;STAF130	SF3B3;KIAA0017;SAP130	Isoform 1 of Splicing factor 3B subunit 3;Isoform 3 of Splicing factor 3B subunit 3	Q15393-1;Q15393;A8K6V3;B3KM77;B3KQH1;Q15393-3	ENSG00000189091	OTTHUMP00000081478;OTTHUMP00000174907	NP_036558	PF03178	CPSF_A	CPSF A subunit region	GO:0005634;GO:0005681;GO:0030529;GO:0030532;GO:0032991;GO:0043226;GO:0043227;GO:0043229;GO:0043231;GO:0044422;GO:0044424;GO:0044428;GO:0044446;GO:0044464	nucleus;spliceosome;ribonucleoprotein complex;small nuclear ribonucleoprotein complex;macromolecular complex;organelle;membrane-bounded organelle;intracellular organelle;intracellular membrane-bounded organelle;organelle part;intracellular part;nuclear part;intracellular organelle part;cell part	GO:0003676;GO:0003824;GO:0005488;GO:0005515;GO:0031202	nucleic acid binding;catalytic activity;binding;protein binding;RNA splicing factor activity, transesterification mechanism	GO:0000375;GO:0000377;GO:0000398;GO:0006139;GO:0006396;GO:0006397;GO:0006461;GO:0008152;GO:0008380;GO:0009987;GO:0016043;GO:0016070;GO:0016071;GO:0022607;GO:0032502;GO:0034960;GO:0043170;GO:0043283;GO:0043933;GO:0044237;GO:0044238;GO:0044260;GO:0048532;GO:0065003	RNA splicing, via transesterification reactions;RNA splicing, via transesterification reactions with bulged adenosine as nucleophile;nuclear mRNA splicing, via spliceosome;nucleobase, nucleoside, nucleotide and nucleic acid metabolic process;RNA processing;mRNA processing;protein complex assembly;metabolic process;RNA splicing;cellular process;cellular component organization;RNA metabolic process…	hsa:23450				2	3	3	3	3	3	3	3	3	3	3.1	3.1	3.1	135.58	1217	1.5493e-29	0.28978	1.1239	0.17848	0.15628	35.564	3	398340	320910
973;974;975;976	629;630	207;274;311;612	394;476	IPI00643920;IPI00792641;IPI00793119;IPI00789310;IPI00788802	27;25;19;17;2	Transketolase;cDNA FLJ36348 fis, clone THYMU2007025, highly similar to TRANSKETOLASE;cDNA FLJ32530 fis, clone SMINT2000185, highly similar to TRANSKETOLASE	TKT;DKFZp686J13123	cDNA FLJ54957, highly similar to Transketolase;transketolase isoform 2;cDNA FLJ32530 fis, clone SMINT2000185, highly similar to TRANSKETOLASE;37 kDa protein	P29401;A8K089;B4DE31;B4E022;Q53EM5;B3KSI4;B4DVU1;Q6MZE3;B3KPZ8	ENSG00000163931	OTTHUMP00000171590;OTTHUMP00000171592;OTTHUMP00000171591;OTTHUMP00000171593	NP_001055;NP_001128527;NP_001128528	PF02779;PF02780;PF00456	Transket_pyr;Transketolase_C;Transketolase_N	Transketolase, pyrimidine binding domain;Transketolase, C-terminal domain;Transketolase, thiamine diphosphate binding domain	GO:0005829;GO:0044424;GO:0044444;GO:0044464	cytosol;intracellular part;cytoplasmic part;cell part	GO:0003824;GO:0004802;GO:0005488;GO:0005509;GO:0005515;GO:0016740;GO:0016744;GO:0043167;GO:0043169;GO:0046872	catalytic activity;transketolase activity;binding;calcium ion binding;protein binding;transferase activity;transferase activity, transferring aldehyde or ketonic groups;ion binding;cation binding;metal ion binding	GO:0008152;GO:0040008;GO:0050789;GO:0065007	metabolic process;regulation of growth;regulation of biological process;biological regulation	hsa:7086	ko00030;ko00710;ko01051	Pentose phosphate pathway;Carbon fixation;Biosynthesis of ansamycins	K00615	5	27	27	34	27	27	34	27	27	34	47.2	47.2	47.2	68.741	631	2.5094e-172	0.24177	1.1226	0.17982	0.20005	36.766	34	63287000	49663000
				IPI00026182;IPI00873113;IPI00908400;IPI00852796;IPI00853571	4;4;3;1;1	F-actin-capping protein subunit alpha-2;CapZ alpha-2;Uncharacterized protein CAPZA2;cDNA FLJ50113, highly similar to F-actin capping protein alpha-2 subunit	CAPZA2	F-actin-capping protein subunit alpha-2;Putative uncharacterized protein CAPZA2;cDNA FLJ50113, highly similar to F-actin capping protein alpha-2 subunit	P47755;A4D0V4;Q53GC7;Q53GE2;A8MW68;B4DE01	ENSG00000198898	OTTHUMP00000024803	NP_006127	PF01267	F-actin_cap_A	F-actin capping protein alpha subunit	GO:0005737;GO:0005856;GO:0008290;GO:0015629;GO:0032991;GO:0043226;GO:0043228;GO:0043229;GO:0043232;GO:0043234;GO:0044422;GO:0044424;GO:0044430;GO:0044446;GO:0044464	cytoplasm;cytoskeleton;F-actin capping protein complex;actin cytoskeleton;macromolecular complex;organelle;non-membrane-bounded organelle;intracellular organelle;intracellular non-membrane-bounded organelle;protein complex;organelle part;intracellular part;cytoskeletal part;intracellular organelle part;cell part	GO:0003779;GO:0005488;GO:0005515;GO:0008092	actin binding;binding;protein binding;cytoskeletal protein binding	GO:0006461;GO:0006928;GO:0008064;GO:0009892;GO:0009987;GO:0010605;GO:0010639;GO:0016043;GO:0019222;GO:0022607;GO:0030029;GO:0030036;GO:0030832;GO:0030834;GO:0030835;GO:0031323;GO:0031324;GO:0032268;GO:0032269;GO:0032502;GO:0032535;GO:0032956;GO:0032970;GO:0033043;GO:0043933;GO:0048519;GO:0048523;GO:0048532;GO:0050789;GO:0050794;GO:0051016;GO:0051128;GO:0051129;GO:0051246;GO:0051248;GO:0051493;GO:…	protein complex assembly;cell motion;regulation of actin polymerization or depolymerization;negative regulation of metabolic process;cellular process;negative regulation of macromolecule metabolic process;negative regulation of organelle organization and biogenesis;cellular component organization;regulation of metabolic process;cellular component assembly;actin filament-based process;actin cytosk…	hsa:830			K10364	5	4	4	4	2	2	2	2	2	2	16.1	11.5	11.5	32.949	286	2.107e-08	0.27148	1.1216	0.18085	0.15821	8.8413	4	1134200	862670
				IPI00007676;IPI00788741	3;1	Estradiol 17-beta-dehydrogenase 12;17-beta-hydroxysteroid dehydrogenase 12;3-ketoacyl-CoA reductase	HSD17B12	Estradiol 17-beta-dehydrogenase 12	Q53GQ0;A8K9B0;B3KQJ0;B4DWS6	ENSG00000149084		NP_057226	PF00106	adh_short	short chain dehydrogenase	GO:0005783;GO:0005789;GO:0016020;GO:0016021;GO:0031090;GO:0031224;GO:0043226;GO:0043227;GO:0043229;GO:0043231;GO:0044422;GO:0044424;GO:0044425;GO:0044432;GO:0044444;GO:0044446;GO:0044464	endoplasmic reticulum;endoplasmic reticulum membrane;membrane;integral to membrane;organelle membrane;intrinsic to membrane;organelle;membrane-bounded organelle;intracellular organelle;intracellular membrane-bounded organelle;organelle part;intracellular part;membrane part;endoplasmic reticulum part;cytoplasmic part;intracellular organelle part;cell part	GO:0003824;GO:0004303;GO:0005488;GO:0016229;GO:0016491;GO:0016614;GO:0016616;GO:0033764	catalytic activity;estradiol 17-beta-dehydrogenase activity;binding;steroid dehydrogenase activity;oxidoreductase activity;oxidoreductase activity, acting on CH-OH group of donors;oxidoreductase activity, acting on the CH-OH group of donors, NAD or NADP as acceptor;steroid dehydrogenase activity, acting on the CH-OH group of donors, NAD or NADP as acceptor	GO:0006629;GO:0006694;GO:0008152;GO:0008202;GO:0008610;GO:0009058;GO:0009987;GO:0044237;GO:0044238;GO:0044249;GO:0044255;GO:0055114	lipid metabolic process;steroid biosynthetic process;metabolic process;steroid metabolic process;lipid biosynthetic process;biosynthetic process;cellular process;cellular metabolic process;primary metabolic process;cellular biosynthetic process;cellular lipid metabolic process;oxidation reduction	hsa:51144	ko00150;ko01040	Androgen and estrogen metabolism;Biosynthesis of unsaturated fatty acids	K00044;K10251	2	3	3	4	3	3	4	3	3	4	13.1	13.1	13.1	34.324	312	9.3696e-13	0.26129	1.1211	0.1814	0.15866	1.4092	3	633650	505630
				IPI00218693;IPI00642457;IPI00816267	3;3;1	Adenine phosphoribosyltransferase	APRT	Adenine phosphoribosyltransferase;adenine phosphoribosyltransferase isoform b	P07741	ENSG00000198931	OTTHUMP00000080152	NP_000476;NP_001025189	PF00156	Pribosyltran	Phosphoribosyl transferase domain	GO:0005737;GO:0005829;GO:0044424;GO:0044444;GO:0044464	cytoplasm;cytosol;intracellular part;cytoplasmic part;cell part	GO:0000166;GO:0002054;GO:0002055;GO:0002060;GO:0003824;GO:0003999;GO:0005488;GO:0005515;GO:0016208;GO:0016740;GO:0016757;GO:0016763;GO:0017076;GO:0030554;GO:0032553;GO:0032555;GO:0032559	nucleotide binding;nucleobase binding;adenine binding;purine binding;catalytic activity;adenine phosphoribosyltransferase activity;binding;protein binding;AMP binding;transferase activity;transferase activity, transferring glycosyl groups;transferase activity, transferring pentosyl groups;purine nucleotide binding;adenyl nucleotide binding;ribonucleotide binding;purine ribonucleotide binding;aden…	GO:0006139;GO:0006144;GO:0006166;GO:0006168;GO:0006725;GO:0007610;GO:0007625;GO:0008152;GO:0009112;GO:0009116;GO:0009119;GO:0009987;GO:0042278;GO:0043094;GO:0043096;GO:0043101;GO:0043174;GO:0044237;GO:0044238;GO:0046083;GO:0046128;GO:0046483;GO:0050896;GO:0055086	nucleobase, nucleoside, nucleotide and nucleic acid metabolic process;purine base metabolic process;purine ribonucleoside salvage;adenine salvage;cellular aromatic compound metabolic process;behavior;grooming behavior;metabolic process;nucleobase metabolic process;nucleoside metabolic process;ribonucleoside metabolic process;cellular process;purine nucleoside metabolic process;cellular metabolic …	hsa:353	ko00230	Purine metabolism	K00759	3	3	3	3	3	3	3	3	3	3	17.2	17.2	17.2	19.608	180	1.1632e-08	0.39916	1.1204	0.18216	0.15927	26.015	3	704540	500890
152	116	173	23	IPI00008964;IPI00871366;IPI00005719;IPI00873902;IPI00374519;IPI00896425;IPI00022134;IPI00185217;IPI00735546;IPI00334174;IPI00909683;IPI00024282;IPI00028481;IPI00556414;IPI00790414;IPI00743949;IPI00903040	6;6;5;5;5;5;4;4;4;2;1;1;1;1;1;1;1	Ras-related protein Rab-1B;Small GTP-binding protein;Ras-related protein Rab-1A;YPT1-related protein;Putative Ras-related protein Rab-1C;RAB1B protein;Putative small GTP-binding protein (Rab1b)	RAB1B;rab1b;RAB1A;RAB1;RAB1C	Ras-related protein Rab-1B;Small GTP-binding protein;Isoform 1 of Ras-related protein Rab-1A;23 kDa protein;Putative Ras-related protein Rab-1C;RAB1B protein;Putative small GTP-binding protein;Isoform 3 of Ras-related protein Rab-1A;similar to RAB1, member RAS oncogene family	Q9H0U4;A8K7S1;Q92927;P62820-1;P62820;Q5U0I6;Q92928;Q6FIG4;Q9H1C9;P62820-3;Q6FIE7	ENSG00000174903;ENSG00000138069		NP_112243;NP_004152;NP_056358;XP_945555	PF00071	Ras	Ras family	GO:0005737;GO:0005794;GO:0016020;GO:0043226;GO:0043227;GO:0043229;GO:0043231;GO:0044424;GO:0044444;GO:0044464;GO:0005783;GO:0005622	cytoplasm;Golgi apparatus;membrane;organelle;membrane-bounded organelle;intracellular organelle;intracellular membrane-bounded organelle;intracellular part;cytoplasmic part;cell part;endoplasmic reticulum;intracellular	GO:0000166;GO:0005488;GO:0005515;GO:0005525;GO:0017076;GO:0019001;GO:0032553;GO:0032555;GO:0032561;GO:0003824;GO:0003924;GO:0016462;GO:0016787;GO:0016817;GO:0016818;GO:0017111;GO:0005524;GO:0008134;GO:0030554;GO:0032559	nucleotide binding;binding;protein binding;GTP binding;purine nucleotide binding;guanyl nucleotide binding;ribonucleotide binding;purine ribonucleotide binding;guanyl ribonucleotide binding;catalytic activity;GTPase activity;pyrophosphatase activity;hydrolase activity;hydrolase activity, acting on acid anhydrides;hydrolase activity, acting on acid anhydrides, in phosphorus-containing anhydrides;n…	GO:0006810;GO:0007154;GO:0007165;GO:0007242;GO:0007264;GO:0009987;GO:0015031;GO:0045184;GO:0050789;GO:0050794;GO:0051234;GO:0065007;GO:0016192;GO:0006355;GO:0009889;GO:0010468;GO:0010556;GO:0019219;GO:0019222;GO:0031323;GO:0045449;GO:0051252;GO:0060255	transport;cell communication;signal transduction;intracellular signaling cascade;small GTPase mediated signal transduction;cellular process;protein transport;establishment of protein localization;regulation of biological process;regulation of cellular process;establishment of localization;biological regulation;vesicle-mediated transport;regulation of transcription, DNA-dependent;regulation of bio…	hsa:81876;hsa:5861			K07875;K07874	17	6	6	9	6	6	9	6	6	9	35.3	35.3	35.3	22.171	201	4.3701e-09	0.33825	1.1196	0.18292	0.20372	18.329	6	3591000	2649000
22;24;28;29;334		46;49;84;192;327		IPI00023006;IPI00021428;IPI00008603;IPI00025416;IPI00878173;IPI00514530;IPI00414057;IPI00645534	19;19;18;18;17;14;13;9	Actin, alpha cardiac muscle 1;Alpha-cardiac actin;Actin, alpha skeletal muscle;Alpha-actin-1;Actin, aortic smooth muscle;Alpha-actin-2;Cell growth-inhibiting gene 46 protein;Actin, gamma-enteric smooth muscle;Smooth muscle gamma-actin;Gamma-2-actin;Alpha-actin-3;cDNA FLJ39583 fis, clone SKMUS2004897, highly similar to ACTIN, ALPHA SKELETAL MUSCLE;Uncharacterized protein ACTA1;Actin alpha 1 skelet…	ACTC1;ACTC;ACTA1;ACTA;ACTA2;ACTSA;ACTVS;GIG46;ACTG2;ACTA3;ACTL3;ACTSG;RP5-1068B5.2-002	Actin, alpha cardiac muscle 1;Actin, alpha skeletal muscle;Actin, aortic smooth muscle;Actin, gamma-enteric smooth muscle;cDNA FLJ39583 fis, clone SKMUS2004897, highly similar to ACTIN, ALPHA SKELETAL MUSCLE;Putative uncharacterized protein ACTA1;Actin alpha 1 skeletal muscle protein	P68032;B3KPP5;B4E315;P68133;Q5T8M9;P62736;A8K3K1;B2R8A4;B4DUI8;Q13707;P63267;B2R7E7;B3KW67;Q562S2;B3KUD3;Q5T8M7;A6NL76;Q5T8M8;Q7Z7J6	ENSG00000159251;ENSG00000143632;ENSG00000107796;ENSG00000163017	OTTHUMP00000160081;OTTHUMP00000176163;OTTHUMP00000036123;OTTHUMP00000020042;OTTHUMP00000160245;OTTHUMP00000037464;OTTHUMP00000037465	NP_005150;NP_001091;NP_001604;NP_001606	PF00022	Actin	Actin	GO:0005737;GO:0005856;GO:0005884;GO:0030017;GO:0031674;GO:0042643;GO:0043226;GO:0043228;GO:0043229;GO:0043232;GO:0044422;GO:0044424;GO:0044430;GO:0044444;GO:0044446;GO:0044449;GO:0044464;GO:0001725;GO:0005865;GO:0032432	cytoplasm;cytoskeleton;actin filament;sarcomere;I band;actomyosin, actin part;organelle;non-membrane-bounded organelle;intracellular organelle;intracellular non-membrane-bounded organelle;organelle part;intracellular part;cytoskeletal part;cytoplasmic part;intracellular organelle part;contractile fiber part;cell part;stress fiber;striated muscle thin filament;actin filament bundle	GO:0000166;GO:0003824;GO:0005198;GO:0005488;GO:0005515;GO:0005524;GO:0008092;GO:0016462;GO:0016787;GO:0016817;GO:0016818;GO:0016887;GO:0017022;GO:0017076;GO:0017111;GO:0030554;GO:0032553;GO:0032555;GO:0032559;GO:0005200;GO:0043531	nucleotide binding;catalytic activity;structural molecule activity;binding;protein binding;ATP binding;cytoskeletal protein binding;pyrophosphatase activity;hydrolase activity;hydrolase activity, acting on acid anhydrides;hydrolase activity, acting on acid anhydrides, in phosphorus-containing anhydrides;ATPase activity;myosin binding;purine nucleotide binding;nucleoside-triphosphatase activity;ad…	GO:0003008;GO:0003013;GO:0003015;GO:0006810;GO:0006915;GO:0007015;GO:0008219;GO:0009653;GO:0009887;GO:0009987;GO:0012501;GO:0016043;GO:0016265;GO:0022607;GO:0030029;GO:0030036;GO:0030048;GO:0030239;GO:0030240;GO:0030705;GO:0031032;GO:0032501;GO:0032502;GO:0046907;GO:0048532;GO:0048644;GO:0051234;GO:0051649;GO:0055003;GO:0055008;GO:0060047;GO:0003012;GO:0006936;GO:0048468;GO:0048741;GO:0048747	system process;circulatory system process;heart process;transport;apoptosis;actin filament organization;cell death;anatomical structure morphogenesis;organ morphogenesis;cellular process;programmed cell death;cellular component organization;death;cellular component assembly;actin filament-based process;actin cytoskeleton organization;actin filament-based movement;myofibril assembly;muscle thin fi…	hsa:70;hsa:58;hsa:59;hsa:72	ko05110	Vibrio cholerae infection	K10354	8	19	21	29	2	2	2	2	2	2	37.4	6.9	6.9	42.019	377	6.3387e-76	0.32956	1.119	0.1836	0.20453	34.147	45	273620000	199050000
95;96;97;98	73	43;133;268;332	263	IPI00003925;IPI00549885;IPI00798351;IPI00555722	6;6;5;1	Pyruvate dehydrogenase E1 component subunit beta, mitochondrial	PDHB;PHE1B	Isoform 1 of Pyruvate dehydrogenase E1 component subunit beta, mitochondrial;Isoform 2 of Pyruvate dehydrogenase E1 component subunit beta, mitochondrial;35 kDa protein	P11177-1;P11177;B2R7L0;P11177-2;B4DDD7	ENSG00000168291	OTTHUMP00000171697;OTTHUMP00000171698;OTTHUMP00000171699	NP_000916	PF02779;PF02780	Transket_pyr;Transketolase_C	Transketolase, pyrimidine binding domain;Transketolase, C-terminal domain	GO:0005739;GO:0005759;GO:0043226;GO:0043227;GO:0043229;GO:0043231;GO:0044422;GO:0044424;GO:0044429;GO:0044444;GO:0044446;GO:0044464	mitochondrion;mitochondrial matrix;organelle;membrane-bounded organelle;intracellular organelle;intracellular membrane-bounded organelle;organelle part;intracellular part;mitochondrial part;cytoplasmic part;intracellular organelle part;cell part	GO:0003824;GO:0004738;GO:0004739;GO:0016491;GO:0016624;GO:0016903	catalytic activity;pyruvate dehydrogenase activity;pyruvate dehydrogenase (acetyl-transferring) activity;oxidoreductase activity;oxidoreductase activity, acting on the aldehyde or oxo group of donors, disulfide as acceptor;oxidoreductase activity, acting on the aldehyde or oxo group of donors	GO:0005975;GO:0005996;GO:0006006;GO:0006007;GO:0006066;GO:0006084;GO:0006091;GO:0006096;GO:0006099;GO:0006732;GO:0008152;GO:0009056;GO:0009057;GO:0009109;GO:0009987;GO:0016052;GO:0019318;GO:0019320;GO:0043170;GO:0044237;GO:0044238;GO:0044248;GO:0044260;GO:0044262;GO:0044265;GO:0044275;GO:0046164;GO:0046356;GO:0046365;GO:0051186;GO:0051187;GO:0055114	carbohydrate metabolic process;monosaccharide metabolic process;glucose metabolic process;glucose catabolic process;cellular alcohol metabolic process;acetyl-CoA metabolic process;generation of precursor metabolites and energy;glycolysis;tricarboxylic acid cycle;coenzyme metabolic process;metabolic process;catabolic process;macromolecule catabolic process;coenzyme catabolic process;cellular proce…	hsa:5162	ko00010;ko00620;ko00650;ko00252;ko00290	Glycolysis / Gluconeogenesis;Pyruvate metabolism;Butanoate metabolism;Alanine and aspartate metabolism;Valine, leucine and isoleucine biosynthesis	K00162	4	6	6	7	6	6	7	6	6	7	20.6	20.6	20.6	39.233	359	5.4622e-16	0.26186	1.1176	0.1851	0.20631	19.423	6	1790200	1399400
121;122;123;124;125;126	93;94;95;96;97;98	302;313;377;398;413;425	54;295;315;316;347;376	IPI00007750;IPI00794663;IPI00335314;IPI00794009;IPI00797717	20;20;8;6;6	Tubulin alpha-4A chain;Tubulin alpha-1 chain;Alpha-tubulin 1;Testis-specific alpha-tubulin;Tubulin H2-alpha;Uncharacterized protein TUBA4A (Tubulin, alpha 1 (Testis specific), isoform CRA_a)	TUBA4A;TUBA1;hCG_2013418	Tubulin alpha-4A chain;Putative uncharacterized protein TUBA4A	P68366;B3KNQ6;A8MUB1	ENSG00000127824	OTTHUMP00000164167;OTTHUMP00000165869	NP_005991	PF00091;PF03953	Tubulin;Tubulin_C	Tubulin/FtsZ family, GTPase domain;Tubulin/FtsZ family, C-terminal domain	GO:0005874;GO:0032991;GO:0043234;GO:0044422;GO:0044424;GO:0044430;GO:0044446;GO:0044464	microtubule;macromolecular complex;protein complex;organelle part;intracellular part;cytoskeletal part;intracellular organelle part;cell part	GO:0000166;GO:0003824;GO:0003924;GO:0005198;GO:0005488;GO:0005515;GO:0005525;GO:0016462;GO:0016787;GO:0016817;GO:0016818;GO:0017076;GO:0017111;GO:0019001;GO:0032553;GO:0032555;GO:0032561	nucleotide binding;catalytic activity;GTPase activity;structural molecule activity;binding;protein binding;GTP binding;pyrophosphatase activity;hydrolase activity;hydrolase activity, acting on acid anhydrides;hydrolase activity, acting on acid anhydrides, in phosphorus-containing anhydrides;purine nucleotide binding;nucleoside-triphosphatase activity;guanyl nucleotide binding;ribonucleotide bindi…	GO:0006461;GO:0006810;GO:0007017;GO:0007018;GO:0009987;GO:0016043;GO:0022607;GO:0030705;GO:0032502;GO:0034621;GO:0034622;GO:0043623;GO:0043933;GO:0046907;GO:0048532;GO:0051234;GO:0051258;GO:0051649;GO:0065003	protein complex assembly;transport;microtubule-based process;microtubule-based movement;cellular process;cellular component organization;cellular component assembly;cytoskeleton-dependent intracellular transport;developmental process;cellular macromolecular complex subunit organization;cellular macromolecular complex assembly;cellular protein complex assembly;macromolecular complex subunit organi…	hsa:7277	ko04540	Gap junction	K07374	5	20	21	27	5	5	7	3	3	4	53.6	15.8	9.8	49.924	448	1.3861e-232	0.31079	1.1159	0.18688	0.20843	19.832	32	83418000	63164000
600;601		654;716		IPI00794900;IPI00218342	15;15	C-1-tetrahydrofolate synthase, cytoplasmic;Methylenetetrahydrofolate dehydrogenase;Methenyltetrahydrofolate cyclohydrolase;Formyltetrahydrofolate synthetase	MTHFD1;MTHFC;MTHFD	105 kDa protein;C-1-tetrahydrofolate synthase, cytoplasmic	P11586;B2R5Y2	ENSG00000100714	OTTHUMP00000028302;OTTHUMP00000180657	NP_005947	PF01268;PF00763;PF02882	FTHFS;THF_DHG_CYH;THF_DHG_CYH_C	Formate--tetrahydrofolate ligase;Tetrahydrofolate dehydrogenase/cyclohydrolase, catalytic domain;Tetrahydrofolate dehydrogenase/cyclohydrolase, NAD(P)-binding domain	GO:0005737;GO:0005739;GO:0043226;GO:0043227;GO:0043229;GO:0043231;GO:0044424;GO:0044444;GO:0044464	cytoplasm;mitochondrion;organelle;membrane-bounded organelle;intracellular organelle;intracellular membrane-bounded organelle;intracellular part;cytoplasmic part;cell part	GO:0000166;GO:0003824;GO:0004329;GO:0004477;GO:0004486;GO:0004488;GO:0005488;GO:0005515;GO:0005524;GO:0016155;GO:0016491;GO:0016645;GO:0016646;GO:0016787;GO:0016810;GO:0016814;GO:0016874;GO:0016879;GO:0017076;GO:0019238;GO:0030554;GO:0032553;GO:0032555;GO:0032559	nucleotide binding;catalytic activity;formate-tetrahydrofolate ligase activity;methenyltetrahydrofolate cyclohydrolase activity;methylenetetrahydrofolate dehydrogenase activity;methylenetetrahydrofolate dehydrogenase (NADP+) activity;binding;protein binding;ATP binding;formyltetrahydrofolate dehydrogenase activity;oxidoreductase activity;oxidoreductase activity, acting on the CH-NH group of donor…	GO:0000096;GO:0000097;GO:0000105;GO:0006082;GO:0006139;GO:0006163;GO:0006164;GO:0006519;GO:0006520;GO:0006547;GO:0006548;GO:0006555;GO:0006725;GO:0006730;GO:0006732;GO:0006752;GO:0006753;GO:0006760;GO:0006790;GO:0006807;GO:0008152;GO:0008652;GO:0009056;GO:0009058;GO:0009063;GO:0009066;GO:0009067;GO:0009075;GO:0009076;GO:0009077;GO:0009086;GO:0009108;GO:0009117;GO:0009165;GO:0009308;GO:0009309;GO:…	sulfur amino acid metabolic process;sulfur amino acid biosynthetic process;histidine biosynthetic process;organic acid metabolic process;nucleobase, nucleoside, nucleotide and nucleic acid metabolic process;purine nucleotide metabolic process;purine nucleotide biosynthetic process;cellular amino acid and derivative metabolic process;amino acid metabolic process;histidine metabolic process;histidi…	hsa:4522	ko00630;ko00670	Glyoxylate and dicarboxylate metabolism;One carbon pool by folate	K00288;K00295;K01491;K01938	2	15	15	15	15	15	15	15	15	15	18.1	18.1	18.1	105.4	974	2.9857e-74	0.28745	1.1149	0.18802	0.20977	35.766	15	5855200	4537700
				IPI00643435;IPI00295992;IPI00646144;IPI00306048;IPI00178879;IPI00045921;IPI00902578;IPI00384123;IPI00844009;IPI00513768;IPI00744833;IPI00455487;IPI00746226;IPI00872864;IPI00443780;IPI00514286;IPI00515125	2;2;2;1;1;1;1;1;1;1;1;1;1;1;1;1;1	ATPase family AAA domain-containing protein 3A;cDNA FLJ31537 fis, clone NT2RI2000704, highly similar to ATPase family AAA domain-containing protein 3A;ATPase family AAA domain-containing protein 3B;TOB3;Uncharacterized protein ATAD3B;ATPase family AAA domain-containing protein 3C;ATPase family, AAA domain containing 3A;Uncharacterized protein ENSP00000383631;ATPase family, AAA domain containing 3B	ATAD3A;RP5-832C2.1-002;ATAD3B;KIAA1273;ATAD3C;RP5-832C2.1-006;RP5-832C2.1-005;RP4-628J24.3-005	Isoform 1 of ATPase family AAA domain-containing protein 3A;Isoform 2 of ATPase family AAA domain-containing protein 3A;cDNA FLJ31537 fis, clone NT2RI2000704, highly similar to ATPase family AAA domain-containing protein 3A;Isoform 1 of ATPase family AAA domain-containing protein 3B;Isoform 3 of ATPase family AAA domain-containing protein 3B;TOB3;65 kDa protein;Putative uncharacterized protein AT…	Q9NVI7-1;Q9NVI7;Q9NVI7-2;B3KPB3;Q5SV24;Q5T9A4-1;Q5T9A4;A8K3H1;Q5T9A4-3;Q9H834;Q96T67;A8MSP6;A6NMA2;Q8N3E6;Q5T2N8;A6NGD4;A6NFL3;Q5SV16;A8MWZ0;Q5T9A4-2;Q5SV15;Q5T9A2	ENSG00000197785;ENSG00000160072;ENSG00000215915;ENSG00000215744	OTTHUMP00000000596;OTTHUMP00000000594;OTTHUMP00000000595;OTTHUMP00000000600;OTTHUMP00000000561;OTTHUMP00000039177;OTTHUMP00000039110;OTTHUMP00000039106	NP_060658;NP_114127;NP_001034300;XP_001717387	PF00004	AAA	ATPase family associated with various cellular activities (AAA)			GO:0000166;GO:0003824;GO:0005488;GO:0005515;GO:0005524;GO:0016462;GO:0016787;GO:0016817;GO:0016818;GO:0017076;GO:0017111;GO:0030554;GO:0032553;GO:0032555;GO:0032559	nucleotide binding;catalytic activity;binding;protein binding;ATP binding;pyrophosphatase activity;hydrolase activity;hydrolase activity, acting on acid anhydrides;hydrolase activity, acting on acid anhydrides, in phosphorus-containing anhydrides;purine nucleotide binding;nucleoside-triphosphatase activity;adenyl nucleotide binding;ribonucleotide binding;purine ribonucleotide binding;adenyl ribon…	GO:0009987;GO:0051301	cellular process;cell division	hsa:55210;hsa:83858				17	2	2	3	2	2	3	2	2	3	3.9	3.9	3.9	71.368	634	4.411e-36	0.30118	1.1148	0.18809	0.1641	31.804	2	766790	545900
927		155		IPI00465361;IPI00397611;IPI00909231	7;4;1	60S ribosomal protein L13;Breast basic conserved protein 1	RPL13;BBC1;OK/SW-cl.46	60S ribosomal protein L13;similar to RPL13 protein	P26373;A8K4C8;B4DLX3;O60250;Q567Q8;Q6NZ55	ENSG00000167526	OTTHUMP00000081450;OTTHUMP00000081451;OTTHUMP00000165255;OTTHUMP00000165256;OTTHUMP00000183269	NP_000968;NP_150254;XP_001725673;XP_371023;XP_947268	PF01294	Ribosomal_L13e	Ribosomal protein L13e	GO:0005622;GO:0005829;GO:0005840;GO:0022626;GO:0030529;GO:0032991;GO:0043226;GO:0043228;GO:0043229;GO:0043232;GO:0044424;GO:0044444;GO:0044445;GO:0044464	intracellular;cytosol;ribosome;cytosolic ribosome;ribonucleoprotein complex;macromolecular complex;organelle;non-membrane-bounded organelle;intracellular organelle;intracellular non-membrane-bounded organelle;intracellular part;cytoplasmic part;cytosolic part;cell part	GO:0003676;GO:0003723;GO:0003735;GO:0005198;GO:0005488	nucleic acid binding;RNA binding;structural constituent of ribosome;structural molecule activity;binding	GO:0006412;GO:0006414;GO:0008152;GO:0009058;GO:0009059;GO:0009987;GO:0019538;GO:0034645;GO:0034960;GO:0034961;GO:0043170;GO:0043283;GO:0043284;GO:0044237;GO:0044238;GO:0044249;GO:0044260;GO:0044267	translation;translational elongation;metabolic process;biosynthetic process;macromolecule biosynthetic process;cellular process;protein metabolic process;cellular macromolecule biosynthetic process;cellular biopolymer metabolic process;cellular biopolymer biosynthetic process;macromolecule metabolic process;biopolymer metabolic process;biopolymer biosynthetic process;cellular metabolic process;pr…	hsa:6137	ko03010	Ribosome	K02873	3	7	7	14	7	7	14	7	7	14	32.2	32.2	32.2	24.261	211	1.2628e-38	0.32873	1.1133	0.18971	0.21178	14.306	12	11979000	8967500
920;921;922;923;924;925	392;602;603	94;97;165;169;244;368	119;337;339	IPI00465248;IPI00759806;IPI00328587;IPI00013769;IPI00216171;IPI00792715;IPI00909595;IPI00790892	26;17;7;4;3;2;1;1	Alpha-enolase;2-phospho-D-glycerate hydro-lyase;Non-neural enolase;Enolase 1;Phosphopyruvate hydratase;C-myc promoter-binding protein;MBP-1;MPB-1;Plasminogen-binding protein	ENO1;ENO1L1;MBPB1;MPB1	Isoform alpha-enolase of Alpha-enolase;Isoform MBP-1 of Alpha-enolase	P06733-1;P06733;A4QMW8;A4UCS8;B2RD59;Q53FT9;Q53HR3;Q96GV1;Q9BT62;Q9UCH6;P06733-2	ENSG00000074800	OTTHUMP00000001706	NP_001419	PF00113;PF03952	Enolase_C;Enolase_N	Enolase, C-terminal TIM barrel domain;Enolase, N-terminal domain	GO:0000015;GO:0005634;GO:0005737;GO:0005886;GO:0016020;GO:0032991;GO:0043226;GO:0043227;GO:0043229;GO:0043231;GO:0043234;GO:0044424;GO:0044444;GO:0044445;GO:0044464	phosphopyruvate hydratase complex;nucleus;cytoplasm;plasma membrane;membrane;macromolecular complex;organelle;membrane-bounded organelle;intracellular organelle;intracellular membrane-bounded organelle;protein complex;intracellular part;cytoplasmic part;cytosolic part;cell part	GO:0000287;GO:0003676;GO:0003677;GO:0003700;GO:0003712;GO:0003714;GO:0003824;GO:0004175;GO:0004252;GO:0004634;GO:0005488;GO:0005515;GO:0008134;GO:0008233;GO:0008236;GO:0016564;GO:0016787;GO:0016829;GO:0016835;GO:0016836;GO:0017171;GO:0030528;GO:0043167;GO:0046872;GO:0070011	magnesium ion binding;nucleic acid binding;DNA binding;transcription factor activity;transcription cofactor activity;transcription corepressor activity;catalytic activity;endopeptidase activity;serine-type endopeptidase activity;phosphopyruvate hydratase activity;binding;protein binding;transcription factor binding;peptidase activity;serine-type peptidase activity;transcription repressor activity…	GO:0000122;GO:0001558;GO:0005975;GO:0005996;GO:0006006;GO:0006007;GO:0006066;GO:0006091;GO:0006096;GO:0006139;GO:0006350;GO:0006355;GO:0006357;GO:0008152;GO:0009056;GO:0009057;GO:0009058;GO:0009059;GO:0009889;GO:0009890;GO:0009892;GO:0009987;GO:0010468;GO:0010556;GO:0010558;GO:0010605;GO:0010629;GO:0016052;GO:0016481;GO:0019219;GO:0019222;GO:0019318;GO:0019320;GO:0030308;GO:0031323;GO:0031324;GO:…	negative regulation of transcription from RNA polymerase II promoter;regulation of cell growth;carbohydrate metabolic process;monosaccharide metabolic process;glucose metabolic process;glucose catabolic process;cellular alcohol metabolic process;generation of precursor metabolites and energy;glycolysis;nucleobase, nucleoside, nucleotide and nucleic acid metabolic process;transcription;regulation …	hsa:2023	ko00010	Glycolysis / Gluconeogenesis	K01689	8	26	29	33	26	29	33	23	26	29	58.5	58.5	50.5	47.168	434	5.0224e-210	0.28121	1.1124	0.19063	0.21287	22.72	47	166860000	124130000
889	582;583	38	139;201	IPI00419880;IPI00472119;IPI00783817;IPI00738640;IPI00736161	10;10;8;6;3	40S ribosomal protein S3a;Uncharacterized protein ENSP00000374051	RPS3A;MFTL	40S ribosomal protein S3a;30 kDa protein;Uncharacterized protein ENSP00000374051;similar to v-fos transformation effector protein isoform 2	P61247;A8K4W0;B2R4D4;Q6NXR8;A6NGM3	ENSG00000145425;ENSG00000178429	OTTHUMP00000175846	NP_000997;XP_001723399;XP_931621;XP_942162;XP_001723402;XP_495839;XP_948264	PF01015	Ribosomal_S3Ae	Ribosomal S3Ae family	GO:0005622;GO:0005634;GO:0005730;GO:0005737;GO:0005829;GO:0005840;GO:0015935;GO:0022627;GO:0030529;GO:0032991;GO:0033279;GO:0043226;GO:0043227;GO:0043228;GO:0043229;GO:0043231;GO:0043232;GO:0044422;GO:0044424;GO:0044428;GO:0044444;GO:0044445;GO:0044446;GO:0044464	intracellular;nucleus;nucleolus;cytoplasm;cytosol;ribosome;small ribosomal subunit;cytosolic small ribosomal subunit;ribonucleoprotein complex;macromolecular complex;ribosomal subunit;organelle;membrane-bounded organelle;non-membrane-bounded organelle;intracellular organelle;intracellular membrane-bounded organelle;intracellular non-membrane-bounded organelle;organelle part;intracellular part;nuc…	GO:0003676;GO:0003723;GO:0003735;GO:0005198;GO:0005488;GO:0005515	nucleic acid binding;RNA binding;structural constituent of ribosome;structural molecule activity;binding;protein binding	GO:0006412;GO:0006413;GO:0006414;GO:0006917;GO:0008152;GO:0009058;GO:0009059;GO:0009987;GO:0012502;GO:0016043;GO:0019538;GO:0022607;GO:0022618;GO:0032502;GO:0034621;GO:0034622;GO:0034645;GO:0034960;GO:0034961;GO:0042981;GO:0043065;GO:0043067;GO:0043068;GO:0043170;GO:0043283;GO:0043284;GO:0043933;GO:0044237;GO:0044238;GO:0044249;GO:0044260;GO:0044267;GO:0048518;GO:0048522;GO:0048532;GO:0050789;GO:…	translation;translational initiation;translational elongation;induction of apoptosis;metabolic process;biosynthetic process;macromolecule biosynthetic process;cellular process;induction of programmed cell death;cellular component organization;protein metabolic process;cellular component assembly;ribonucleoprotein complex assembly;developmental process;cellular macromolecular complex subunit organ…	hsa:6189	ko03010	Ribosome	K02984	5	10	10	13	10	10	13	10	10	13	36.7	36.7	36.7	29.945	264	3.6564e-40	0.32214	1.1111	0.19216	0.21468	27.946	11	8265500	6467700
164		583		IPI00009904;IPI00852792	3;1	Protein disulfide-isomerase A4;Protein ERp-72	PDIA4;ERP70;ERP72	Protein disulfide-isomerase A4	P13667;A8K4K6;Q549T6	ENSG00000155660	OTTHUMP00000025137;OTTHUMP00000196763	NP_004902	PF00085	Thioredoxin	Thioredoxin	GO:0005783;GO:0005788;GO:0016023;GO:0031410;GO:0031974;GO:0031982;GO:0031988;GO:0042470;GO:0043226;GO:0043227;GO:0043229;GO:0043231;GO:0043233;GO:0044422;GO:0044424;GO:0044432;GO:0044444;GO:0044446;GO:0044464;GO:0048770;GO:0070013	endoplasmic reticulum;endoplasmic reticulum lumen;cytoplasmic membrane-bounded vesicle;cytoplasmic vesicle;membrane-enclosed lumen;vesicle;membrane-bounded vesicle;melanosome;organelle;membrane-bounded organelle;intracellular organelle;intracellular membrane-bounded organelle;organelle lumen;organelle part;intracellular part;endoplasmic reticulum part;cytoplasmic part;intracellular organelle part…	GO:0003756;GO:0003824;GO:0005488;GO:0005509;GO:0005515;GO:0016853;GO:0016860;GO:0016862;GO:0016864;GO:0043167;GO:0043169;GO:0046872	protein disulfide isomerase activity;catalytic activity;binding;calcium ion binding;protein binding;isomerase activity;intramolecular oxidoreductase activity;intramolecular oxidoreductase activity, interconverting keto- and enol-groups;intramolecular oxidoreductase activity, transposing S-S bonds;ion binding;cation binding;metal ion binding	GO:0006810;GO:0009306;GO:0009987;GO:0015031;GO:0019725;GO:0032940;GO:0042592;GO:0045184;GO:0045454;GO:0046903;GO:0050789;GO:0050794;GO:0051234;GO:0051649;GO:0065007;GO:0065008	transport;protein secretion;cellular process;protein transport;cellular homeostasis;secretion by cell;homeostatic process;establishment of protein localization;cell redox homeostasis;secretion;regulation of biological process;regulation of cellular process;establishment of localization;establishment of localization in cell;biological regulation;regulation of biological quality	hsa:9601	ko05110	Vibrio cholerae infection	K09582	2	3	3	3	3	3	3	3	3	3	5.1	5.1	5.1	72.932	645	1.5066e-14	0.20802	1.1108	0.19243	0.16763	41.228	3	511130	429520
	391		605	IPI00218465;IPI00759657	2;2	Phospholipase A-2-activating protein	PLAA;PLAP	Phospholipase A-2-activating protein;81 kDa protein	Q9Y263	ENSG00000137055	OTTHUMP00000021164	NP_001026859	PF09070;PF08324;PF00400	PFU;PUL;WD40	PFU (PLAA family ubiquitin binding);PUL domain;WD domain, G-beta repeat			GO:0005488;GO:0008047;GO:0016004;GO:0016005;GO:0030234;GO:0060229	binding;enzyme activator activity;phospholipase activator activity;phospholipase A2 activator activity;enzyme regulator activity;lipase activator activity	GO:0006629;GO:0006643;GO:0006644;GO:0007154;GO:0007165;GO:0008152;GO:0009987;GO:0044237;GO:0044238;GO:0044255;GO:0050789;GO:0050794;GO:0065007	lipid metabolic process;membrane lipid metabolic process;phospholipid metabolic process;cell communication;signal transduction;metabolic process;cellular process;cellular metabolic process;primary metabolic process;cellular lipid metabolic process;regulation of biological process;regulation of cellular process;biological regulation	hsa:9373				2	2	2	2	2	2	2	2	2	2	4.7	4.7	4.7	87.156	795	4.4012e-20	0.24401	1.1084	0.19507	0.16978	22.942	2	170440	133770
				IPI00247583;IPI00398915;IPI00480032;IPI00887074;IPI00888913;IPI00879165;IPI00887664;IPI00887504;IPI00399374;IPI00845507;IPI00397713;IPI00787956;IPI00886776	2;2;2;2;2;2;1;1;1;1;1;1;1	60S ribosomal protein L21;Uncharacterized protein ENSP00000381903;Ribosomal protein L21 variant	RPL21	60S ribosomal protein L21;similar to ribosomal protein L21 isoform 1;similar to hCG1782414 isoform 2;hypothetical protein isoform 1;hypothetical protein;Protein;hypothetical LOC440575;similar to mCG4465, partial;similar to hCG2028654;Similar to 60S ribosomal protein L21;hypothetical protein;similar to ribosomal protein L21;similar to mCG4465	P46778;Q6IAX2;A8MXX8;Q59GK9	ENSG00000122026;ENSG00000214760	OTTHUMP00000018163;OTTHUMP00000018164;OTTHUMP00000018165;OTTHUMP00000018166;OTTHUMP00000020616;OTTHUMP00000182598;OTTHUMP00000028368;OTTHUMP00000077278	NP_000973;XP_001133535;XP_001726261;XP_001724844;XP_001724845;XP_001127420;XP_001133205;XP_001718916;XP_001722792;XP_001722793;XP_001722794;XP_001719211;XP_001719491;XP_001720542;XP_001720544;XP_001720546;XP_001732889;XP_001732891;XP_001717185;XP_001718227;XP_001721723;XP_001132984;XP_001723077;XP_001726196	PF01157	Ribosomal_L21e	Ribosomal protein L21e	GO:0005622;GO:0005829;GO:0005840;GO:0015934;GO:0022625;GO:0030529;GO:0032991;GO:0033279;GO:0043226;GO:0043228;GO:0043229;GO:0043232;GO:0044422;GO:0044424;GO:0044444;GO:0044445;GO:0044446;GO:0044464	intracellular;cytosol;ribosome;large ribosomal subunit;cytosolic large ribosomal subunit;ribonucleoprotein complex;macromolecular complex;ribosomal subunit;organelle;non-membrane-bounded organelle;intracellular organelle;intracellular non-membrane-bounded organelle;organelle part;intracellular part;cytoplasmic part;cytosolic part;intracellular organelle part;cell part	GO:0003676;GO:0003723;GO:0003735;GO:0005198;GO:0005488	nucleic acid binding;RNA binding;structural constituent of ribosome;structural molecule activity;binding	GO:0006412;GO:0006414;GO:0008152;GO:0009058;GO:0009059;GO:0009987;GO:0019538;GO:0034645;GO:0034960;GO:0034961;GO:0043170;GO:0043283;GO:0043284;GO:0044237;GO:0044238;GO:0044249;GO:0044260;GO:0044267	translation;translational elongation;metabolic process;biosynthetic process;macromolecule biosynthetic process;cellular process;protein metabolic process;cellular macromolecule biosynthetic process;cellular biopolymer metabolic process;cellular biopolymer biosynthetic process;macromolecule metabolic process;biopolymer metabolic process;biopolymer biosynthetic process;cellular metabolic process;pr…	hsa:6144;hsa:729402	ko03010	Ribosome	K02889	13	2	2	2	2	2	2	2	2	2	13.8	13.8	13.8	18.565	160	7.5502e-08	0.28727	1.1069	0.19676	0.17115	1.7344	2	1612800	1199900
				IPI00289499	3	Bifunctional purine biosynthesis protein PURH;Phosphoribosylaminoimidazolecarboxamide formyltransferase;5-aminoimidazole-4-carboxamide ribonucleotide formyltransferase;AICAR transformylase;IMP cyclohydrolase;Inosinicase;IMP synthetase;ATIC	ATIC;PURH;OK/SW-cl.86	Bifunctional purine biosynthesis protein PURH	P31939;A8K202;B2R7P8;B4DP06;Q53S28	ENSG00000138363	OTTHUMP00000163981	NP_004035	PF01808;PF02142	AICARFT_IMPCHas;MGS	AICARFT/IMPCHase bienzyme;MGS-like domain			GO:0003824;GO:0003937;GO:0004372;GO:0004643;GO:0005488;GO:0005515;GO:0008168;GO:0016740;GO:0016741;GO:0016742;GO:0016787;GO:0016810;GO:0016814;GO:0019238	catalytic activity;IMP cyclohydrolase activity;glycine hydroxymethyltransferase activity;phosphoribosylaminoimidazolecarboxamide formyltransferase activity;binding;protein binding;methyltransferase activity;transferase activity;transferase activity, transferring one-carbon groups;hydroxymethyl-, formyl- and related transferase activity;hydrolase activity;hydrolase activity, acting on carbon-nitro…	GO:0006139;GO:0006163;GO:0006164;GO:0006188;GO:0006753;GO:0008152;GO:0009117;GO:0009123;GO:0009124;GO:0009126;GO:0009127;GO:0009150;GO:0009152;GO:0009156;GO:0009161;GO:0009165;GO:0009167;GO:0009168;GO:0009259;GO:0009260;GO:0009987;GO:0044237;GO:0044238;GO:0046040;GO:0055086	nucleobase, nucleoside, nucleotide and nucleic acid metabolic process;purine nucleotide metabolic process;purine nucleotide biosynthetic process;IMP biosynthetic process;nucleoside phosphate metabolic process;metabolic process;nucleotide metabolic process;nucleoside monophosphate metabolic process;nucleoside monophosphate biosynthetic process;purine nucleoside monophosphate metabolic process;puri…	hsa:471	ko00230;ko00670	Purine metabolism;One carbon pool by folate	K00602;K01492	1	3	3	3	3	3	3	3	3	3	9.8	9.8	9.8	64.615	592	3.6864e-37	0.2865	1.106	0.19779	0.172	17.771	3	1665000	1299500
267;268	192	123;136	91	IPI00017726;IPI00336094;IPI00639797	7;7;5	3-hydroxyacyl-CoA dehydrogenase type-2;3-hydroxyacyl-CoA dehydrogenase type II;Type II HADH;3-hydroxy-2-methylbutyryl-CoA dehydrogenase;Endoplasmic reticulum-associated amyloid beta-peptide-binding protein;Short-chain type dehydrogenase/reductase XH98G2;Hydroxysteroid (17-beta) dehydrogenase 10	HSD17B10;ERAB;HADH2;SCHAD;XH98G2;RP3-339A18.2-004	Isoform 1 of 3-hydroxyacyl-CoA dehydrogenase type-2;Isoform 2 of 3-hydroxyacyl-CoA dehydrogenase type-2;Hydroxysteroid (17-beta) dehydrogenase 10	Q99714-1;Q99714;Q6IBS9;Q99714-2;Q5H927;Q5H928	ENSG00000072506	OTTHUMP00000023348;OTTHUMP00000023349;OTTHUMP00000023350	NP_004484;NP_001032900	PF00106	adh_short	short chain dehydrogenase	GO:0005737;GO:0005739;GO:0005743;GO:0005783;GO:0005886;GO:0016020;GO:0019866;GO:0031090;GO:0031966;GO:0043226;GO:0043227;GO:0043229;GO:0043231;GO:0044422;GO:0044424;GO:0044429;GO:0044444;GO:0044446;GO:0044464	cytoplasm;mitochondrion;mitochondrial inner membrane;endoplasmic reticulum;plasma membrane;membrane;organelle inner membrane;organelle membrane;mitochondrial membrane;organelle;membrane-bounded organelle;intracellular organelle;intracellular membrane-bounded organelle;organelle part;intracellular part;mitochondrial part;cytoplasmic part;intracellular organelle part;cell part	GO:0003824;GO:0003857;GO:0005488;GO:0005515;GO:0008709;GO:0016229;GO:0016491;GO:0016614;GO:0016616;GO:0033764;GO:0047015	catalytic activity;3-hydroxyacyl-CoA dehydrogenase activity;binding;protein binding;7-alpha-hydroxysteroid dehydrogenase activity;steroid dehydrogenase activity;oxidoreductase activity;oxidoreductase activity, acting on CH-OH group of donors;oxidoreductase activity, acting on the CH-OH group of donors, NAD or NADP as acceptor;steroid dehydrogenase activity, acting on the CH-OH group of donors, NA…	GO:0006629;GO:0008152;GO:0044238;GO:0055114	lipid metabolic process;metabolic process;primary metabolic process;oxidation reduction	hsa:3028	ko00062;ko00071;ko00280;ko00281;ko00310;ko00380;ko00650;ko00930	Fatty acid elongation in mitochondria;Fatty acid metabolism;Valine, leucine and isoleucine degradation;Geraniol degradation;Lysine degradation;Tryptophan metabolism;Butanoate metabolism;Caprolactam degradation	K00022;K08683	3	7	7	7	7	7	7	7	7	7	48.7	48.7	48.7	26.923	261	5.1217e-97	0.28503	1.1058	0.19794	0.22155	14.28	8	3290100	2611800
177;178		38;357		IPI00010740;IPI00216613	13;12	Splicing factor, proline- and glutamine-rich;Polypyrimidine tract-binding protein-associated-splicing factor;DNA-binding p52/p100 complex, 100 kDa subunit;100 kDa DNA-pairing protein	SFPQ;PSF	Isoform Long of Splicing factor, proline- and glutamine-rich;Isoform Short of Splicing factor, proline- and glutamine-rich	P23246-1;P23246;Q6PIX2;Q86VG2;Q9BSV4;P23246-2	ENSG00000116560	OTTHUMP00000004329	NP_005057	PF08075;PF00076	NOPS;RRM_1	NOPS (NUC059) domain;RNA recognition motif. (a.k.a. RRM, RBD, or RNP domain)	GO:0005634;GO:0016363;GO:0043226;GO:0043227;GO:0043229;GO:0043231;GO:0044422;GO:0044424;GO:0044428;GO:0044446;GO:0044464	nucleus;nuclear matrix;organelle;membrane-bounded organelle;intracellular organelle;intracellular membrane-bounded organelle;organelle part;intracellular part;nuclear part;intracellular organelle part;cell part	GO:0000166;GO:0003676;GO:0003677;GO:0003723;GO:0005488;GO:0005515	nucleotide binding;nucleic acid binding;DNA binding;RNA binding;binding;protein binding	GO:0006139;GO:0006259;GO:0006281;GO:0006310;GO:0006350;GO:0006355;GO:0006396;GO:0006397;GO:0006950;GO:0006974;GO:0008152;GO:0008380;GO:0009058;GO:0009059;GO:0009889;GO:0009987;GO:0010468;GO:0010556;GO:0016070;GO:0016071;GO:0019219;GO:0019222;GO:0031323;GO:0033554;GO:0034645;GO:0034960;GO:0034961;GO:0034984;GO:0043170;GO:0043283;GO:0043284;GO:0044237;GO:0044238;GO:0044249;GO:0044260;GO:0045449;GO:…	nucleobase, nucleoside, nucleotide and nucleic acid metabolic process;DNA metabolic process;DNA repair;DNA recombination;transcription;regulation of transcription, DNA-dependent;RNA processing;mRNA processing;response to stress;response to DNA damage stimulus;metabolic process;RNA splicing;biosynthetic process;macromolecule biosynthetic process;regulation of biosynthetic process;cellular process;…	hsa:6421				2	13	13	16	13	13	16	12	12	15	19.2	19.2	18.1	76.149	707	7.1274e-55	0.24984	1.1046	0.19928	0.22313	18.643	16	11909000	9396100
57;58;59		541;583;1064		IPI00893918;IPI00000873;IPI00908612;IPI00893487;IPI00646425;IPI00793323;IPI00893211;IPI00893333	10;10;3;3;1;1;1;1	Valyl-tRNA synthetase;Valine--tRNA ligase;Protein G7a	VARS;DAAP-21F2.2-001;DAMC-117B11.3-001;G7A;VARS2	Valyl-tRNA synthetase;Valyl-tRNA synthetase	B0V043;P26640;B0V1N1	ENSG00000096171;ENSG00000204394	OTTHUMP00000193037;OTTHUMP00000194184;OTTHUMP00000029422;OTTHUMP00000029855;OTTHUMP00000193354	NP_006286	PF08264;PF00043;PF02798;PF00133	Anticodon_1;GST_C;GST_N;tRNA-synt_1	Anticodon-binding domain;Glutathione S-transferase, C-terminal domain;Glutathione S-transferase, N-terminal domain;tRNA synthetases class I (I, L, M and V)	GO:0005737;GO:0005739;GO:0043226;GO:0043227;GO:0043229;GO:0043231;GO:0044424;GO:0044444;GO:0044464;GO:0005622	cytoplasm;mitochondrion;organelle;membrane-bounded organelle;intracellular organelle;intracellular membrane-bounded organelle;intracellular part;cytoplasmic part;cell part;intracellular	GO:0000166;GO:0003824;GO:0004812;GO:0004832;GO:0005488;GO:0005524;GO:0016874;GO:0016875;GO:0016876;GO:0017076;GO:0030554;GO:0032553;GO:0032555;GO:0032559;GO:0005515	nucleotide binding;catalytic activity;aminoacyl-tRNA ligase activity;valine-tRNA ligase activity;binding;ATP binding;ligase activity;ligase activity, forming carbon-oxygen bonds;ligase activity, forming aminoacyl-tRNA and related compounds;purine nucleotide binding;adenyl nucleotide binding;ribonucleotide binding;purine ribonucleotide binding;adenyl ribonucleotide binding;protein binding	GO:0006082;GO:0006139;GO:0006399;GO:0006412;GO:0006418;GO:0006438;GO:0006519;GO:0006520;GO:0006807;GO:0008152;GO:0009058;GO:0009059;GO:0009308;GO:0009987;GO:0016070;GO:0019538;GO:0019752;GO:0034641;GO:0034645;GO:0034660;GO:0034960;GO:0034961;GO:0043038;GO:0043039;GO:0043170;GO:0043283;GO:0043284;GO:0044237;GO:0044238;GO:0044249;GO:0044260;GO:0044267;GO:0006414	organic acid metabolic process;nucleobase, nucleoside, nucleotide and nucleic acid metabolic process;tRNA metabolic process;translation;tRNA aminoacylation for protein translation;valyl-tRNA aminoacylation;cellular amino acid and derivative metabolic process;amino acid metabolic process;nitrogen compound metabolic process;metabolic process;biosynthetic process;macromolecule biosynthetic process;c…	hsa:7407	ko00290;ko00970	Valine, leucine and isoleucine biosynthesis;Aminoacyl-tRNA biosynthesis	K01873	8	10	10	10	10	10	10	10	10	10	10.4	10.4	10.4	140.46	1264	3.9189e-47	0.27931	1.1041	0.19987	0.17369	42.133	11	1519000	1228700
				IPI00006725;IPI00903057	2;2	Probable ATP-dependent RNA helicase DDX23;DEAD box protein 23;100 kDa U5 snRNP-specific protein;U5-100kD;PRP28 homolog;cDNA FLJ46571 fis, clone THYMU3041428, highly similar to Probable ATP-dependent RNA helicase DDX23 (EC 3.6.1.-)	DDX23	Probable ATP-dependent RNA helicase DDX23;cDNA FLJ46571 fis, clone THYMU3041428, highly similar to Probable ATP-dependent RNA helicase DDX23	Q9BUQ8;A8KA56;B2R600;B4DH15;B3KY11	ENSG00000174243	OTTHUMP00000167292	NP_004809	PF00270;PF00271	DEAD;Helicase_C	DEAD/DEAH box helicase;Helicase conserved C-terminal domain	GO:0005634;GO:0005681;GO:0005682;GO:0030529;GO:0030532;GO:0032991;GO:0043226;GO:0043227;GO:0043229;GO:0043231;GO:0044422;GO:0044424;GO:0044428;GO:0044446;GO:0044464	nucleus;spliceosome;snRNP U5;ribonucleoprotein complex;small nuclear ribonucleoprotein complex;macromolecular complex;organelle;membrane-bounded organelle;intracellular organelle;intracellular membrane-bounded organelle;organelle part;intracellular part;nuclear part;intracellular organelle part;cell part	GO:0000166;GO:0003676;GO:0003724;GO:0003824;GO:0004004;GO:0004386;GO:0005488;GO:0005515;GO:0005524;GO:0008026;GO:0008186;GO:0016462;GO:0016787;GO:0016817;GO:0016818;GO:0016887;GO:0017076;GO:0017111;GO:0030554;GO:0031202;GO:0032553;GO:0032555;GO:0032559;GO:0042623;GO:0070035	nucleotide binding;nucleic acid binding;RNA helicase activity;catalytic activity;ATP-dependent RNA helicase activity;helicase activity;binding;protein binding;ATP binding;ATP-dependent helicase activity;RNA-dependent ATPase activity;pyrophosphatase activity;hydrolase activity;hydrolase activity, acting on acid anhydrides;hydrolase activity, acting on acid anhydrides, in phosphorus-containing anhy…	GO:0000354;GO:0000375;GO:0000377;GO:0000398;GO:0006139;GO:0006396;GO:0006397;GO:0008152;GO:0008380;GO:0009987;GO:0016043;GO:0016070;GO:0016071;GO:0022607;GO:0022618;GO:0032502;GO:0034621;GO:0034622;GO:0034960;GO:0043170;GO:0043283;GO:0043933;GO:0044237;GO:0044238;GO:0044260;GO:0048532;GO:0065003	cis assembly of pre-catalytic spliceosome;RNA splicing, via transesterification reactions;RNA splicing, via transesterification reactions with bulged adenosine as nucleophile;nuclear mRNA splicing, via spliceosome;nucleobase, nucleoside, nucleotide and nucleic acid metabolic process;RNA processing;mRNA processing;metabolic process;RNA splicing;cellular process;cellular component organization;RNA …	hsa:9416	ko00500;ko00790	Starch and sucrose metabolism;Folate biosynthesis	K01529	2	2	2	2	2	2	2	2	2	2	2.8	2.8	2.8	95.581	820	7.1635e-06	0.26005	1.104	0.20001	0.1738	21.074	2	267130	234260
276;277;278;279;280	199;200;201;202;203	178;184;185;227;382	29;345;364;370;511	IPI00018465;IPI00552072	17;8	T-complex protein 1 subunit eta;CCT-eta;HIV-1 Nef-interacting protein	CCT7;CCTH;NIP7-1	T-complex protein 1 subunit eta	Q99832;A8K7E6;Q53HV2;Q6IBT3	ENSG00000135624		NP_006420	PF00118	Cpn60_TCP1	TCP-1/cpn60 chaperonin family	GO:0005737;GO:0044424;GO:0044464	cytoplasm;intracellular part;cell part	GO:0000166;GO:0005488;GO:0005515;GO:0005524;GO:0017076;GO:0030554;GO:0032553;GO:0032555;GO:0032559;GO:0051082	nucleotide binding;binding;protein binding;ATP binding;purine nucleotide binding;adenyl nucleotide binding;ribonucleotide binding;purine ribonucleotide binding;adenyl ribonucleotide binding;unfolded protein binding	GO:0006457;GO:0008152;GO:0009987;GO:0019538;GO:0043170;GO:0044237;GO:0044238;GO:0044260;GO:0044267	protein folding;metabolic process;cellular process;protein metabolic process;macromolecule metabolic process;cellular metabolic process;primary metabolic process;cellular macromolecule metabolic process;cellular protein metabolic process	hsa:10574			K09499	2	17	17	19	17	17	19	17	17	19	41.3	41.3	41.3	59.366	543	7.3355e-145	0.28391	1.1036	0.2004	0.22447	10.219	19	10055000	7720600
	79		200	IPI00005154	3	FACT complex subunit SSRP1;Facilitates chromatin transcription complex subunit SSRP1;FACT 80 kDa subunit;FACTp80;Chromatin-specific transcription elongation factor 80 kDa subunit;Structure-specific recognition protein 1;Recombination signal sequence recognition protein 1;T160	SSRP1;FACT80	FACT complex subunit SSRP1	Q08945	ENSG00000149136		NP_003137	PF00505;PF03531	HMG_box;SSrecog	HMG (high mobility group) box;Structure-specific recognition protein (SSRP1)	GO:0000785;GO:0005634;GO:0005654;GO:0005694;GO:0005737;GO:0043226;GO:0043227;GO:0043228;GO:0043229;GO:0043231;GO:0043232;GO:0044422;GO:0044424;GO:0044427;GO:0044428;GO:0044446;GO:0044464	chromatin;nucleus;nucleoplasm;chromosome;cytoplasm;organelle;membrane-bounded organelle;non-membrane-bounded organelle;intracellular organelle;intracellular membrane-bounded organelle;intracellular non-membrane-bounded organelle;organelle part;intracellular part;chromosomal part;nuclear part;intracellular organelle part;cell part	GO:0003676;GO:0003677;GO:0005488;GO:0005515	nucleic acid binding;DNA binding;binding;protein binding	GO:0006139;GO:0006259;GO:0006260;GO:0006281;GO:0006350;GO:0006355;GO:0006950;GO:0006974;GO:0008152;GO:0009058;GO:0009059;GO:0009889;GO:0009987;GO:0010468;GO:0010556;GO:0019219;GO:0019222;GO:0031323;GO:0033554;GO:0034645;GO:0034960;GO:0034961;GO:0034984;GO:0043170;GO:0043283;GO:0043284;GO:0044237;GO:0044238;GO:0044249;GO:0044260;GO:0045449;GO:0050789;GO:0050794;GO:0050896;GO:0051252;GO:0051716;GO:…	nucleobase, nucleoside, nucleotide and nucleic acid metabolic process;DNA metabolic process;DNA replication;DNA repair;transcription;regulation of transcription, DNA-dependent;response to stress;response to DNA damage stimulus;metabolic process;biosynthetic process;macromolecule biosynthetic process;regulation of biosynthetic process;cellular process;regulation of gene expression;regulation of ma…	hsa:6749			K09272	1	3	3	3	3	3	3	3	3	3	7.1	7.1	7.1	81.074	709	3.9398e-29	0.28149	1.1028	0.20138	0.17491	18.433	3	558270	442710
460		353		IPI00028635;IPI00872681;IPI00844076;IPI00383680;IPI00552972;IPI00552146;IPI00552307	4;4;4;4;4;1;1	Ribophorin II (Ribophorin II, isoform CRA_d);cDNA, FLJ96923, highly similar to Homo sapiens ribophorin II (RPN2), mRNA;Dolichyl-diphosphooligosaccharide--protein glycosyltransferase subunit 2;Dolichyl-diphosphooligosaccharide--protein glycosyltransferase 63 kDa subunit;Ribophorin-2;Ribophorin II;RIBIIR;Ribophorin II (Ribophorin II, isoform CRA_a) (cDNA FLJ38924 fis, clone NT2NE2011896, highly sim…	RPN2;RP3-343K2.2-002;hCG_37142;RP3-343K2.2-003	Ribophorin II;cDNA, FLJ96923, highly similar to Homo sapiens ribophorin II (RPN2), mRNA;Dolichyl-diphosphooligosaccharide--protein glycosyltransferase subunit 2;ribophorin II isoform 2 precursor;Putative uncharacterized protein RPN2	Q5JYR7;B2RE46;P04844;Q5JYR6;A6NKT1;B4DJL0;Q5JYR4	ENSG00000118705	OTTHUMP00000030901;OTTHUMP00000030900;OTTHUMP00000030902;OTTHUMP00000030903	NP_002942;NP_001129243	PF05817	Ribophorin_II	Ribophorin II (RPN2)	GO:0005789;GO:0008250;GO:0016020;GO:0031090;GO:0032991;GO:0043234;GO:0044422;GO:0044424;GO:0044425;GO:0044432;GO:0044444;GO:0044446;GO:0044464;GO:0005783;GO:0016021;GO:0031224;GO:0043226;GO:0043227;GO:0043229;GO:0043231	endoplasmic reticulum membrane;oligosaccharyltransferase complex;membrane;organelle membrane;macromolecular complex;protein complex;organelle part;intracellular part;membrane part;endoplasmic reticulum part;cytoplasmic part;intracellular organelle part;cell part;endoplasmic reticulum;integral to membrane;intrinsic to membrane;organelle;membrane-bounded organelle;intracellular organelle;intracellu…	GO:0003824;GO:0004576;GO:0004579;GO:0016740;GO:0016757;GO:0016758;GO:0005488;GO:0005515	catalytic activity;oligosaccharyl transferase activity;dolichyl-diphosphooligosaccharide-protein glycotransferase activity;transferase activity;transferase activity, transferring glycosyl groups;transferase activity, transferring hexosyl groups;binding;protein binding	GO:0006464;GO:0006486;GO:0006487;GO:0008152;GO:0009987;GO:0018193;GO:0018196;GO:0018279;GO:0019538;GO:0043170;GO:0043283;GO:0043412;GO:0043413;GO:0044237;GO:0044238;GO:0044260;GO:0044267	protein modification process;protein amino acid glycosylation;protein amino acid N-linked glycosylation;metabolic process;cellular process;peptidyl-amino acid modification;peptidyl-asparagine modification;protein amino acid N-linked glycosylation via asparagine;protein metabolic process;macromolecule metabolic process;biopolymer metabolic process;biopolymer modification;biopolymer glycosylation;c…	hsa:6185	ko00510;ko01030	N-Glycan biosynthesis;Glycan structures - biosynthesis 1	K00730	7	4	4	5	4	4	5	4	4	5	10.2	10.2	10.2	71.216	647	4.9163e-33	0.32228	1.1018	0.20249	0.17582	9.3651	4	1273900	917430
881;882;883		14;372;376		IPI00418471;IPI00465084;IPI00552689	15;3;3	Vimentin	VIM	Vimentin	P08670;B0YJC2;B0YJC4;B0YJC5;B3KRK8;Q53HU8	ENSG00000026025	OTTHUMP00000019224	NP_003371	PF00038;PF04732	Filament;Filament_head	Intermediate filament protein;Intermediate filament head (DNA binding) region	GO:0005737;GO:0005856;GO:0005882;GO:0043226;GO:0043228;GO:0043229;GO:0043232;GO:0044422;GO:0044424;GO:0044430;GO:0044446;GO:0044464	cytoplasm;cytoskeleton;intermediate filament;organelle;non-membrane-bounded organelle;intracellular organelle;intracellular non-membrane-bounded organelle;organelle part;intracellular part;cytoskeletal part;intracellular organelle part;cell part	GO:0005198;GO:0005200;GO:0005488;GO:0005515	structural molecule activity;structural constituent of cytoskeleton;binding;protein binding	GO:0006928;GO:0009987;GO:0044419;GO:0045103;GO:0051704	cell motion;cellular process;interspecies interaction between organisms;intermediate filament-based process;multi-organism process	hsa:7431			K07606	3	15	15	21	12	12	17	12	12	17	35.4	32	32	53.651	466	4.8005e-193	0.30035	1.1016	0.20273	0.22723	88.921	22	11325000	9093200
513		144		IPI00165230;IPI00335930	2;2	DAZ-associated protein 1;Deleted in azoospermia-associated protein 1	DAZAP1	Isoform 1 of DAZ-associated protein 1;Isoform 2 of DAZ-associated protein 1	Q96EP5-1;Q96EP5;B3KS63;Q96EP5-2	ENSG00000071626	OTTHUMP00000076342;OTTHUMP00000076341	NP_061832;NP_733829	PF00076	RRM_1	RNA recognition motif. (a.k.a. RRM, RBD, or RNP domain)	GO:0005634;GO:0005730;GO:0005737;GO:0043226;GO:0043227;GO:0043228;GO:0043229;GO:0043231;GO:0043232;GO:0044422;GO:0044424;GO:0044428;GO:0044446;GO:0044464	nucleus;nucleolus;cytoplasm;organelle;membrane-bounded organelle;non-membrane-bounded organelle;intracellular organelle;intracellular membrane-bounded organelle;intracellular non-membrane-bounded organelle;organelle part;intracellular part;nuclear part;intracellular organelle part;cell part	GO:0000166;GO:0003676;GO:0003723;GO:0005488	nucleotide binding;nucleic acid binding;RNA binding;binding	GO:0000003;GO:0007275;GO:0007276;GO:0007283;GO:0009987;GO:0019953;GO:0030154;GO:0032501;GO:0032502;GO:0048232;GO:0048869	reproduction;multicellular organismal development;gamete generation;spermatogenesis;cellular process;sexual reproduction;cell differentiation;multicellular organismal process;developmental process;male gamete generation;cellular developmental process	hsa:26528				2	2	2	2	2	2	2	2	2	2	7.6	7.6	7.6	43.383	407	3.8228e-22	0.30767	1.1015	0.20285	0.17611	14.229	2	357710	285020
				IPI00789740;IPI00027717;IPI00789983;IPI00792828	2;2;2;2	Gem (Nuclear organelle) associated protein 4;Component of gems 4;Gemin-4;p97;Putative uncharacterized protein	GEMIN4	Gem (Nuclear organelle) associated protein 4;Component of gems 4;Putative uncharacterized protein;74 kDa protein	Q8WUM5;P57678;Q9HBB9;Q9HC39	ENSG00000179409	OTTHUMP00000180693;OTTHUMP00000180694;OTTHUMP00000180697;OTTHUMP00000180695;OTTHUMP00000180696;OTTHUMP00000180699;OTTHUMP00000180698	NP_056536				GO:0005634;GO:0005654;GO:0005681;GO:0005730;GO:0005737;GO:0005829;GO:0030529;GO:0030532;GO:0032991;GO:0043226;GO:0043227;GO:0043228;GO:0043229;GO:0043231;GO:0043232;GO:0044422;GO:0044424;GO:0044428;GO:0044444;GO:0044446;GO:0044464	nucleus;nucleoplasm;spliceosome;nucleolus;cytoplasm;cytosol;ribonucleoprotein complex;small nuclear ribonucleoprotein complex;macromolecular complex;organelle;membrane-bounded organelle;non-membrane-bounded organelle;intracellular organelle;intracellular membrane-bounded organelle;intracellular non-membrane-bounded organelle;organelle part;intracellular part;nuclear part;cytoplasmic part;intracel…	GO:0005488;GO:0005515	binding;protein binding	GO:0000387;GO:0006139;GO:0006364;GO:0006396;GO:0006397;GO:0008152;GO:0008380;GO:0009987;GO:0016043;GO:0016070;GO:0016071;GO:0016072;GO:0022613;GO:0032502;GO:0034470;GO:0034660;GO:0034960;GO:0043170;GO:0043283;GO:0044237;GO:0044238;GO:0044260;GO:0048532	spliceosomal snRNP biogenesis;nucleobase, nucleoside, nucleotide and nucleic acid metabolic process;rRNA processing;RNA processing;mRNA processing;metabolic process;RNA splicing;cellular process;cellular component organization;RNA metabolic process;mRNA metabolic process;rRNA metabolic process;ribonucleoprotein complex biogenesis and assembly;developmental process;ncRNA processing;ncRNA metabolic…					4	2	2	2	2	2	2	2	2	2	1.9	1.9	1.9	120.47	1062	0.00030354	0.31513	1.0992	0.2055	0.17826	10.404	2	1102600	835960
				IPI00029267;IPI00012382	2;1	U2 small nuclear ribonucleoprotein B'';U1 small nuclear ribonucleoprotein A	SNRPB2;SNRPA	U2 small nuclear ribonucleoprotein B'';U1 small nuclear ribonucleoprotein A	P08579;B2R7J3;B5BTZ8;Q86YK2;P09012;B2R802	ENSG00000125870;ENSG00000077312	OTTHUMP00000030324;OTTHUMP00000030325;OTTHUMP00000078094	NP_003083;NP_937863;NP_004587	PF00076	RRM_1	RNA recognition motif. (a.k.a. RRM, RBD, or RNP domain)	GO:0005634;GO:0005681;GO:0005686;GO:0030529;GO:0030532;GO:0032991;GO:0043226;GO:0043227;GO:0043229;GO:0043231;GO:0044422;GO:0044424;GO:0044428;GO:0044446;GO:0044464	nucleus;spliceosome;snRNP U2;ribonucleoprotein complex;small nuclear ribonucleoprotein complex;macromolecular complex;organelle;membrane-bounded organelle;intracellular organelle;intracellular membrane-bounded organelle;organelle part;intracellular part;nuclear part;intracellular organelle part;cell part	GO:0000166;GO:0003676;GO:0003723;GO:0005488;GO:0005515	nucleotide binding;nucleic acid binding;RNA binding;binding;protein binding	GO:0000375;GO:0000377;GO:0000398;GO:0006139;GO:0006396;GO:0006397;GO:0008152;GO:0008380;GO:0009987;GO:0016070;GO:0016071;GO:0034960;GO:0043170;GO:0043283;GO:0044237;GO:0044238;GO:0044260	RNA splicing, via transesterification reactions;RNA splicing, via transesterification reactions with bulged adenosine as nucleophile;nuclear mRNA splicing, via spliceosome;nucleobase, nucleoside, nucleotide and nucleic acid metabolic process;RNA processing;mRNA processing;metabolic process;RNA splicing;cellular process;RNA metabolic process;mRNA metabolic process;cellular biopolymer metabolic pro…	hsa:6629;hsa:6626			K11094;K11091	2	2	2	2	2	2	2	2	2	2	12	12	12	25.486	225	0.0065394	0.25159	1.0983	0.20655	0.17912	37.947	2	353220	272210
587	377	34	203	IPI00216951	6	Aspartyl-tRNA synthetase, cytoplasmic;Aspartate--tRNA ligase;Cell proliferation-inducing gene 40 protein	DARS;PIG40	Aspartyl-tRNA synthetase, cytoplasmic	P14868;A8K3J2;Q53R85;Q53T60;Q68CR9	ENSG00000115866	OTTHUMP00000162534	NP_001340	PF00152;PF01336	tRNA-synt_2;tRNA_anti	tRNA synthetases class II (D, K and N);OB-fold nucleic acid binding domain	GO:0000267;GO:0005625;GO:0005737;GO:0044424;GO:0044464	cell fraction;soluble fraction;cytoplasm;intracellular part;cell part	GO:0000166;GO:0003676;GO:0003824;GO:0004046;GO:0004812;GO:0004815;GO:0005488;GO:0005515;GO:0005524;GO:0016787;GO:0016810;GO:0016811;GO:0016874;GO:0016875;GO:0016876;GO:0017076;GO:0030554;GO:0032553;GO:0032555;GO:0032559	nucleotide binding;nucleic acid binding;catalytic activity;aminoacylase activity;aminoacyl-tRNA ligase activity;aspartate-tRNA ligase activity;binding;protein binding;ATP binding;hydrolase activity;hydrolase activity, acting on carbon-nitrogen (but not peptide) bonds;hydrolase activity, acting on carbon-nitrogen (but not peptide) bonds, in linear amides;ligase activity;ligase activity, forming ca…	GO:0006082;GO:0006139;GO:0006399;GO:0006412;GO:0006418;GO:0006422;GO:0006461;GO:0006519;GO:0006520;GO:0006807;GO:0008152;GO:0009058;GO:0009059;GO:0009308;GO:0009987;GO:0016043;GO:0016070;GO:0019538;GO:0019752;GO:0022607;GO:0032502;GO:0034641;GO:0034645;GO:0034660;GO:0034960;GO:0034961;GO:0043038;GO:0043039;GO:0043170;GO:0043283;GO:0043284;GO:0043933;GO:0044237;GO:0044238;GO:0044249;GO:0044260;GO:…	organic acid metabolic process;nucleobase, nucleoside, nucleotide and nucleic acid metabolic process;tRNA metabolic process;translation;tRNA aminoacylation for protein translation;aspartyl-tRNA aminoacylation;protein complex assembly;cellular amino acid and derivative metabolic process;amino acid metabolic process;nitrogen compound metabolic process;metabolic process;biosynthetic process;macromol…	hsa:1615	ko00252;ko00970	Alanine and aspartate metabolism;Aminoacyl-tRNA biosynthesis	K01876	1	6	6	6	6	6	6	6	6	6	13	13	13	57.136	501	1.4599e-12	0.33419	1.0968	0.20825	0.1805	19.662	6	1067900	819050
				IPI00301021;IPI00449669	3;2	Translocon-associated protein subunit alpha;Signal sequence receptor subunit alpha	SSR1;TRAPA;PSEC0262	Isoform 1 of Translocon-associated protein subunit alpha;Isoform 2 of Translocon-associated protein subunit alpha	P43307-1;P43307;B2R6N9;P43307-2	ENSG00000124783	OTTHUMP00000015998	NP_003135	PF03896	TRAP_alpha	Translocon-associated protein (TRAP), alpha subunit	GO:0005783;GO:0005789;GO:0016020;GO:0016021;GO:0031090;GO:0031224;GO:0043226;GO:0043227;GO:0043229;GO:0043231;GO:0044422;GO:0044424;GO:0044425;GO:0044432;GO:0044444;GO:0044446;GO:0044464	endoplasmic reticulum;endoplasmic reticulum membrane;membrane;integral to membrane;organelle membrane;intrinsic to membrane;organelle;membrane-bounded organelle;intracellular organelle;intracellular membrane-bounded organelle;organelle part;intracellular part;membrane part;endoplasmic reticulum part;cytoplasmic part;intracellular organelle part;cell part	GO:0005048;GO:0005488;GO:0005509;GO:0042277;GO:0043167;GO:0043169;GO:0046872	signal sequence binding;binding;calcium ion binding;peptide binding;ion binding;cation binding;metal ion binding	GO:0006605;GO:0006612;GO:0006613;GO:0006810;GO:0006886;GO:0008284;GO:0015031;GO:0042127;GO:0045184;GO:0046907;GO:0048518;GO:0048522;GO:0050789;GO:0050794;GO:0051234;GO:0051649;GO:0065007	protein targeting;protein targeting to membrane;cotranslational protein targeting to membrane;transport;intracellular protein transport;positive regulation of cell proliferation;protein transport;regulation of cell proliferation;establishment of protein localization;intracellular transport;positive regulation of biological process;positive regulation of cellular process;regulation of biological p…	hsa:6745				2	3	3	3	3	3	3	3	3	3	11.9	11.9	11.9	32.235	286	1.1424e-16	0.28047	1.0967	0.20842	0.18064	36.58	4	1397900	1061100
209;210;211	145	29;33;210	195	IPI00012007	10	Adenosylhomocysteinase;S-adenosyl-L-homocysteine hydrolase	AHCY;SAHH	Adenosylhomocysteinase	P23526;A8K307;B3KUN3;Q1RMG2	ENSG00000101444	OTTHUMP00000030684	NP_000678	PF05221;PF00670	AdoHcyase;AdoHcyase_NAD	S-adenosyl-L-homocysteine hydrolase;S-adenosyl-L-homocysteine hydrolase, NAD binding domain	GO:0005737;GO:0005829;GO:0016023;GO:0031410;GO:0031982;GO:0031988;GO:0042470;GO:0043226;GO:0043227;GO:0043229;GO:0043231;GO:0044424;GO:0044444;GO:0044464;GO:0048770	cytoplasm;cytosol;cytoplasmic membrane-bounded vesicle;cytoplasmic vesicle;vesicle;membrane-bounded vesicle;melanosome;organelle;membrane-bounded organelle;intracellular organelle;intracellular membrane-bounded organelle;intracellular part;cytoplasmic part;cell part;pigment granule	GO:0003824;GO:0004013;GO:0005488;GO:0005507;GO:0005515;GO:0016787;GO:0016801;GO:0016802;GO:0043167;GO:0043169;GO:0043621;GO:0046872;GO:0046914	catalytic activity;adenosylhomocysteinase activity;binding;copper ion binding;protein binding;hydrolase activity;hydrolase activity, acting on ether bonds;trialkylsulfonium hydrolase activity;ion binding;cation binding;protein self-association;metal ion binding;transition metal ion binding	GO:0000096;GO:0000098;GO:0006082;GO:0006519;GO:0006520;GO:0006575;GO:0006730;GO:0006790;GO:0006807;GO:0008152;GO:0009056;GO:0009063;GO:0009308;GO:0009310;GO:0009987;GO:0019510;GO:0019752;GO:0034641;GO:0044237;GO:0044238;GO:0044248;GO:0044270;GO:0044273;GO:0046498	sulfur amino acid metabolic process;sulfur amino acid catabolic process;organic acid metabolic process;cellular amino acid and derivative metabolic process;amino acid metabolic process;amino acid derivative metabolic process;one-carbon compound metabolic process;sulfur metabolic process;nitrogen compound metabolic process;metabolic process;catabolic process;amino acid catabolic process;cellular a…	hsa:191	ko00271;ko00450	Methionine metabolism;Selenoamino acid metabolism	K01251	1	10	10	11	10	10	11	10	10	11	25.9	25.9	25.9	47.716	432	2.306e-45	0.27852	1.0946	0.21083	0.23684	68.863	11	5575700	4422500
413;414		423;427		IPI00026516	3	Succinyl-CoA:3-ketoacid-coenzyme A transferase 1, mitochondrial;Somatic-type succinyl CoA:3-oxoacid CoA-transferase	OXCT1;OXCT;SCOT	Succinyl-CoA:3-ketoacid-coenzyme A transferase 1, mitochondrial	P55809;A1E286;B2R5V2;Q6IAV5	ENSG00000083720	OTTHUMP00000120012	NP_000427	PF01144	CoA_trans	Coenzyme A transferase	GO:0005739;GO:0005759;GO:0043226;GO:0043227;GO:0043229;GO:0043231;GO:0044422;GO:0044424;GO:0044429;GO:0044444;GO:0044446;GO:0044464	mitochondrion;mitochondrial matrix;organelle;membrane-bounded organelle;intracellular organelle;intracellular membrane-bounded organelle;organelle part;intracellular part;mitochondrial part;cytoplasmic part;intracellular organelle part;cell part	GO:0003824;GO:0005488;GO:0005515;GO:0008260;GO:0008410;GO:0016740;GO:0016782;GO:0042802;GO:0042803;GO:0046983	catalytic activity;binding;protein binding;3-oxoacid CoA-transferase activity;CoA-transferase activity;transferase activity;transferase activity, transferring sulfur-containing groups;identical protein binding;protein homodimerization activity;protein dimerization activity	GO:0008152;GO:0009056;GO:0009987;GO:0044237;GO:0044248;GO:0046950;GO:0046952	metabolic process;catabolic process;cellular process;cellular metabolic process;cellular catabolic process;cellular ketone body metabolic process;ketone body catabolic process	hsa:5019	ko00072;ko00280;ko00650	Synthesis and degradation of ketone bodies;Valine, leucine and isoleucine degradation;Butanoate metabolism	K01028;K01029	1	3	3	3	3	3	3	3	3	3	8.5	8.5	8.5	56.157	520	2.3369e-47	0.30387	1.0934	0.21226	0.18376	12.195	4	1066500	850760
				IPI00479946;IPI00871856;IPI00013894;IPI00908463	2;2;2;1	STIP1 protein;cDNA FLJ76863, highly similar to Homo sapiens stress-induced-phosphoprotein 1 (Hsp70/Hsp90-organizing protein) (STIP1), mRNA;Stress-induced-phosphoprotein 1;Hsc70/Hsp90-organizing protein;Transformation-sensitive protein IEF SSP 3521;NY-REN-11 antigen;cDNA FLJ54451, highly similar to Stress-induced-phosphoprotein 1	STIP1	STIP1 protein;cDNA FLJ76863, highly similar to Homo sapiens stress-induced-phosphoprotein 1 (Hsp70/Hsp90-organizing protein) (STIP1), mRNA;Stress-induced-phosphoprotein 1;cDNA FLJ54451, highly similar to Stress-induced-phosphoprotein 1	Q3ZCU9;A8K690;P31948;B4DM70	ENSG00000168439		NP_006810	PF00515;PF07719	TPR_1;TPR_2	Tetratricopeptide repeat;Tetratricopeptide repeat	GO:0005634;GO:0005737;GO:0005794;GO:0043226;GO:0043227;GO:0043229;GO:0043231;GO:0044424;GO:0044444;GO:0044464	nucleus;cytoplasm;Golgi apparatus;organelle;membrane-bounded organelle;intracellular organelle;intracellular membrane-bounded organelle;intracellular part;cytoplasmic part;cell part	GO:0005488	binding	GO:0006950;GO:0050896	response to stress;response to stimulus	hsa:10963			K09553	4	2	2	2	2	2	2	2	2	2	3.9	3.9	3.9	68.046	590	0.0055247	0.21705	1.0918	0.21409	0.18525	7.1118	2	704350	665630
				IPI00639812;IPI00024266;IPI00647044	1;1;1	Microsomal glutathione S-transferase 3 variant;Microsomal glutathione S-transferase 3;Microsomal GST-III	MGST3;RP11-466F5.1-002;RP11-466F5.1-005	Microsomal glutathione S-transferase 3;Microsomal glutathione S-transferase 3;Microsomal glutathione S-transferase 3	Q53GB9;Q5VV89;O14880;B2R592;Q2F833;Q5VV87	ENSG00000143198	OTTHUMP00000032568;OTTHUMP00000032599;OTTHUMP00000197144;OTTHUMP00000032567;OTTHUMP00000032600;OTTHUMP00000032601	NP_004519	PF01124	MAPEG	MAPEG family	GO:0000267;GO:0005624;GO:0005626;GO:0005783;GO:0005789;GO:0005792;GO:0016020;GO:0016021;GO:0031090;GO:0031224;GO:0042598;GO:0043226;GO:0043227;GO:0043229;GO:0043231;GO:0044422;GO:0044424;GO:0044425;GO:0044432;GO:0044444;GO:0044446;GO:0044464	cell fraction;membrane fraction;insoluble fraction;endoplasmic reticulum;endoplasmic reticulum membrane;microsome;membrane;integral to membrane;organelle membrane;intrinsic to membrane;vesicular fraction;organelle;membrane-bounded organelle;intracellular organelle;intracellular membrane-bounded organelle;organelle part;intracellular part;membrane part;endoplasmic reticulum part;cytoplasmic part;i…	GO:0003824;GO:0016740;GO:0004364;GO:0004601;GO:0016209;GO:0016491;GO:0016684;GO:0016765	catalytic activity;transferase activity;glutathione transferase activity;peroxidase activity;antioxidant activity;oxidoreductase activity;oxidoreductase activity, acting on peroxide as acceptor;transferase activity, transferring alkyl or aryl (other than methyl) groups	GO:0006629;GO:0007154;GO:0007165;GO:0008152;GO:0009987;GO:0044238;GO:0050789;GO:0050794;GO:0065007	lipid metabolic process;cell communication;signal transduction;metabolic process;cellular process;primary metabolic process;regulation of biological process;regulation of cellular process;biological regulation	hsa:4259	ko00480;ko00980;ko00982	Glutathione metabolism;Metabolism of xenobiotics by cytochrome P450;Drug metabolism - cytochrome P450	K00799	3	1	1	2	1	1	2	1	1	2	7.8	7.8	7.8	18.416	166	2.5766e-12	0.30673	1.0899	0.2164	0.18713	30.201	2	847040	637980
				IPI00011916;IPI00893993;IPI00893242	1;1;1	Multisynthetase complex auxiliary component p38;Protein JTV-1;Uncharacterized protein ENSP00000383327 (Uncharacterized protein ENSP00000383385)	JTV1;PRO0992	Multisynthetase complex auxiliary component p38;28 kDa protein;Putative uncharacterized protein ENSP00000383327	Q13155;B2R7M3;A8MU58	ENSG00000106305;ENSG00000215508;ENSG00000215539	OTTHUMP00000025129;OTTHUMP00000151158;OTTHUMP00000201311;OTTHUMP00000201310	NP_006294						GO:0005488;GO:0005515	binding;protein binding	GO:0006412;GO:0008152;GO:0009058;GO:0009059;GO:0009987;GO:0019538;GO:0034645;GO:0034960;GO:0034961;GO:0043170;GO:0043283;GO:0043284;GO:0044237;GO:0044238;GO:0044249;GO:0044260;GO:0044267	translation;metabolic process;biosynthetic process;macromolecule biosynthetic process;cellular process;protein metabolic process;cellular macromolecule biosynthetic process;cellular biopolymer metabolic process;cellular biopolymer biosynthetic process;macromolecule metabolic process;biopolymer metabolic process;biopolymer biosynthetic process;cellular metabolic process;primary metabolic process;c…	hsa:7965				3	1	1	2	1	1	2	1	1	2	2.8	2.8	2.8	35.348	320	0.049432	0.2499	1.087	0.2199	0.18997	51.691	2	478650	386410
197;198;199	139;140;141	127;157;236	97;119;134	IPI00011253;IPI00855830;IPI00879848	17;9;2	40S ribosomal protein S3;RPS3 protein	RPS3;OK/SW-cl.26	40S ribosomal protein S3;RPS3 protein (Fragment)	P23396;B2R7N5;Q53G83;Q6IPX9;Q9NQS8;A7E2S3	ENSG00000149273		NP_000996	PF07650;PF00189	KH_2;Ribosomal_S3_C	KH domain;Ribosomal protein S3, C-terminal domain	GO:0005622;GO:0005634;GO:0005737;GO:0005829;GO:0005840;GO:0015935;GO:0022627;GO:0030529;GO:0031253;GO:0031256;GO:0032587;GO:0032991;GO:0033279;GO:0043226;GO:0043227;GO:0043228;GO:0043229;GO:0043231;GO:0043232;GO:0044422;GO:0044424;GO:0044425;GO:0044444;GO:0044445;GO:0044446;GO:0044459;GO:0044463;GO:0044464	intracellular;nucleus;cytoplasm;cytosol;ribosome;small ribosomal subunit;cytosolic small ribosomal subunit;ribonucleoprotein complex;cell projection membrane;leading edge membrane;ruffle membrane;macromolecular complex;ribosomal subunit;organelle;membrane-bounded organelle;non-membrane-bounded organelle;intracellular organelle;intracellular membrane-bounded organelle;intracellular non-membrane-bo…	GO:0003676;GO:0003677;GO:0003684;GO:0003723;GO:0003729;GO:0003735;GO:0003824;GO:0003906;GO:0004518;GO:0004519;GO:0005198;GO:0005488;GO:0005515;GO:0008134;GO:0016787;GO:0016788;GO:0016829;GO:0016835;GO:0019899;GO:0019900;GO:0019901;GO:0051059;GO:0051536;GO:0051540	nucleic acid binding;DNA binding;damaged DNA binding;RNA binding;mRNA binding;structural constituent of ribosome;catalytic activity;DNA-(apurinic or apyrimidinic site) lyase activity;nuclease activity;endonuclease activity;structural molecule activity;binding;protein binding;transcription factor binding;hydrolase activity;hydrolase activity, acting on ester bonds;lyase activity;carbon-oxygen lyas…	GO:0006282;GO:0006412;GO:0006413;GO:0006414;GO:0006917;GO:0006919;GO:0006950;GO:0006974;GO:0008152;GO:0009058;GO:0009059;GO:0009889;GO:0009892;GO:0009987;GO:0010468;GO:0010556;GO:0012502;GO:0016043;GO:0019219;GO:0019222;GO:0019538;GO:0022607;GO:0022618;GO:0031323;GO:0031324;GO:0032088;GO:0032502;GO:0034621;GO:0034622;GO:0034645;GO:0034960;GO:0034961;GO:0042981;GO:0043065;GO:0043067;GO:0043068;GO:…	regulation of DNA repair;translation;translational initiation;translational elongation;induction of apoptosis;caspase activation;response to stress;response to DNA damage stimulus;metabolic process;biosynthetic process;macromolecule biosynthetic process;regulation of biosynthetic process;negative regulation of metabolic process;cellular process;regulation of gene expression;regulation of macromol…	hsa:6188	ko03010	Ribosome	K02985	3	17	18	25	17	18	25	17	18	25	67.9	67.9	67.9	26.688	243	1.1657e-124	0.27064	1.0847	0.22274	0.25097	14.505	19	25151000	18512000
452;453	298	46;143	282	IPI00027626;IPI00552590;IPI00220656;IPI00908488;IPI00910226	14;12;3;3;3	T-complex protein 1 subunit zeta;CCT-zeta;CCT-zeta-1;Tcp20;HTR3;Acute morphine dependence-related protein 2;Uncharacterized protein CCT6A	CCT6A;CCT6;CCTZ	T-complex protein 1 subunit zeta;chaperonin containing TCP1, subunit 6A isoform b	P40227;A1JUI8;B2R9K8;B4DPJ8;Q59ET3;A6NCD2;B4DN39	ENSG00000146731	OTTHUMP00000024460;OTTHUMP00000159736	NP_001753;NP_001009186	PF00118	Cpn60_TCP1	TCP-1/cpn60 chaperonin family	GO:0005737;GO:0005832;GO:0032991;GO:0043234;GO:0044424;GO:0044444;GO:0044445;GO:0044464	cytoplasm;chaperonin-containing T-complex;macromolecular complex;protein complex;intracellular part;cytoplasmic part;cytosolic part;cell part	GO:0000166;GO:0005488;GO:0005515;GO:0005524;GO:0017076;GO:0030554;GO:0032553;GO:0032555;GO:0032559;GO:0051082	nucleotide binding;binding;protein binding;ATP binding;purine nucleotide binding;adenyl nucleotide binding;ribonucleotide binding;purine ribonucleotide binding;adenyl ribonucleotide binding;unfolded protein binding	GO:0006457;GO:0008152;GO:0009987;GO:0019538;GO:0043170;GO:0044237;GO:0044238;GO:0044260;GO:0044267	protein folding;metabolic process;cellular process;protein metabolic process;macromolecule metabolic process;cellular metabolic process;primary metabolic process;cellular macromolecule metabolic process;cellular protein metabolic process	hsa:908			K09498	5	14	14	15	14	14	15	14	14	15	31.8	31.8	31.8	58.024	531	1.9861e-90	0.3011	1.0844	0.22306	0.25136	9.6916	15	10572000	8084900
				IPI00011285;IPI00910547;IPI00909108	2;2;1	Calpain-1 catalytic subunit;Calpain-1 large subunit;Calcium-activated neutral proteinase 1;Calpain mu-type;muCANP;Micromolar-calpain;cDNA FLJ53224, highly similar to Calpain-1 catalytic subunit (EC 3.4.22.52);cDNA FLJ56829, highly similar to Neurogenic differentiation factor 6	CAPN1;CANPL1	Calpain-1 catalytic subunit;cDNA FLJ53224, highly similar to Calpain-1 catalytic subunit;cDNA FLJ56829, highly similar to Neurogenic differentiation factor 6	P07384;B2RDI5;Q2TTR0;Q6DHV4;B4DWH5;B4DS85	ENSG00000014216		NP_005177	PF01067;PF00036;PF00648	Calpain_III;efhand;Peptidase_C2	Calpain large subunit, domain III;EF hand;Calpain family cysteine protease	GO:0005622;GO:0005737;GO:0005886;GO:0016020;GO:0044424;GO:0044464	intracellular;cytoplasm;plasma membrane;membrane;intracellular part;cell part	GO:0003824;GO:0004175;GO:0004197;GO:0004198;GO:0005488;GO:0005509;GO:0005515;GO:0008233;GO:0008234;GO:0016787;GO:0043167;GO:0043169;GO:0046872;GO:0070011	catalytic activity;endopeptidase activity;cysteine-type endopeptidase activity;calcium-dependent cysteine-type endopeptidase activity;binding;calcium ion binding;protein binding;peptidase activity;cysteine-type peptidase activity;hydrolase activity;ion binding;cation binding;metal ion binding;peptidase activity, acting on L-amino acid peptides	GO:0006508;GO:0008152;GO:0008284;GO:0009987;GO:0019538;GO:0042127;GO:0043170;GO:0044237;GO:0044238;GO:0044260;GO:0044267;GO:0048518;GO:0048522;GO:0050789;GO:0050794;GO:0065007	proteolysis;metabolic process;positive regulation of cell proliferation;cellular process;protein metabolic process;regulation of cell proliferation;macromolecule metabolic process;cellular metabolic process;primary metabolic process;cellular macromolecule metabolic process;cellular protein metabolic process;positive regulation of biological process;positive regulation of cellular process;regulati…	hsa:823	ko04210	Apoptosis	K01367	3	2	2	2	2	2	2	2	2	2	2.8	2.8	2.8	81.889	714	9.8612e-05	0.28061	1.0843	0.22321	0.19266	23.256	2	197260	158880
	392;393		119;357	IPI00218474;IPI00909949	4;4	Beta-enolase;2-phospho-D-glycerate hydro-lyase;Muscle-specific enolase;Skeletal muscle enolase;Enolase 3;cDNA FLJ53926, highly similar to Beta-enolase (EC 4.2.1.11)	ENO3	Beta-enolase;cDNA FLJ53926, highly similar to Beta-enolase	P13929;B4DUM6;Q9NPL4;B4DUI6	ENSG00000108515	OTTHUMP00000125242;OTTHUMP00000182733;OTTHUMP00000182734	NP_001967;NP_443739	PF00113;PF03952	Enolase_C;Enolase_N	Enolase, C-terminal TIM barrel domain;Enolase, N-terminal domain	GO:0000015;GO:0005737;GO:0032991;GO:0043234;GO:0044424;GO:0044444;GO:0044445;GO:0044464	phosphopyruvate hydratase complex;cytoplasm;macromolecular complex;protein complex;intracellular part;cytoplasmic part;cytosolic part;cell part	GO:0000287;GO:0003824;GO:0004634;GO:0005488;GO:0016829;GO:0016835;GO:0016836;GO:0043167;GO:0046872	magnesium ion binding;catalytic activity;phosphopyruvate hydratase activity;binding;lyase activity;carbon-oxygen lyase activity;hydro-lyase activity;ion binding;metal ion binding	GO:0005975;GO:0005996;GO:0006006;GO:0006007;GO:0006066;GO:0006091;GO:0006096;GO:0008152;GO:0009056;GO:0009057;GO:0009987;GO:0016052;GO:0019318;GO:0019320;GO:0043170;GO:0044237;GO:0044238;GO:0044248;GO:0044260;GO:0044262;GO:0044265;GO:0044275;GO:0046164;GO:0046365	carbohydrate metabolic process;monosaccharide metabolic process;glucose metabolic process;glucose catabolic process;cellular alcohol metabolic process;generation of precursor metabolites and energy;glycolysis;metabolic process;catabolic process;macromolecule catabolic process;cellular process;carbohydrate catabolic process;hexose metabolic process;hexose catabolic process;macromolecule metabolic …	hsa:2027	ko00010	Glycolysis / Gluconeogenesis	K01689	2	4	4	5	1	1	1	1	1	1	11.5	3.5	3.5	46.986	434	8.5174e-72	0.32155	1.0823	0.22566	0.25444	10.904	8	41230000	30453000
[truncated: 1,045 more rows]
[truncated: 3 more columns]
