# Supplementary material for: Identification and Characterization of FAM124B as a Novel Component of a CHD7 and CHD8 Containing Complex
Source: PLoS One. 2012 Dec 21;7(12):e52640. doi: 10.1371/journal.pone.0052640 (PMC3528654; doi:10.1371/journal.pone.0052640)
Supplement: Table S3 — Proteins found by SILAC in combination with mass spectrometry 3rd experiment (XLS). (XLS) [file pone.0052640.s004.xls]

## Sheet: proteinGroups
Peptide IDs	Oxidation (M) Site IDs	Carbamidomethyl (C) Site IDs	Oxidation (M) Site Positions	Carbamidomethyl (C) Site Positions	Protein IDs	Peptide Counts (all)	Peptide Counts (razor)	Peptide Counts (unique)	Protein Names	Gene Names	Protein Descriptions	Uniprot	Uniprot Name	ENSEMBL	VEGA	REFSEQ	Pfam	Pfam Names	Pfam Descriptions	GOCC	GOCC Names	GOMF	GOMF Names	GOBP	GOBP Names	KEGG	KEGG Pathways	KEGG Pathway Names	KEGG Ortholog	Proteins	Peptides (seq)	Peptides (seq/mod)	Peptides (seq/mod/labels)	Razor Peptides (seq)	Razor Peptides (seq/mod)	Razor Peptides (seq/mod/labels)	Unique Peptides (seq)	Unique Peptides (seq/mod)	Unique Peptides (seq/mod/labels)	Sequence Coverage [%]	Unique + Razor Sequence Coverage [%]	Unique Sequence Coverage [%]	Mol. Weight [kDa]	Sequence Length	PEP	Ratio H/L	Ratio H/L Normalized	Ratio L/H Normalized	Ratio H/L Significance(A)
107		143		309	IPI00745087	3	3	3	Protein FAM124B	FAM124B	Isoform 1 of Protein FAM124B	Q9H5Z6-1;Q9H5Z6	F124B_HUMAN	ENSG00000124019		NP_001116251										hsa:79843				1	1	2	2	1	2	2	1	2	2	2.4	2.4	2.4	50.861	455	0.016649	0.0026475	167.33	0.0059762	1.8228e-05
6;14;32;45;46;64;79;140;161;182;239;306;319;329;460;485;555;556;559;571;584;620;628;639;646;648;665;666;673;714;778;779;804;822;829;887;907;940;961;962;969;985;1001	120;121;122;123;124;125	144;145;146;147;148;149	1744;1809;1823;1838;1883;2021	1643;1650;1716;1816;2017;2022	IPI00794880;IPI00220289;IPI00395823;IPI00749109	43;2;1;1	43;2;1;1	35;0;0;0	Chromodomain-helicase-DNA-binding protein 7;ATP-dependent helicase CHD7	CHD7;KIAA1416	Isoform 1 of Chromodomain-helicase-DNA-binding protein 7	Q9P2D1-1;Q9P2D1;B4DIS0;Q6ZWF9	CHD7_HUMAN	ENSG00000171316	OTTHUMP00000177522	NP_060250	PF00385;PF00271;PF00176;PF07533	Chromo;Helicase_C;SNF2_N;BRK	'chromo' (CHRromatin Organisation MOdifier) domain;Helicase conserved C-terminal domain;SNF2 family N-terminal domain;BRK domain	GO:0000785;GO:0005634;GO:0043226;GO:0043227;GO:0043229;GO:0043231;GO:0044422;GO:0044424;GO:0044427;GO:0044446;GO:0044464	chromatin;nucleus;organelle;membrane-bounded organelle;intracellular organelle;intracellular membrane-bounded organelle;organelle part;intracellular part;chromosomal part;intracellular organelle part;cell part	GO:0000166;GO:0003676;GO:0003677;GO:0003682;GO:0003824;GO:0004386;GO:0005488;GO:0005524;GO:0016462;GO:0016787;GO:0016817;GO:0016818;GO:0017076;GO:0017111;GO:0030554;GO:0032553;GO:0032555;GO:0032559	nucleotide binding;nucleic acid binding;DNA binding;chromatin binding;catalytic activity;helicase activity;binding;ATP binding;pyrophosphatase activity;hydrolase activity;hydrolase activity, acting on acid anhydrides;hydrolase activity, acting on acid anhydrides, in phosphorus-containing anhydrides;purine nucleotide binding;nucleoside-triphosphatase activity;adenyl nucleotide binding;ribonucleoti…	GO:0001501;GO:0001568;GO:0001654;GO:0001701;GO:0001775;GO:0001944;GO:0002376;GO:0002521;GO:0002791;GO:0003007;GO:0003008;GO:0003013;GO:0006139;GO:0006325;GO:0006333;GO:0006350;GO:0006355;GO:0006996;GO:0007417;GO:0007423;GO:0007507;GO:0007512;GO:0007600;GO:0007605;GO:0007610;GO:0007626;GO:0007628;GO:0008015;GO:0008152;GO:0008344;GO:0009058;GO:0009059;GO:0009653;GO:0009790;GO:0009792;GO:0009887;GO:…	skeletal development;blood vessel development;eye development;in utero embryonic development;cell activation;vasculature development;immune system process;leukocyte differentiation;regulation of peptide secretion;heart morphogenesis;system process;circulatory system process;nucleobase, nucleoside, nucleotide and nucleic acid metabolic process;establishment or maintenance of chromatin architecture…	hsa:55636				4	43	45	45	43	45	45	35	37	37	14.7	14.7	13.3	335.92	2997	0	0.024651	20.8564	0.047947	0.0082281
68;115;385;555;592;714;822;923;940	96;97	115;116	1448;2246	809;2243	IPI00719073;IPI00398992	9;9	5;5	4;4	Chromodomain-helicase-DNA-binding protein 8;ATP-dependent helicase CHD8;Helicase with SNF2 domain 1	CHD8;HELSNF1;KIAA1564	Isoform 2 of Chromodomain-helicase-DNA-binding protein 8;Isoform 1 of Chromodomain-helicase-DNA-binding protein 8	Q9HCK8-2;Q9HCK8;Q9HCK8-1;Q4G0D8;Q6DKH9;Q6P440;Q6ZNL7	CHD8_HUMAN	ENSG00000100888	OTTHUMP00000028338	NP_065971	PF00385;PF00271;PF00176;PF07533	Chromo;Helicase_C;SNF2_N;BRK	'chromo' (CHRromatin Organisation MOdifier) domain;Helicase conserved C-terminal domain;SNF2 family N-terminal domain;BRK domain	GO:0000785;GO:0005634;GO:0043226;GO:0043227;GO:0043229;GO:0043231;GO:0044422;GO:0044424;GO:0044427;GO:0044446;GO:0044464	chromatin;nucleus;organelle;membrane-bounded organelle;intracellular organelle;intracellular membrane-bounded organelle;organelle part;intracellular part;chromosomal part;intracellular organelle part;cell part	GO:0000166;GO:0003676;GO:0003677;GO:0003682;GO:0003824;GO:0004386;GO:0005488;GO:0005515;GO:0005524;GO:0016462;GO:0016787;GO:0016817;GO:0016818;GO:0017076;GO:0017111;GO:0030528;GO:0030554;GO:0032553;GO:0032555;GO:0032559	nucleotide binding;nucleic acid binding;DNA binding;chromatin binding;catalytic activity;helicase activity;binding;protein binding;ATP binding;pyrophosphatase activity;hydrolase activity;hydrolase activity, acting on acid anhydrides;hydrolase activity, acting on acid anhydrides, in phosphorus-containing anhydrides;purine nucleotide binding;nucleoside-triphosphatase activity;transcription regulato…	GO:0006139;GO:0006325;GO:0006333;GO:0006350;GO:0006355;GO:0006996;GO:0008152;GO:0009058;GO:0009059;GO:0009889;GO:0009987;GO:0010468;GO:0010556;GO:0016043;GO:0016568;GO:0019219;GO:0019222;GO:0031323;GO:0032502;GO:0034645;GO:0034960;GO:0034961;GO:0043170;GO:0043283;GO:0043284;GO:0044237;GO:0044238;GO:0044249;GO:0044260;GO:0045449;GO:0048532;GO:0050789;GO:0050794;GO:0051252;GO:0051276;GO:0060255;GO:…	nucleobase, nucleoside, nucleotide and nucleic acid metabolic process;establishment or maintenance of chromatin architecture;chromatin assembly or disassembly;transcription;regulation of transcription, DNA-dependent;organelle organization;metabolic process;biosynthetic process;macromolecule biosynthetic process;regulation of biosynthetic process;cellular process;regulation of gene expression;regu…	hsa:57680	ko04310	Wnt signaling pathway	K04494	2	9	9	9	5	5	5	4	4	4	4.3	3.3	2.8	276.27	2446	5.7235e-66	0.030026	15.8185	0.063217	0.015045
141;890;1010	63	81	221	223	IPI00215637;IPI00293616;IPI00910433;IPI00647597;IPI00646152;IPI00071483;IPI00456933;IPI00908506;IPI00909544	3;3;2;2;2;1;1;1;1	3;3;2;2;2;1;1;1;1	3;3;2;2;2;1;1;1;1	ATP-dependent RNA helicase DDX3X;DEAD box protein 3, X-chromosomal;Helicase-like protein 2;DEAD box, X isoform;ATP-dependent RNA helicase DDX3Y;DEAD box protein 3, Y-chromosomal;cDNA FLJ60675, highly similar to ATP-dependent RNA helicase DDX3X (EC 3.6.1.-);cDNA FLJ59914, highly similar to ATP-dependent RNA helicase DDX3Y (EC 3.6.1.-)	DDX3X;DBX;DDX3;DDX3Y;DBY	ATP-dependent RNA helicase DDX3X;ATP-dependent RNA helicase DDX3Y;cDNA FLJ60675, highly similar to ATP-dependent RNA helicase DDX3X;cDNA FLJ59914, highly similar to ATP-dependent RNA helicase DDX3Y;28 kDa protein	O00571;A8K538;B4E3E8;B5BTY4;Q59GX6;Q5S4N1;O15523;B4DXX7;B4E010;B4DLU5;B4DK29	DDX3X_HUMAN;DDX3Y_HUMAN;B4DLU5_HUMAN;B4DK29_HUMAN	ENSG00000215301;ENSG00000067048	OTTHUMP00000023143;OTTHUMP00000034504;OTTHUMP00000034505;OTTHUMP00000034506;OTTHUMP00000034507	NP_001347;NP_001116137;NP_004651;XP_001713749	PF00270;PF00271	DEAD;Helicase_C	DEAD/DEAH box helicase;Helicase conserved C-terminal domain	GO:0005634;GO:0005737;GO:0005886;GO:0016020;GO:0016604;GO:0016607;GO:0043226;GO:0043227;GO:0043229;GO:0043231;GO:0044422;GO:0044424;GO:0044428;GO:0044446;GO:0044451;GO:0044464	nucleus;cytoplasm;plasma membrane;membrane;nuclear body;nuclear speck;organelle;membrane-bounded organelle;intracellular organelle;intracellular membrane-bounded organelle;organelle part;intracellular part;nuclear part;intracellular organelle part;nucleoplasm part;cell part	GO:0000166;GO:0003676;GO:0003677;GO:0003723;GO:0003724;GO:0003824;GO:0004004;GO:0004386;GO:0005488;GO:0005524;GO:0008026;GO:0008186;GO:0016462;GO:0016787;GO:0016817;GO:0016818;GO:0016887;GO:0017076;GO:0017111;GO:0030554;GO:0032553;GO:0032555;GO:0032559;GO:0042623;GO:0070035	nucleotide binding;nucleic acid binding;DNA binding;RNA binding;RNA helicase activity;catalytic activity;ATP-dependent RNA helicase activity;helicase activity;binding;ATP binding;ATP-dependent helicase activity;RNA-dependent ATPase activity;pyrophosphatase activity;hydrolase activity;hydrolase activity, acting on acid anhydrides;hydrolase activity, acting on acid anhydrides, in phosphorus-contain…	GO:0044419;GO:0051704	interspecies interaction between organisms;multi-organism process	hsa:1654;hsa:100130220;hsa:8653				9	3	3	3	3	3	3	3	3	3	4.8	4.8	4.8	73.243	662	8.8787e-05	0.21872	8.56604	0.11674	0.29318
0;371;450		150		438	IPI00844578	3	3	3	ATP-dependent RNA helicase A;Nuclear DNA helicase II;DEAH box protein 9	DHX9;DDX9;LKP;NDH2	ATP-dependent RNA helicase A	Q08211;B2RNV4;B3KU66;Q05CI5;Q12803;Q32Q22;Q58F26;Q6PJK6	DHX9_HUMAN	ENSG00000135829	OTTHUMP00000033287	NP_001348	PF00270;PF00035;PF07717;PF04408;PF00271	DEAD;dsrm;DUF1605;HA2;Helicase_C	DEAD/DEAH box helicase;Double-stranded RNA binding motif;Domain of unknown function (DUF1605);Helicase associated domain (HA2);Helicase conserved C-terminal domain	GO:0005622;GO:0005634;GO:0005730;GO:0005737;GO:0005813;GO:0005815;GO:0043226;GO:0043227;GO:0043228;GO:0043229;GO:0043231;GO:0043232;GO:0044422;GO:0044424;GO:0044428;GO:0044430;GO:0044444;GO:0044446;GO:0044464	intracellular;nucleus;nucleolus;cytoplasm;centrosome;microtubule organizing center;organelle;membrane-bounded organelle;non-membrane-bounded organelle;intracellular organelle;intracellular membrane-bounded organelle;intracellular non-membrane-bounded organelle;organelle part;intracellular part;nuclear part;cytoskeletal part;cytoplasmic part;intracellular organelle part;cell part	GO:0000166;GO:0003676;GO:0003677;GO:0003678;GO:0003723;GO:0003724;GO:0003725;GO:0003824;GO:0004003;GO:0004004;GO:0004386;GO:0005488;GO:0005515;GO:0005524;GO:0008026;GO:0008094;GO:0008186;GO:0016462;GO:0016787;GO:0016817;GO:0016818;GO:0016887;GO:0017076;GO:0017111;GO:0030554;GO:0032553;GO:0032555;GO:0032559;GO:0042623;GO:0070035	nucleotide binding;nucleic acid binding;DNA binding;DNA helicase activity;RNA binding;RNA helicase activity;double-stranded RNA binding;catalytic activity;ATP-dependent DNA helicase activity;ATP-dependent RNA helicase activity;helicase activity;binding;protein binding;ATP binding;ATP-dependent helicase activity;DNA-dependent ATPase activity;RNA-dependent ATPase activity;pyrophosphatase activity;h…	GO:0000375;GO:0000377;GO:0000398;GO:0006139;GO:0006396;GO:0006397;GO:0008152;GO:0008380;GO:0009987;GO:0016070;GO:0016071;GO:0034960;GO:0043170;GO:0043283;GO:0044237;GO:0044238;GO:0044260	RNA splicing, via transesterification reactions;RNA splicing, via transesterification reactions with bulged adenosine as nucleophile;nuclear mRNA splicing, via spliceosome;nucleobase, nucleoside, nucleotide and nucleic acid metabolic process;RNA processing;mRNA processing;metabolic process;RNA splicing;cellular process;RNA metabolic process;mRNA metabolic process;cellular biopolymer metabolic pro…	hsa:1660;son:SO_3068				1	3	3	3	3	3	3	3	3	3	2.4	2.4	2.4	140.96	1270	6.6384e-07	0.2275	8.2481	0.12124	0.22125
495;586					IPI00646493;IPI00295857	2;2	2;2	2;2	Coatomer subunit alpha;Alpha-coat protein;HEP-COP;Xenin;Xenopsin-related peptide;Proxenin	COPA	Isoform 2 of Coatomer subunit alpha;Isoform 1 of Coatomer subunit alpha	P53621-2;P53621;P53621-1	COPA_HUMAN	ENSG00000122218	OTTHUMP00000031846;OTTHUMP00000031847	NP_001091868;NP_004362	PF04053;PF06957;PF00400	Coatomer_WDAD;COPI_C;WD40	Coatomer WD associated region;Coatomer (COPI) alpha subunit C-terminus;WD domain, G-beta repeat	GO:0000139;GO:0000267;GO:0005576;GO:0005615;GO:0005624;GO:0005625;GO:0005626;GO:0005737;GO:0005783;GO:0005792;GO:0005794;GO:0005829;GO:0016020;GO:0030117;GO:0030120;GO:0030126;GO:0031090;GO:0031410;GO:0031982;GO:0032991;GO:0042598;GO:0043226;GO:0043227;GO:0043229;GO:0043231;GO:0043234;GO:0044421;GO:0044422;GO:0044424;GO:0044425;GO:0044431;GO:0044433;GO:0044444;GO:0044446;GO:0044464	Golgi membrane;cell fraction;extracellular region;extracellular space;membrane fraction;soluble fraction;insoluble fraction;cytoplasm;endoplasmic reticulum;microsome;Golgi apparatus;cytosol;membrane;membrane coat;vesicle coat;COPI vesicle coat;organelle membrane;cytoplasmic vesicle;vesicle;macromolecular complex;vesicular fraction;organelle;membrane-bounded organelle;intracellular organelle;intra…	GO:0005102;GO:0005179;GO:0005198;GO:0005488;GO:0005509;GO:0005515;GO:0043167;GO:0043169;GO:0046872;GO:0051082	receptor binding;hormone activity;structural molecule activity;binding;calcium ion binding;protein binding;ion binding;cation binding;metal ion binding;unfolded protein binding	GO:0003008;GO:0006457;GO:0006810;GO:0006886;GO:0006890;GO:0006901;GO:0006996;GO:0007589;GO:0008152;GO:0009987;GO:0015031;GO:0016043;GO:0016044;GO:0016050;GO:0016192;GO:0019538;GO:0022600;GO:0030157;GO:0032501;GO:0032502;GO:0043170;GO:0044237;GO:0044238;GO:0044260;GO:0044267;GO:0045184;GO:0046903;GO:0046907;GO:0048193;GO:0048200;GO:0048205;GO:0048220;GO:0048532;GO:0050878;GO:0051234;GO:0051649;GO:…	system process;protein folding;transport;intracellular protein transport;retrograde vesicle-mediated transport, Golgi to ER;vesicle coating;organelle organization;body fluid secretion;metabolic process;cellular process;protein transport;cellular component organization;membrane organization;vesicle organization and biogenesis;vesicle-mediated transport;protein metabolic process;digestive system pr…					2	2	2	3	2	2	3	2	2	3	2.2	2.2	2.2	139.32	1233	3.7487e-16	0.25306	2.74914	0.36375	0.23734
2;503;774					IPI00007188;IPI00022891;IPI00291467;IPI00645646;IPI00010420	3;2;2;2;1	3;2;2;2;1	3;2;2;2;1	ADP/ATP translocase 2;Adenine nucleotide translocator 2;ADP,ATP carrier protein 2;Solute carrier family 25 member 5;ADP,ATP carrier protein, fibroblast isoform;ADP/ATP translocase 1;Adenine nucleotide translocator 1;ADP,ATP carrier protein 1;Solute carrier family 25 member 4;ADP,ATP carrier protein, heart/skeletal muscle isoform T1;ADP/ATP translocase 3;ANT 3;ADP,ATP carrier protein 3;Solute carr…	SLC25A5;ANT2;SLC25A4;ANT1;SLC25A6;ANT3;CDABP0051	ADP/ATP translocase 2;ADP/ATP translocase 1;ADP/ATP translocase 3;17 kDa protein	P05141;B2RCV1;Q6NVC0;P12235;A8K787;P12236;Q59EI9;Q6I9V5	ADT2_HUMAN;ADT1_HUMAN;ADT3_HUMAN	ENSG00000005022;ENSG00000151729;ENSG00000169100	OTTHUMP00000024324;OTTHUMP00000165924;OTTHUMP00000022826;OTTHUMP00000022827	NP_001143;NP_001142;NP_001627	PF00153	Mito_carr	Mitochondrial carrier protein	GO:0005739;GO:0005743;GO:0005887;GO:0016020;GO:0016021;GO:0019866;GO:0031090;GO:0031224;GO:0031226;GO:0031966;GO:0043226;GO:0043227;GO:0043229;GO:0043231;GO:0044422;GO:0044424;GO:0044425;GO:0044429;GO:0044444;GO:0044446;GO:0044459;GO:0044464;GO:0005744;GO:0032991;GO:0043234;GO:0044455	mitochondrion;mitochondrial inner membrane;integral to plasma membrane;membrane;integral to membrane;organelle inner membrane;organelle membrane;intrinsic to membrane;intrinsic to plasma membrane;mitochondrial membrane;organelle;membrane-bounded organelle;intracellular organelle;intracellular membrane-bounded organelle;organelle part;intracellular part;membrane part;mitochondrial part;cytoplasmic…	GO:0005215;GO:0005345;GO:0005488;GO:0015205;GO:0015207;GO:0015932;GO:0022857;GO:0022891;GO:0022892;GO:0005471;GO:0005515;GO:0015291;GO:0015297;GO:0015300;GO:0022804	transporter activity;purine transmembrane transporter activity;binding;nucleobase transmembrane transporter activity;adenine transmembrane transporter activity;nucleobase, nucleoside, nucleotide and nucleic acid transmembrane transporter activity;transmembrane transporter activity;substrate-specific transmembrane transporter activity;substrate-specific transporter activity;ATP:ADP antiporter acti…	GO:0006810;GO:0044419;GO:0051234;GO:0051704;GO:0000002;GO:0006091;GO:0006839;GO:0006996;GO:0007005;GO:0008152;GO:0009987;GO:0016043;GO:0032502;GO:0044237;GO:0046907;GO:0048532;GO:0051649;GO:0006915;GO:0008219;GO:0012501;GO:0016265	transport;interspecies interaction between organisms;establishment of localization;multi-organism process;mitochondrial genome maintenance;generation of precursor metabolites and energy;mitochondrial transport;organelle organization;mitochondrion organization;metabolic process;cellular process;cellular component organization;developmental process;cellular metabolic process;intracellular transport…	hsa:292;hsa:291;hsa:293	ko04020	Calcium signaling pathway	K05863	5	3	3	3	3	3	3	3	3	3	9.7	9.7	9.7	32.895	298	1.2502e-07	0.12055	2.59835	0.38486	0.25206
436;557;881	44;45;46	65	27;28;30	50	IPI00021805;IPI00796051;IPI00798081	3;3;1	3;3;1	3;3;1	Microsomal glutathione S-transferase 1;Microsomal GST-I	MGST1;GST12;MGST	Microsomal glutathione S-transferase 1;12 kDa protein	P10620;A8K533;Q6LET6	MGST1_HUMAN	ENSG00000008394	OTTHUMP00000166829;OTTHUMP00000166830;OTTHUMP00000166831;OTTHUMP00000166832;OTTHUMP00000166835;OTTHUMP00000166834	NP_064696;NP_665707;NP_665734;NP_665735	PF01124	MAPEG	MAPEG family	GO:0000267;GO:0005624;GO:0005626;GO:0005739;GO:0005741;GO:0005743;GO:0005783;GO:0005792;GO:0016020;GO:0019866;GO:0019867;GO:0031090;GO:0031966;GO:0031968;GO:0042598;GO:0043226;GO:0043227;GO:0043229;GO:0043231;GO:0044422;GO:0044424;GO:0044429;GO:0044444;GO:0044446;GO:0044464	cell fraction;membrane fraction;insoluble fraction;mitochondrion;mitochondrial outer membrane;mitochondrial inner membrane;endoplasmic reticulum;microsome;membrane;organelle inner membrane;outer membrane;organelle membrane;mitochondrial membrane;organelle outer membrane;vesicular fraction;organelle;membrane-bounded organelle;intracellular organelle;intracellular membrane-bounded organelle;organel…	GO:0003824;GO:0004364;GO:0016740;GO:0016765	catalytic activity;glutathione transferase activity;transferase activity;transferase activity, transferring alkyl or aryl (other than methyl) groups	GO:0006732;GO:0006749;GO:0006790;GO:0008152;GO:0009987;GO:0044237;GO:0051186	coenzyme metabolic process;glutathione metabolic process;sulfur metabolic process;metabolic process;cellular process;cellular metabolic process;cofactor metabolic process	hsa:4257	ko00480;ko00980;ko00982	Glutathione metabolism;Metabolism of xenobiotics by cytochrome P450;Drug metabolism - cytochrome P450	K00799	3	3	3	3	3	3	3	3	3	3	20	20	20	17.598	155	2.4879e-24	0.20409	2.58752	0.38647	0.25318
173;566;627;901	41		1910		IPI00019502;IPI00395772;IPI00742780;IPI00607818;IPI00873982;IPI00337335;IPI00743857;IPI00873792;IPI00020501;IPI00744256;IPI00024870;IPI00607778;IPI00029818	4;4;2;1;1;1;1;1;1;1;1;1;1	4;4;2;1;1;1;1;1;1;1;1;1;1	4;4;2;1;1;1;1;1;1;1;1;1;1	Myosin-9;Myosin heavy chain 9;Myosin heavy chain, non-muscle IIa;Non-muscle myosin heavy chain IIa;Cellular myosin heavy chain, type A;Non-muscle myosin heavy chain-A;FLJ00279 protein	MYH9;FLJ00279	Isoform 1 of Myosin-9;Isoform 2 of Myosin-9;FLJ00279 protein (Fragment)	P35579-1;P35579;A8K6E4;B4E3S1;Q60FE2;Q86XU5;Q99529;P35579-2;Q2PS10;Q9UMJ0;Q6ZNL4	MYH9_HUMAN;Q6ZNL4_HUMAN	ENSG00000100345	OTTHUMP00000165902	NP_002464	PF00612;PF00063;PF02736;PF01576	IQ;Myosin_head;Myosin_N;Myosin_tail_1	IQ calmodulin-binding motif;Myosin head (motor domain);Myosin N-terminal SH3-like domain;Myosin tail	GO:0001725;GO:0001726;GO:0001772;GO:0001931;GO:0005634;GO:0005737;GO:0005819;GO:0005826;GO:0005829;GO:0005856;GO:0005886;GO:0005911;GO:0005912;GO:0005913;GO:0005938;GO:0008305;GO:0015629;GO:0016020;GO:0016459;GO:0030054;GO:0030863;GO:0031252;GO:0031594;GO:0032154;GO:0032155;GO:0032432;GO:0032991;GO:0042995;GO:0043226;GO:0043227;GO:0043228;GO:0043229;GO:0043231;GO:0043232;GO:0043234;GO:0043235;GO:…	stress fiber;ruffle;immunological synapse;uropod;nucleus;cytoplasm;spindle;contractile ring;cytosol;cytoskeleton;plasma membrane;cell-cell junction;adherens junction;cell-cell adherens junction;cell cortex;integrin complex;actin cytoskeleton;membrane;myosin complex;cell junction;cortical cytoskeleton;leading edge;neuromuscular junction;cleavage furrow;cell division site part;actin filament bundle…	GO:0000146;GO:0000166;GO:0003774;GO:0003779;GO:0003824;GO:0005488;GO:0005515;GO:0005516;GO:0005524;GO:0008092;GO:0016462;GO:0016787;GO:0016817;GO:0016818;GO:0016887;GO:0017076;GO:0017111;GO:0030554;GO:0030898;GO:0032553;GO:0032555;GO:0032559;GO:0042623;GO:0042802;GO:0042803;GO:0043495;GO:0043531;GO:0046983;GO:0051015	microfilament motor activity;nucleotide binding;motor activity;actin binding;catalytic activity;binding;protein binding;calmodulin binding;ATP binding;cytoskeletal protein binding;pyrophosphatase activity;hydrolase activity;hydrolase activity, acting on acid anhydrides;hydrolase activity, acting on acid anhydrides, in phosphorus-containing anhydrides;ATPase activity;purine nucleotide binding;nucl…	GO:0000212;GO:0000226;GO:0000768;GO:0000902;GO:0000904;GO:0000910;GO:0001525;GO:0001701;GO:0001767;GO:0001768;GO:0002376;GO:0002521;GO:0002573;GO:0003008;GO:0006508;GO:0006509;GO:0006810;GO:0006928;GO:0006944;GO:0006949;GO:0007017;GO:0007051;GO:0007132;GO:0007154;GO:0007155;GO:0007163;GO:0007165;GO:0007166;GO:0007229;GO:0007520;GO:0007600;GO:0007605;GO:0008152;GO:0008360;GO:0009653;GO:0009790;GO:…	meiotic spindle organization and biogenesis;microtubule cytoskeleton organization and biogenesis;syncytium formation by plasma membrane fusion;cell morphogenesis;cell morphogenesis during differentiation;cytokinesis;angiogenesis;in utero embryonic development;establishment of lymphocyte polarity;establishment of T cell polarity;immune system process;leukocyte differentiation;myeloid leukocyte dif…	hsa:4627	ko04530	Tight junction	K10352	13	4	4	4	4	4	4	4	4	4	3.1	3.1	3.1	226.53	1960	5.7374e-39	0.29468	2.46366	0.4059	0.26639
546;799	91		218		IPI00305383	2	2	2	Cytochrome b-c1 complex subunit 2, mitochondrial;Ubiquinol-cytochrome-c reductase complex core protein 2;Core protein II;Complex III subunit 2	UQCRC2	Cytochrome b-c1 complex subunit 2, mitochondrial	P22695;B3KSN4	QCR2_HUMAN	ENSG00000140740	OTTHUMP00000081652;OTTHUMP00000162338	NP_003357	PF00675;PF05193	Peptidase_M16;Peptidase_M16_C	Insulinase (Peptidase family M16);Peptidase M16 inactive domain	GO:0005634;GO:0005739;GO:0005743;GO:0005746;GO:0016020;GO:0019866;GO:0031090;GO:0031966;GO:0043226;GO:0043227;GO:0043229;GO:0043231;GO:0044422;GO:0044424;GO:0044425;GO:0044429;GO:0044444;GO:0044446;GO:0044455;GO:0044464	nucleus;mitochondrion;mitochondrial inner membrane;mitochondrial respiratory chain;membrane;organelle inner membrane;organelle membrane;mitochondrial membrane;organelle;membrane-bounded organelle;intracellular organelle;intracellular membrane-bounded organelle;organelle part;intracellular part;membrane part;mitochondrial part;cytoplasmic part;intracellular organelle part;mitochondrial membrane pa…	GO:0003824;GO:0004175;GO:0004222;GO:0005488;GO:0005515;GO:0008233;GO:0008237;GO:0008270;GO:0016787;GO:0043167;GO:0043169;GO:0046872;GO:0046914;GO:0070011	catalytic activity;endopeptidase activity;metalloendopeptidase activity;binding;protein binding;peptidase activity;metallopeptidase activity;zinc ion binding;hydrolase activity;ion binding;cation binding;metal ion binding;transition metal ion binding;peptidase activity, acting on L-amino acid peptides	GO:0006091;GO:0006119;GO:0006508;GO:0006793;GO:0006796;GO:0006810;GO:0008152;GO:0009060;GO:0009987;GO:0015980;GO:0016310;GO:0019538;GO:0022900;GO:0043170;GO:0044237;GO:0044238;GO:0044260;GO:0044267;GO:0045333;GO:0051234;GO:0055114	generation of precursor metabolites and energy;oxidative phosphorylation;proteolysis;phosphorus metabolic process;phosphate metabolic process;transport;metabolic process;aerobic respiration;cellular process;energy derivation by oxidation of organic compounds;phosphorylation;protein metabolic process;electron transport chain;macromolecule metabolic process;cellular metabolic process;primary metabo…	hsa:7385	ko00190	Oxidative phosphorylation	K00415	1	2	2	2	2	2	2	2	2	2	6.6	6.6	6.6	48.442	453	4.1936e-10	0.11372	2.43433	0.41079	0.26966
996					CON_00686450	1	1	1			>IPI:CON_00686450.1|SWISS-PROT:Q3SZ57 (Bos taurus) Alpha-fetoprotein precursor	Q3SZ57																		1	1	1	1	1	1	1	1	1	1	1.1	1.1	1.1	68.587	610	1.9783e-07	0.1683	2.38476	0.41933	0.27534
67;96;186;757;758;788;925;956					IPI00440493;IPI00908963;IPI00549805;IPI00471928;IPI00641249	8;6;5;5;2	8;6;5;5;2	8;6;5;5;2	ATP synthase subunit alpha, mitochondrial;cDNA FLJ54107, highly similar to ATP synthase subunit alpha, mitochondrial (EC 3.6.3.14);cDNA FLJ54625, highly similar to ATP synthase subunit alpha, mitochondrial (EC 3.6.3.14)	ATP5A1;ATP5A;ATP5AL2;ATPM	ATP synthase subunit alpha, mitochondrial;cDNA FLJ54107, highly similar to ATP synthase subunit alpha, mitochondrial;23 kDa protein;cDNA FLJ54625, highly similar to ATP synthase subunit alpha, mitochondrial	P25705;A8K092;B4DY56;B4DGW3	ATPA_HUMAN;B4DY56_HUMAN;B4DGW3_HUMAN	ENSG00000152234	OTTHUMP00000072923;OTTHUMP00000163475;OTTHUMP00000072924;OTTHUMP00000072922;OTTHUMP00000072929	NP_001001937;NP_004037	PF00006;PF00306;PF02874	ATP-synt_ab;ATP-synt_ab_C;ATP-synt_ab_N	ATP synthase alpha/beta family, nucleotide-binding domain;ATP synthase alpha/beta chain, C terminal domain;ATP synthase alpha/beta family, beta-barrel domain	GO:0005739;GO:0005743;GO:0005753;GO:0005759;GO:0005886;GO:0016020;GO:0016469;GO:0019866;GO:0031090;GO:0031966;GO:0032991;GO:0033178;GO:0043226;GO:0043227;GO:0043229;GO:0043231;GO:0043234;GO:0044422;GO:0044424;GO:0044425;GO:0044429;GO:0044444;GO:0044446;GO:0044455;GO:0044464;GO:0045259;GO:0045261	mitochondrion;mitochondrial inner membrane;mitochondrial proton-transporting ATP synthase complex;mitochondrial matrix;plasma membrane;membrane;proton-transporting two-sector ATPase complex;organelle inner membrane;organelle membrane;mitochondrial membrane;macromolecular complex;proton-transporting two-sector ATPase complex, catalytic domain;organelle;membrane-bounded organelle;intracellular orga…	GO:0000166;GO:0003824;GO:0005102;GO:0005215;GO:0005488;GO:0005515;GO:0005524;GO:0008324;GO:0015075;GO:0015077;GO:0015078;GO:0015399;GO:0015405;GO:0016462;GO:0016787;GO:0016817;GO:0016818;GO:0016820;GO:0016887;GO:0017076;GO:0017111;GO:0019829;GO:0022804;GO:0022857;GO:0022890;GO:0022891;GO:0022892;GO:0030554;GO:0032553;GO:0032555;GO:0032559;GO:0042287;GO:0042288;GO:0042623;GO:0042625;GO:0042626;GO:…	nucleotide binding;catalytic activity;receptor binding;transporter activity;binding;protein binding;ATP binding;cation transmembrane transporter activity;ion transmembrane transporter activity;monovalent inorganic cation transmembrane transporter activity;hydrogen ion transmembrane transporter activity;primary active transmembrane transporter activity;P-P-bond-hydrolysis-driven transmembrane tran…	GO:0001936;GO:0001937;GO:0006139;GO:0006163;GO:0006164;GO:0006629;GO:0006753;GO:0006754;GO:0006810;GO:0006811;GO:0006812;GO:0006818;GO:0008152;GO:0008285;GO:0009117;GO:0009141;GO:0009142;GO:0009144;GO:0009145;GO:0009150;GO:0009152;GO:0009165;GO:0009199;GO:0009201;GO:0009205;GO:0009206;GO:0009259;GO:0009260;GO:0009790;GO:0009987;GO:0015672;GO:0015985;GO:0015986;GO:0015992;GO:0032502;GO:0034220;GO:…	regulation of endothelial cell proliferation;negative regulation of endothelial cell proliferation;nucleobase, nucleoside, nucleotide and nucleic acid metabolic process;purine nucleotide metabolic process;purine nucleotide biosynthetic process;lipid metabolic process;nucleoside phosphate metabolic process;ATP biosynthetic process;transport;ion transport;cation transport;hydrogen transport;metabol…	hsa:498	ko00190	Oxidative phosphorylation	K02132	5	8	8	8	8	8	8	8	8	8	16.6	16.6	16.6	59.75	553	1.3242e-21	0.2324	2.17874	0.45898	0.30096
458;958	60		132		IPI00031820;IPI00909657	2;2	2;2	2;2	Phenylalanyl-tRNA synthetase alpha chain;Phenylalanine--tRNA ligase alpha chain;CML33;cDNA FLJ50378, highly similar to Phenylalanyl-tRNA synthetase alpha chain (EC 6.1.1.20)	FARSA;FARS;FARSL;FARSLA	Phenylalanyl-tRNA synthetase alpha chain;cDNA FLJ50378, highly similar to Phenylalanyl-tRNA synthetase alpha chain	Q9Y285;Q6IBR2;B4E363	SYFA_HUMAN;B4E363_HUMAN	ENSG00000179115	OTTHUMP00000076482	NP_004452	PF08279;PF01409	HTH_11;tRNA-synt_2d	HTH domain;tRNA synthetases class II core domain (F)	GO:0000267;GO:0005625;GO:0005737;GO:0044424;GO:0044464	cell fraction;soluble fraction;cytoplasm;intracellular part;cell part	GO:0000166;GO:0003824;GO:0004812;GO:0004826;GO:0005488;GO:0005524;GO:0016874;GO:0016875;GO:0016876;GO:0017076;GO:0030554;GO:0032553;GO:0032555;GO:0032559	nucleotide binding;catalytic activity;aminoacyl-tRNA ligase activity;phenylalanine-tRNA ligase activity;binding;ATP binding;ligase activity;ligase activity, forming carbon-oxygen bonds;ligase activity, forming aminoacyl-tRNA and related compounds;purine nucleotide binding;adenyl nucleotide binding;ribonucleotide binding;purine ribonucleotide binding;adenyl ribonucleotide binding	GO:0006082;GO:0006139;GO:0006399;GO:0006412;GO:0006418;GO:0006432;GO:0006519;GO:0006520;GO:0006807;GO:0008152;GO:0009058;GO:0009059;GO:0009308;GO:0009987;GO:0016070;GO:0019538;GO:0019752;GO:0034641;GO:0034645;GO:0034660;GO:0034960;GO:0034961;GO:0043038;GO:0043039;GO:0043170;GO:0043283;GO:0043284;GO:0044237;GO:0044238;GO:0044249;GO:0044260;GO:0044267	organic acid metabolic process;nucleobase, nucleoside, nucleotide and nucleic acid metabolic process;tRNA metabolic process;translation;tRNA aminoacylation for protein translation;phenylalanyl-tRNA aminoacylation;cellular amino acid and derivative metabolic process;amino acid metabolic process;nitrogen compound metabolic process;metabolic process;biosynthetic process;macromolecule biosynthetic pr…	hsa:2193	ko00400;ko00970	Phenylalanine, tyrosine and tryptophan biosynthesis;Aminoacyl-tRNA biosynthesis	K01889	2	2	2	2	2	2	2	2	2	2	4.9	4.9	4.9	57.563	508	0.00085183	0.27941	2.04328	0.48941	0.31978
375;388	64		22		IPI00215918;IPI00792330;IPI00909515;IPI00215917;IPI00215914;IPI00215919;IPI00910783;IPI00853337;IPI00797941;IPI00789027	2;2;1;1;1;1;1;1;1;1	2;2;1;1;1;1;1;1;1;1	2;2;1;1;1;1;1;1;1;1	ADP-ribosylation factor 4;cDNA FLJ51495, highly similar to ADP-ribosylation factor 5;ADP-ribosylation factor 3;ADP-ribosylation factor 1;ADP-ribosylation factor 5;cDNA FLJ51215, highly similar to ADP-ribosylation factor 1;cDNA FLJ57770, moderately similar to ADP-ribosylation factor 3	ARF4;ARF2;ARF3;ARF1;ARF5	ADP-ribosylation factor 4;14 kDa protein;cDNA FLJ51495, highly similar to ADP-ribosylation factor 5;ADP-ribosylation factor 3;ADP-ribosylation factor 1;ADP-ribosylation factor 5;cDNA FLJ51215, highly similar to ADP-ribosylation factor 1;17 kDa protein;cDNA	P18085;B2R7J7;B4DLJ3;P61204;A8K6G8;B4DEB9;B4DN70;P84077;P84085;A4D0Z3;B4DJC8;B4E190	ARF4_HUMAN;B4DLJ3_HUMAN;ARF3_HUMAN;ARF1_HUMAN;ARF5_HUMAN;B4DJC8_HUMAN;B4E190_HUMAN	ENSG00000168374;ENSG00000134287;ENSG00000143761;ENSG00000004059	OTTHUMP00000171651;OTTHUMP00000171652;OTTHUMP00000165241;OTTHUMP00000167413;OTTHUMP00000035715;OTTHUMP00000024864;OTTHUMP00000196795;OTTHUMP00000167415;OTTHUMP00000167414	NP_001651;NP_001650;NP_001019397;NP_001019398;NP_001019399;NP_001649;NP_001653	PF00025	Arf	ADP-ribosylation factor family	GO:0005622;GO:0005737;GO:0005794;GO:0005886;GO:0016020;GO:0043226;GO:0043227;GO:0043229;GO:0043231;GO:0044424;GO:0044444;GO:0044464;GO:0000139;GO:0005829;GO:0012505;GO:0030017;GO:0031090;GO:0044422;GO:0044431;GO:0044446;GO:0044449	intracellular;cytoplasm;Golgi apparatus;plasma membrane;membrane;organelle;membrane-bounded organelle;intracellular organelle;intracellular membrane-bounded organelle;intracellular part;cytoplasmic part;cell part;Golgi membrane;cytosol;endomembrane system;sarcomere;organelle membrane;organelle part;Golgi apparatus part;intracellular organelle part;contractile fiber part	GO:0000166;GO:0003824;GO:0003924;GO:0005488;GO:0005525;GO:0016462;GO:0016787;GO:0016817;GO:0016818;GO:0017076;GO:0017111;GO:0019001;GO:0032553;GO:0032555;GO:0032561;GO:0004871;GO:0005057;GO:0005515;GO:0060089	nucleotide binding;catalytic activity;GTPase activity;binding;GTP binding;pyrophosphatase activity;hydrolase activity;hydrolase activity, acting on acid anhydrides;hydrolase activity, acting on acid anhydrides, in phosphorus-containing anhydrides;purine nucleotide binding;nucleoside-triphosphatase activity;guanyl nucleotide binding;ribonucleotide binding;purine ribonucleotide binding;guanyl ribon…	GO:0006810;GO:0007154;GO:0007165;GO:0007242;GO:0007264;GO:0009987;GO:0015031;GO:0016192;GO:0045184;GO:0050789;GO:0050794;GO:0051234;GO:0065007;GO:0006890;GO:0006901;GO:0006996;GO:0016043;GO:0016044;GO:0016050;GO:0032502;GO:0046907;GO:0048193;GO:0048200;GO:0048205;GO:0048220;GO:0048532;GO:0051649	transport;cell communication;signal transduction;intracellular signaling cascade;small GTPase mediated signal transduction;cellular process;protein transport;vesicle-mediated transport;establishment of protein localization;regulation of biological process;regulation of cellular process;establishment of localization;biological regulation;retrograde vesicle-mediated transport, Golgi to ER;vesicle c…	hsa:378;hsa:377;hsa:375;hsa:381	ko05110	Vibrio cholerae infection	K07939;K07938;K07937;K07940	10	2	2	2	2	2	2	2	2	2	11.7	11.7	11.7	20.511	180	1.7872e-08	0.19557	2.04107	0.48994	0.3201
229;922	105		4339		IPI00456969	2	2	2	Cytoplasmic dynein 1 heavy chain 1;Cytoplasmic dynein heavy chain 1;Dynein heavy chain, cytosolic	DYNC1H1;DHC1;DNCH1;DNCL;DNECL;DYHC;KIAA0325	Cytoplasmic dynein 1 heavy chain 1	Q14204;B0I1R0;B4DSR6	DYHC1_HUMAN	ENSG00000197102	OTTHUMP00000028119;OTTHUMP00000065399	NP_001367	PF07728;PF08385;PF08393;PF03028	AAA_5;DHC_N1;DHC_N2;Dynein_heavy	ATPase family associated with various cellular activities (AAA);Dynein heavy chain, N-terminal region 1;Dynein heavy chain, N-terminal region 2;Dynein heavy chain	GO:0005737;GO:0005794;GO:0005868;GO:0005874;GO:0005875;GO:0030286;GO:0032991;GO:0043226;GO:0043227;GO:0043229;GO:0043231;GO:0043234;GO:0044422;GO:0044424;GO:0044430;GO:0044444;GO:0044446;GO:0044464	cytoplasm;Golgi apparatus;cytoplasmic dynein complex;microtubule;microtubule associated complex;dynein complex;macromolecular complex;organelle;membrane-bounded organelle;intracellular organelle;intracellular membrane-bounded organelle;protein complex;organelle part;intracellular part;cytoskeletal part;cytoplasmic part;intracellular organelle part;cell part	GO:0000166;GO:0003774;GO:0003777;GO:0003824;GO:0005488;GO:0005515;GO:0005524;GO:0016462;GO:0016787;GO:0016817;GO:0016818;GO:0016887;GO:0017076;GO:0017111;GO:0030554;GO:0032553;GO:0032555;GO:0032559;GO:0042623	nucleotide binding;motor activity;microtubule motor activity;catalytic activity;binding;protein binding;ATP binding;pyrophosphatase activity;hydrolase activity;hydrolase activity, acting on acid anhydrides;hydrolase activity, acting on acid anhydrides, in phosphorus-containing anhydrides;ATPase activity;purine nucleotide binding;nucleoside-triphosphatase activity;adenyl nucleotide binding;ribonuc…	GO:0000226;GO:0006810;GO:0007017;GO:0007018;GO:0007051;GO:0007052;GO:0009987;GO:0022402;GO:0030705;GO:0046907;GO:0051234;GO:0051649	microtubule cytoskeleton organization and biogenesis;transport;microtubule-based process;microtubule-based movement;spindle organization and biogenesis;mitotic spindle organization and biogenesis;cellular process;cell cycle process;cytoskeleton-dependent intracellular transport;intracellular transport;establishment of localization;establishment of localization in cell	hsa:1778			K10413	1	2	2	2	2	2	2	2	2	2	0.6	0.6	0.6	532.4	4646	9.5268e-05	0.24439	1.95145	0.51244	0.33356
128;531					IPI00641950;IPI00848226;IPI00902520;IPI00910724;IPI00910917;IPI00910221	2;2;2;2;2;2	2;2;2;2;2;2	2;2;2;2;2;2	Guanine nucleotide-binding protein subunit beta-2-like 1;Guanine nucleotide-binding protein subunit beta-like protein 12.3;Receptor of activated protein kinase C 1;Receptor for activated C kinase;Cell proliferation-inducing gene 21 protein;Human lung cancer oncogene 7 protein;cDNA FLJ60170, highly similar to Guanine nucleotide-binding protein subunit beta 2-like 1;cDNA FLJ52787, highly similar to…	GNB2L1;HLC7;PIG21	Lung cancer oncogene 7;Guanine nucleotide-binding protein subunit beta-2-like 1;cDNA FLJ38347 fis, clone FCBBF4000173, highly similar to Guanine nucleotide-binding protein subunit beta 2-like 1;cDNA FLJ60170, highly similar to Guanine nucleotide-binding pr	Q53HU2;Q5VLR4;P63244;Q6FH47;B3KTJ0;B4DVD2;B4DWC6;B4E0C3	GBLP_HUMAN;B4DVD2_HUMAN;B4DWC6_HUMAN;B4E0C3_HUMAN	ENSG00000204628		NP_006089	PF00400	WD40	WD domain, G-beta repeat	GO:0005737;GO:0043025;GO:0044424;GO:0044464	cytoplasm;cell soma;intracellular part;cell part	GO:0005102;GO:0005488;GO:0005515	receptor binding;binding;protein binding			hsa:10399				6	2	2	3	2	2	3	2	2	3	3.7	3.7	3.7	37.889	347	0.00097654	0.27115	1.89061	0.52893	0.34318
202;888					IPI00012268;IPI00384420;IPI00793806	2;1;1	2;1;1	2;1;1	26S proteasome non-ATPase regulatory subunit 2;26S proteasome regulatory subunit RPN1;26S proteasome regulatory subunit S2;26S proteasome subunit p97;Tumor necrosis factor type 1 receptor-associated protein 2;55.11 protein;P67	PSMD2;TRAP2	26S proteasome non-ATPase regulatory subunit 2;P67;15 kDa protein	Q13200;B4DM22;B4DX07;B4DXY1;Q53XQ4;Q59EG8;Q9NSM5;Q13041	PSMD2_HUMAN;Q13041_HUMAN	ENSG00000175166	OTTHUMP00000173805;OTTHUMP00000173810	NP_002799	PF01851	PC_rep	Proteasome/cyclosome repeat	GO:0000502;GO:0005829;GO:0005838;GO:0032991;GO:0043234;GO:0044424;GO:0044444;GO:0044464	proteasome complex;cytosol;proteasome regulatory particle;macromolecular complex;protein complex;intracellular part;cytoplasmic part;cell part	GO:0005488;GO:0005515;GO:0030234	binding;protein binding;enzyme regulator activity	GO:0006508;GO:0006511;GO:0008152;GO:0009056;GO:0009057;GO:0009894;GO:0009987;GO:0010498;GO:0019222;GO:0019538;GO:0019941;GO:0022402;GO:0030163;GO:0031145;GO:0042176;GO:0043085;GO:0043086;GO:0043161;GO:0043170;GO:0043283;GO:0043285;GO:0043632;GO:0044237;GO:0044238;GO:0044248;GO:0044257;GO:0044260;GO:0044265;GO:0044267;GO:0050789;GO:0050790;GO:0051246;GO:0051340;GO:0051351;GO:0051352;GO:0051436;GO:…	proteolysis;ubiquitin-dependent protein catabolic process;metabolic process;catabolic process;macromolecule catabolic process;regulation of catabolic process;cellular process;proteasomal protein catabolic process;regulation of metabolic process;protein metabolic process;modification-dependent protein catabolic process;cell cycle process;protein catabolic process;anaphase-promoting complex-depende…	hsa:5708	ko03050	Proteasome	K03028	3	2	2	3	2	2	3	2	2	3	3	3	3	100.2	908	1.2396e-05	0.36112	1.82869	0.54684	0.35342
244;307		58		232	IPI00478002;IPI00013485;IPI00165486;IPI00888474;IPI00455428;IPI00888294;IPI00888909;IPI00902636;IPI00798353;IPI00873474;IPI00479366;IPI00871956	2;2;2;2;2;2;2;2;2;1;1;1	2;2;2;2;2;2;2;2;2;1;1;1	2;2;2;2;2;2;2;2;2;1;1;1	Putative uncharacterized protein ENSP00000353405;40S ribosomal protein S2;S4;LLRep3 protein;Putative uncharacterized protein ENSP00000383768;Putative uncharacterized protein ENSP00000351543	RPS2;RPS4	Uncharacterized protein ENSP00000353405;40S ribosomal protein S2;hypothetical protein isoform 1;hypothetical protein isoform 1;hypothetical protein;hypothetical protein isoform 2;hypothetical protein isoform 2;20 kDa protein;15 kDa protein;Uncharacterized	A6NGR5;P15880;B2R5G0;O60249;Q3KQT6;Q6IPX5;Q8J014;Q8N5L9;Q9BSW5;A8MX45;A6NI39	A6NGR5_HUMAN;RS2_HUMAN;A8MX45_HUMAN;A6NI39_HUMAN	ENSG00000196183;ENSG00000140988;ENSG00000215840;ENSG00000197149	OTTHUMP00000081455;OTTHUMP00000158896;OTTHUMP00000169413;OTTHUMP00000182042;OTTHUMP00000182608	NP_002943;XP_001723754;XP_001720431;XP_001726570;XP_001726594;XP_496363;XP_947517;XP_001720437;XP_001726571;XP_001723757	PF00333;PF03719	Ribosomal_S5;Ribosomal_S5_C	Ribosomal protein S5, N-terminal domain;Ribosomal protein S5, C-terminal domain	GO:0005622;GO:0005840;GO:0015935;GO:0030529;GO:0032991;GO:0033279;GO:0043226;GO:0043228;GO:0043229;GO:0043232;GO:0044422;GO:0044424;GO:0044444;GO:0044446;GO:0044464;GO:0005634;GO:0005654;GO:0005730;GO:0005829;GO:0022627;GO:0043227;GO:0043231;GO:0044428;GO:0044445	intracellular;ribosome;small ribosomal subunit;ribonucleoprotein complex;macromolecular complex;ribosomal subunit;organelle;non-membrane-bounded organelle;intracellular organelle;intracellular non-membrane-bounded organelle;organelle part;intracellular part;cytoplasmic part;intracellular organelle part;cell part;nucleus;nucleoplasm;nucleolus;cytosol;cytosolic small ribosomal subunit;membrane-boun…	GO:0003676;GO:0003723;GO:0003735;GO:0005198;GO:0005488;GO:0005515;GO:0017134;GO:0019838;GO:0048602;GO:0048604	nucleic acid binding;RNA binding;structural constituent of ribosome;structural molecule activity;binding;protein binding;fibroblast growth factor binding;growth factor binding;fibroblast growth factor 1 binding;fibroblast growth factor 3 binding	GO:0006412;GO:0008152;GO:0009058;GO:0009059;GO:0009987;GO:0019538;GO:0034645;GO:0034960;GO:0034961;GO:0043170;GO:0043283;GO:0043284;GO:0044237;GO:0044238;GO:0044249;GO:0044260;GO:0044267;GO:0006414	translation;metabolic process;biosynthetic process;macromolecule biosynthetic process;cellular process;protein metabolic process;cellular macromolecule biosynthetic process;cellular biopolymer metabolic process;cellular biopolymer biosynthetic process;macromolecule metabolic process;biopolymer metabolic process;biopolymer biosynthetic process;cellular metabolic process;primary metabolic process;c…	hsa:6187	ko03010	Ribosome	K02981	12	2	2	2	2	2	2	2	2	2	7.4	7.4	7.4	31.297	296	0.0027899	0.1755	1.78476	0.5603	0.36095
50;91;254;490;736;776	40	62	382	370	IPI00018465;IPI00552072	6;3	6;3	6;3	T-complex protein 1 subunit eta;CCT-eta;HIV-1 Nef-interacting protein;Putative uncharacterized protein CCT7	CCT7;CCTH;NIP7-1	T-complex protein 1 subunit eta;chaperonin containing TCP1, subunit 7 isoform b	Q99832;A8K7E6;Q53HV2;Q6IBT3;A8MWI8	TCPH_HUMAN;A8MWI8_HUMAN	ENSG00000135624		NP_006420;NP_001009570	PF00118	Cpn60_TCP1	TCP-1/cpn60 chaperonin family	GO:0005737;GO:0044424;GO:0044464;GO:0005832;GO:0032991;GO:0043234;GO:0044444;GO:0044445	cytoplasm;intracellular part;cell part;chaperonin-containing T-complex;macromolecular complex;protein complex;cytoplasmic part;cytosolic part	GO:0000166;GO:0005488;GO:0005515;GO:0005524;GO:0017076;GO:0030554;GO:0032553;GO:0032555;GO:0032559;GO:0051082;GO:0042802	nucleotide binding;binding;protein binding;ATP binding;purine nucleotide binding;adenyl nucleotide binding;ribonucleotide binding;purine ribonucleotide binding;adenyl ribonucleotide binding;unfolded protein binding;identical protein binding	GO:0006457;GO:0008152;GO:0009987;GO:0019538;GO:0043170;GO:0044237;GO:0044238;GO:0044260;GO:0044267	protein folding;metabolic process;cellular process;protein metabolic process;macromolecule metabolic process;cellular metabolic process;primary metabolic process;cellular macromolecule metabolic process;cellular protein metabolic process	hsa:10574			K09499	2	6	6	6	6	6	6	6	6	6	12.9	12.9	12.9	59.366	543	5.5311e-17	0.27967	1.69279	0.59074	0.37754
324;325;537;585;732					IPI00792352;IPI00796462;IPI00795671;IPI00643041;IPI00044779;IPI00795109	5;5;5;5;3;2	5;5;5;5;3;2	5;5;5;5;3;2	Putative uncharacterized protein RANP1;RAN, member RAS oncogene family, isoform CRA_c;GTP-binding nuclear protein Ran;GTPase Ran;Ras-related nuclear protein;Ras-like protein TC4;Androgen receptor-associated protein 24;TC4 protein	RANP1;RAN;hCG_1744585;ARA24;OK/SW-cl.81;TC4	26 kDa protein;27 kDa protein;Putative uncharacterized protein RAN;GTP-binding nuclear protein Ran;TC4 protein	B5MDF5;P62826;A8K3Z8;Q0EFC9;Q96QB7	B5MDF5_HUMAN;RAN_HUMAN;Q0EFC9_HUMAN	ENSG00000132341	OTTHUMP00000166078;OTTHUMP00000169870;OTTHUMP00000166102;OTTHUMP00000166103;OTTHUMP00000166077;OTTHUMP00000169874	NP_006316	PF00071	Ras	Ras family	GO:0000785;GO:0005634;GO:0005643;GO:0005654;GO:0005737;GO:0005829;GO:0016023;GO:0031410;GO:0031982;GO:0031988;GO:0032991;GO:0042470;GO:0043226;GO:0043227;GO:0043229;GO:0043231;GO:0043234;GO:0044422;GO:0044424;GO:0044425;GO:0044427;GO:0044428;GO:0044444;GO:0044446;GO:0044464;GO:0046930;GO:0048770	chromatin;nucleus;nuclear pore;nucleoplasm;cytoplasm;cytosol;cytoplasmic membrane-bounded vesicle;cytoplasmic vesicle;vesicle;membrane-bounded vesicle;macromolecular complex;melanosome;organelle;membrane-bounded organelle;intracellular organelle;intracellular membrane-bounded organelle;protein complex;organelle part;intracellular part;membrane part;chromosomal part;nuclear part;cytoplasmic part;i…	GO:0000166;GO:0003682;GO:0003712;GO:0003713;GO:0003824;GO:0003924;GO:0005102;GO:0005488;GO:0005515;GO:0005525;GO:0008134;GO:0016462;GO:0016563;GO:0016787;GO:0016817;GO:0016818;GO:0017076;GO:0017111;GO:0019001;GO:0030528;GO:0032553;GO:0032555;GO:0032561;GO:0035257;GO:0035258;GO:0050681;GO:0051427	nucleotide binding;chromatin binding;transcription cofactor activity;transcription coactivator activity;catalytic activity;GTPase activity;receptor binding;binding;protein binding;GTP binding;transcription factor binding;pyrophosphatase activity;transcription activator activity;hydrolase activity;hydrolase activity, acting on acid anhydrides;hydrolase activity, acting on acid anhydrides, in phosp…	GO:0000226;GO:0006139;GO:0006259;GO:0006355;GO:0006405;GO:0006605;GO:0006611;GO:0006810;GO:0006886;GO:0006913;GO:0007017;GO:0007051;GO:0007052;GO:0007067;GO:0007154;GO:0007165;GO:0007242;GO:0007264;GO:0008152;GO:0009889;GO:0009891;GO:0009893;GO:0009987;GO:0010468;GO:0010556;GO:0010557;GO:0010604;GO:0010628;GO:0015031;GO:0015931;GO:0019219;GO:0019222;GO:0022402;GO:0022403;GO:0030518;GO:0030521;GO:…	microtubule cytoskeleton organization and biogenesis;nucleobase, nucleoside, nucleotide and nucleic acid metabolic process;DNA metabolic process;regulation of transcription, DNA-dependent;RNA export from nucleus;protein targeting;protein export from nucleus;transport;intracellular protein transport;nucleocytoplasmic transport;microtubule-based process;spindle organization and biogenesis;mitotic s…	hsa:5901			K07936	6	5	5	6	5	5	6	5	5	6	18.6	18.6	18.6	26.409	236	1.0611e-19	0.25313	1.67983	0.5953	0.37997
130;131;172;280;314;435;517;550;882;960	50;51;52;53;54	67;68	121;127;149;178;187	131;134	IPI00025491;IPI00871852;IPI00386604;IPI00409717;IPI00328328;IPI00793328;IPI00790077;IPI00030296;IPI00794607;IPI00788730;IPI00792676;IPI00009328;IPI00555602;IPI00793220;IPI00888604;IPI00910691;IPI00796657;IPI00815667;IPI00794324;IPI00791914	10;10;9;6;6;5;5;3;3;3;3;2;2;2;2;2;2;1;1;1	10;10;9;6;6;5;5;3;3;3;3;2;2;2;2;2;2;1;1;1	10;10;9;6;6;5;5;3;3;3;3;2;2;2;2;2;2;1;1;1	Eukaryotic initiation factor 4A-I;ATP-dependent RNA helicase eIF4A-1;Eukaryotic initiation factor 4A-II;ATP-dependent RNA helicase eIF4A-2	EIF4A1;DDX2A;EIF4A;EIF4A2;DDX2B;EIF4F	Eukaryotic initiation factor 4A-I;46 kDa protein;Putative uncharacterized protein (Fragment);Isoform 2 of Eukaryotic initiation factor 4A-II;Isoform 1 of Eukaryotic initiation factor 4A-II;26 kDa protein;25 kDa protein	P60842;A8K088;A8K7F6;B2R6L8;B4DNH2;B4E047;Q9BRB1;Q14240-2;Q14240;Q14240-1;Q53XJ6;Q86WD0	IF4A1_HUMAN;IF4A2_HUMAN	ENSG00000161960;ENSG00000156976	OTTHUMP00000135288;OTTHUMP00000182828;OTTHUMP00000173932;OTTHUMP00000173930;OTTHUMP00000173935;OTTHUMP00000173939	NP_001407;NP_001958	PF00270;PF00271	DEAD;Helicase_C	DEAD/DEAH box helicase;Helicase conserved C-terminal domain	GO:0005829;GO:0016281;GO:0032991;GO:0043234;GO:0044424;GO:0044444;GO:0044464	cytosol;eukaryotic translation initiation factor 4F complex;macromolecular complex;protein complex;intracellular part;cytoplasmic part;cell part	GO:0000166;GO:0000339;GO:0003676;GO:0003723;GO:0003729;GO:0003743;GO:0003824;GO:0004386;GO:0005488;GO:0005515;GO:0005524;GO:0008026;GO:0008135;GO:0016462;GO:0016787;GO:0016817;GO:0016818;GO:0016887;GO:0017076;GO:0017111;GO:0030554;GO:0032553;GO:0032555;GO:0032559;GO:0042623;GO:0045182;GO:0070035	nucleotide binding;RNA cap binding;nucleic acid binding;RNA binding;mRNA binding;translation initiation factor activity;catalytic activity;helicase activity;binding;protein binding;ATP binding;ATP-dependent helicase activity;translation factor activity, nucleic acid binding;pyrophosphatase activity;hydrolase activity;hydrolase activity, acting on acid anhydrides;hydrolase activity, acting on acid…	GO:0006412;GO:0008152;GO:0009058;GO:0009059;GO:0009987;GO:0019538;GO:0034645;GO:0034960;GO:0034961;GO:0043170;GO:0043283;GO:0043284;GO:0044237;GO:0044238;GO:0044249;GO:0044260;GO:0044267;GO:0006417;GO:0006446;GO:0009889;GO:0010468;GO:0010556;GO:0010608;GO:0019222;GO:0031323;GO:0031326;GO:0032268;GO:0044419;GO:0050789;GO:0050794;GO:0051128;GO:0051246;GO:0051704;GO:0060255;GO:0065007	translation;metabolic process;biosynthetic process;macromolecule biosynthetic process;cellular process;protein metabolic process;cellular macromolecule biosynthetic process;cellular biopolymer metabolic process;cellular biopolymer biosynthetic process;macromolecule metabolic process;biopolymer metabolic process;biopolymer biosynthetic process;cellular metabolic process;primary metabolic process;c…	hsa:1973;hsa:1974			K03257	20	10	11	12	10	11	12	10	11	12	29.6	29.6	29.6	46.153	406	1.2301e-135	0.19978	1.67951	0.59541	0.38003
219;386;926	57		120		IPI00027252;IPI00797822	3;3	3;3	3;3	Prohibitin-2;B-cell receptor-associated protein BAP37;Repressor of estrogen receptor activity;D-prohibitin;cDNA FLJ56579, highly similar to Prohibitin-2	PHB2;BAP;REA	Prohibitin-2;cDNA FLJ56579, highly similar to Prohibitin-2	Q99623;Q9BXV3;B4DP75;B4DW05	PHB2_HUMAN;B4DP75_HUMAN	ENSG00000215021	OTTHUMP00000166441;OTTHUMP00000166442	NP_009204	PF01145	Band_7	SPFH domain / Band 7 family	GO:0005634;GO:0005737;GO:0005739;GO:0005743;GO:0016020;GO:0019866;GO:0031090;GO:0031966;GO:0043226;GO:0043227;GO:0043229;GO:0043231;GO:0044422;GO:0044424;GO:0044429;GO:0044444;GO:0044446;GO:0044464	nucleus;cytoplasm;mitochondrion;mitochondrial inner membrane;membrane;organelle inner membrane;organelle membrane;mitochondrial membrane;organelle;membrane-bounded organelle;intracellular organelle;intracellular membrane-bounded organelle;organelle part;intracellular part;mitochondrial part;cytoplasmic part;intracellular organelle part;cell part	GO:0004871;GO:0004872;GO:0005102;GO:0005488;GO:0005515;GO:0016564;GO:0016566;GO:0030331;GO:0030528;GO:0035257;GO:0035258;GO:0051427;GO:0060089	signal transducer activity;receptor activity;receptor binding;binding;protein binding;transcription repressor activity;specific transcriptional repressor activity;estrogen receptor binding;transcription regulator activity;nuclear hormone receptor binding;steroid hormone receptor binding;hormone receptor binding;molecular transducer activity	GO:0006139;GO:0006350;GO:0006355;GO:0008152;GO:0009058;GO:0009059;GO:0009889;GO:0009890;GO:0009892;GO:0009987;GO:0010468;GO:0010556;GO:0010558;GO:0010605;GO:0010629;GO:0016481;GO:0019219;GO:0019222;GO:0031323;GO:0031324;GO:0034645;GO:0034960;GO:0034961;GO:0043170;GO:0043283;GO:0043284;GO:0044237;GO:0044238;GO:0044249;GO:0044260;GO:0045449;GO:0045934;GO:0048519;GO:0048523;GO:0050789;GO:0050794;GO:…	nucleobase, nucleoside, nucleotide and nucleic acid metabolic process;transcription;regulation of transcription, DNA-dependent;metabolic process;biosynthetic process;macromolecule biosynthetic process;regulation of biosynthetic process;negative regulation of biosynthetic process;negative regulation of metabolic process;cellular process;regulation of gene expression;regulation of macromolecule bio…	hsa:11331				2	3	3	3	3	3	3	3	3	3	13	13	13	33.296	299	2.4187e-53	0.37231	1.67082	0.59851	0.38167
199;218;415;941					IPI00221091;IPI00397017;IPI00787082;IPI00888774;IPI00744832;IPI00156232	4;3;2;2;1;1	4;3;2;2;1;1	4;3;2;2;1;1	40S ribosomal protein S15a	RPS15A;OK/SW-cl.82	40S ribosomal protein S15a;hypothetical protein;similar to hCG1994130;similar to hCG1994130	P62244;A8K7H3;B2R4W8	RS15A_HUMAN	ENSG00000134419	OTTHUMP00000081453;OTTHUMP00000081454;OTTHUMP00000162054	NP_001010;NP_001025180;XP_932980;XP_946496;XP_001127371;XP_001720813;XP_001719393;XP_001720484;XP_001720610	PF00410	Ribosomal_S8	Ribosomal protein S8	GO:0005622;GO:0005737;GO:0005829;GO:0005840;GO:0015935;GO:0022627;GO:0030529;GO:0032991;GO:0033279;GO:0043226;GO:0043228;GO:0043229;GO:0043232;GO:0044422;GO:0044424;GO:0044444;GO:0044445;GO:0044446;GO:0044464	intracellular;cytoplasm;cytosol;ribosome;small ribosomal subunit;cytosolic small ribosomal subunit;ribonucleoprotein complex;macromolecular complex;ribosomal subunit;organelle;non-membrane-bounded organelle;intracellular organelle;intracellular non-membrane-bounded organelle;organelle part;intracellular part;cytoplasmic part;cytosolic part;intracellular organelle part;cell part	GO:0003676;GO:0003723;GO:0003735;GO:0005198;GO:0005488;GO:0005515	nucleic acid binding;RNA binding;structural constituent of ribosome;structural molecule activity;binding;protein binding	GO:0006412;GO:0006414;GO:0008152;GO:0008284;GO:0009058;GO:0009059;GO:0009607;GO:0009615;GO:0009987;GO:0019538;GO:0034645;GO:0034960;GO:0034961;GO:0042127;GO:0043170;GO:0043283;GO:0043284;GO:0044237;GO:0044238;GO:0044249;GO:0044260;GO:0044267;GO:0045787;GO:0048518;GO:0048522;GO:0050789;GO:0050794;GO:0050896;GO:0051704;GO:0051707;GO:0051726;GO:0065007	translation;translational elongation;metabolic process;positive regulation of cell proliferation;biosynthetic process;macromolecule biosynthetic process;response to biotic stimulus;response to virus;cellular process;protein metabolic process;cellular macromolecule biosynthetic process;cellular biopolymer metabolic process;cellular biopolymer biosynthetic process;regulation of cell proliferation;m…	hsa:6210	ko03010	Ribosome	K02957	6	4	4	4	4	4	4	4	4	4	24.6	24.6	24.6	14.839	130	0.0055869	0.22909	1.63996	0.60977	0.38759
42;207;840					IPI00299402;IPI00909014	3;2	3;2	3;2	Pyruvate carboxylase, mitochondrial;Pyruvic carboxylase;cDNA FLJ60715, highly similar to Pyruvate carboxylase, mitochondrial (EC 6.4.1.1)	PC	Pyruvate carboxylase, mitochondrial;cDNA FLJ60715, highly similar to Pyruvate carboxylase, mitochondrial	P11498;B4DN00	PYC_HUMAN;B4DN00_HUMAN	ENSG00000173599		NP_000911;NP_001035806;NP_071504	PF02785;PF00364;PF00289;PF02786;PF00682;PF02436	Biotin_carb_C;Biotin_lipoyl;CPSase_L_chain;CPSase_L_D2;HMGL-like;PYC_OADA	Biotin carboxylase C-terminal domain;Biotin-requiring enzyme;Carbamoyl-phosphate synthase L chain, N-terminal domain;Carbamoyl-phosphate synthase L chain, ATP binding domain;HMGL-like;Conserved carboxylase domain	GO:0005737;GO:0005739;GO:0005743;GO:0005759;GO:0016020;GO:0019866;GO:0031090;GO:0031966;GO:0043226;GO:0043227;GO:0043229;GO:0043231;GO:0044422;GO:0044424;GO:0044429;GO:0044444;GO:0044446;GO:0044464	cytoplasm;mitochondrion;mitochondrial inner membrane;mitochondrial matrix;membrane;organelle inner membrane;organelle membrane;mitochondrial membrane;organelle;membrane-bounded organelle;intracellular organelle;intracellular membrane-bounded organelle;organelle part;intracellular part;mitochondrial part;cytoplasmic part;intracellular organelle part;cell part	GO:0000166;GO:0003824;GO:0004736;GO:0005488;GO:0005524;GO:0009374;GO:0016874;GO:0016885;GO:0017076;GO:0019842;GO:0030145;GO:0030554;GO:0032553;GO:0032555;GO:0032559;GO:0043167;GO:0043169;GO:0046872;GO:0046914	nucleotide binding;catalytic activity;pyruvate carboxylase activity;binding;ATP binding;biotin binding;ligase activity;ligase activity, forming carbon-carbon bonds;purine nucleotide binding;vitamin binding;manganese ion binding;adenyl nucleotide binding;ribonucleotide binding;purine ribonucleotide binding;adenyl ribonucleotide binding;ion binding;cation binding;metal ion binding;transition metal …	GO:0005975;GO:0005996;GO:0006006;GO:0006066;GO:0006082;GO:0006090;GO:0006094;GO:0008152;GO:0008610;GO:0009058;GO:0009987;GO:0016051;GO:0019318;GO:0019319;GO:0019752;GO:0032787;GO:0034637;GO:0044237;GO:0044238;GO:0044249;GO:0044262;GO:0046165;GO:0046364	carbohydrate metabolic process;monosaccharide metabolic process;glucose metabolic process;cellular alcohol metabolic process;organic acid metabolic process;pyruvate metabolic process;gluconeogenesis;metabolic process;lipid biosynthetic process;biosynthetic process;cellular process;carbohydrate biosynthetic process;hexose metabolic process;hexose biosynthetic process;carboxylic acid metabolic proc…	hsa:5091	ko00020;ko00252;ko00620	Citrate cycle (TCA cycle);Alanine and aspartate metabolism;Pyruvate metabolism	K01959;K01960	2	3	3	4	3	3	4	3	3	4	2.6	2.6	2.6	129.63	1178	0.003348	0.4566	1.52362	0.65633	0.41119
345;355;830					IPI00026271	3	3	3	40S ribosomal protein S14	RPS14;PRO2640	40S ribosomal protein S14	P62263;B2R5G5	RS14_HUMAN	ENSG00000164587	OTTHUMP00000160559	NP_001020241;NP_001020242;NP_005608	PF00411	Ribosomal_S11	Ribosomal protein S11	GO:0005622;GO:0005730;GO:0005829;GO:0005840;GO:0015935;GO:0022627;GO:0030529;GO:0032991;GO:0033279;GO:0043226;GO:0043228;GO:0043229;GO:0043232;GO:0044422;GO:0044424;GO:0044428;GO:0044444;GO:0044445;GO:0044446;GO:0044464	intracellular;nucleolus;cytosol;ribosome;small ribosomal subunit;cytosolic small ribosomal subunit;ribonucleoprotein complex;macromolecular complex;ribosomal subunit;organelle;non-membrane-bounded organelle;intracellular organelle;intracellular non-membrane-bounded organelle;organelle part;intracellular part;nuclear part;cytoplasmic part;cytosolic part;intracellular organelle part;cell part	GO:0003676;GO:0003723;GO:0003729;GO:0003735;GO:0005198;GO:0005488;GO:0005515;GO:0045182;GO:0048027	nucleic acid binding;RNA binding;mRNA binding;structural constituent of ribosome;structural molecule activity;binding;protein binding;translation regulator activity;mRNA 5'-UTR binding	GO:0000028;GO:0000122;GO:0006139;GO:0006355;GO:0006357;GO:0006364;GO:0006396;GO:0006412;GO:0006414;GO:0008152;GO:0009058;GO:0009059;GO:0009889;GO:0009890;GO:0009892;GO:0009987;GO:0010468;GO:0010556;GO:0010558;GO:0010605;GO:0010629;GO:0016043;GO:0016070;GO:0016072;GO:0016481;GO:0019219;GO:0019222;GO:0019538;GO:0022607;GO:0022618;GO:0030099;GO:0030154;GO:0030218;GO:0030490;GO:0031323;GO:0031324;GO:…	ribosomal small subunit assembly and maintenance;negative regulation of transcription from RNA polymerase II promoter;nucleobase, nucleoside, nucleotide and nucleic acid metabolic process;regulation of transcription, DNA-dependent;regulation of transcription from RNA polymerase II promoter;rRNA processing;RNA processing;translation;translational elongation;metabolic process;biosynthetic process;m…	hsa:6208				1	3	3	5	3	3	5	3	3	5	18.5	18.5	18.5	16.273	151	1.1098e-08	0.4034	1.49405	0.66932	0.41754
28;408;409					IPI00219153;IPI00878392;IPI00879364	3;3;1	3;3;1	3;3;1	60S ribosomal protein L22;Epstein-Barr virus small RNA-associated protein;EBER-associated protein;Heparin-binding protein HBp15	RPL22	60S ribosomal protein L22;11 kDa protein	P35268;B2R495;Q7Z4W8;Q8WYP0;Q9BYF5	RL22_HUMAN	ENSG00000116251	OTTHUMP00000001141;OTTHUMP00000173512	NP_000974	PF01776	Ribosomal_L22e	Ribosomal L22e protein family	GO:0005622;GO:0005829;GO:0005840;GO:0015934;GO:0022625;GO:0030529;GO:0032991;GO:0033279;GO:0043226;GO:0043228;GO:0043229;GO:0043232;GO:0044422;GO:0044424;GO:0044444;GO:0044445;GO:0044446;GO:0044464	intracellular;cytosol;ribosome;large ribosomal subunit;cytosolic large ribosomal subunit;ribonucleoprotein complex;macromolecular complex;ribosomal subunit;organelle;non-membrane-bounded organelle;intracellular organelle;intracellular non-membrane-bounded organelle;organelle part;intracellular part;cytoplasmic part;cytosolic part;intracellular organelle part;cell part	GO:0001871;GO:0003676;GO:0003723;GO:0003735;GO:0005198;GO:0005488;GO:0005539;GO:0008201;GO:0030246;GO:0030247	pattern binding;nucleic acid binding;RNA binding;structural constituent of ribosome;structural molecule activity;binding;glycosaminoglycan binding;heparin binding;carbohydrate binding;polysaccharide binding	GO:0006412;GO:0006414;GO:0008152;GO:0009058;GO:0009059;GO:0009987;GO:0019538;GO:0034645;GO:0034960;GO:0034961;GO:0043170;GO:0043283;GO:0043284;GO:0044237;GO:0044238;GO:0044249;GO:0044260;GO:0044267	translation;translational elongation;metabolic process;biosynthetic process;macromolecule biosynthetic process;cellular process;protein metabolic process;cellular macromolecule biosynthetic process;cellular biopolymer metabolic process;cellular biopolymer biosynthetic process;macromolecule metabolic process;biopolymer metabolic process;biopolymer biosynthetic process;cellular metabolic process;pr…	hsa:6146				3	3	3	4	3	3	4	3	3	4	19.5	19.5	19.5	14.787	128	1.6103e-13	0.32126	1.47493	0.678	0.42173
241;919					IPI00376798;IPI00746438;IPI00647674;IPI00647168;IPI00878431	2;2;2;2;2	2;2;2;2;2	2;2;2;2;2	60S ribosomal protein L11;CLL-associated antigen KW-12;Ribosomal protein L11	RPL11;RP11-223J15.3-005;RP11-223J15.3-004	Isoform 1 of 60S ribosomal protein L11;Isoform 2 of 60S ribosomal protein L11;Ribosomal protein L11;Ribosomal protein L11;15 kDa protein	P62913-1;P62913;Q08ES8;Q5VVD0;P62913-2;Q5VVC8;Q5VVC9	RL11_HUMAN;Q5VVC8_HUMAN;Q5VVC9_HUMAN	ENSG00000142676	OTTHUMP00000002956;OTTHUMP00000003145;OTTHUMP00000003146;OTTHUMP00000183158	NP_000966	PF00281;PF00673	Ribosomal_L5;Ribosomal_L5_C	Ribosomal protein L5;ribosomal L5P family C-terminus	GO:0005622;GO:0005730;GO:0005829;GO:0005840;GO:0015934;GO:0022625;GO:0030529;GO:0032991;GO:0033279;GO:0043226;GO:0043228;GO:0043229;GO:0043232;GO:0044422;GO:0044424;GO:0044428;GO:0044444;GO:0044445;GO:0044446;GO:0044464	intracellular;nucleolus;cytosol;ribosome;large ribosomal subunit;cytosolic large ribosomal subunit;ribonucleoprotein complex;macromolecular complex;ribosomal subunit;organelle;non-membrane-bounded organelle;intracellular organelle;intracellular non-membrane-bounded organelle;organelle part;intracellular part;nuclear part;cytoplasmic part;cytosolic part;intracellular organelle part;cell part	GO:0003676;GO:0003723;GO:0003735;GO:0005198;GO:0005488;GO:0005515;GO:0019843	nucleic acid binding;RNA binding;structural constituent of ribosome;structural molecule activity;binding;protein binding;rRNA binding	GO:0006139;GO:0006364;GO:0006396;GO:0006412;GO:0006414;GO:0006605;GO:0006810;GO:0006886;GO:0008152;GO:0009058;GO:0009059;GO:0009987;GO:0015031;GO:0016043;GO:0016070;GO:0016072;GO:0019538;GO:0022613;GO:0032502;GO:0034470;GO:0034645;GO:0034660;GO:0034960;GO:0034961;GO:0042273;GO:0043170;GO:0043283;GO:0043284;GO:0044237;GO:0044238;GO:0044249;GO:0044260;GO:0044267;GO:0045184;GO:0046907;GO:0048532;GO:…	nucleobase, nucleoside, nucleotide and nucleic acid metabolic process;rRNA processing;RNA processing;translation;translational elongation;protein targeting;transport;intracellular protein transport;metabolic process;biosynthetic process;macromolecule biosynthetic process;cellular process;protein transport;cellular component organization;RNA metabolic process;rRNA metabolic process;protein metabol…	hsa:6135	ko03010	Ribosome	K02868	5	2	2	3	2	2	3	2	2	3	13.5	13.5	13.5	20.252	178	2.1289e-12	0.19956	1.44879	0.69023	0.42755
51;613;669;755;860					IPI00337385;IPI00337387;IPI00872483;IPI00337386;IPI00397509;IPI00909774	5;5;5;5;5;4	5;5;5;5;5;4	5;5;5;5;5;4	Pre-mRNA-processing factor 40 homolog A;Formin-binding protein 3;Formin-binding protein 11;Huntingtin-interacting protein A;Huntingtin yeast partner A;Fas ligand-associated factor 1;NY-REN-6 antigen;cDNA FLJ59286, highly similar to Pre-mRNA-processing factor 40 homolog A	PRPF40A;FBP11;FLAF1;FNBP3;HYPA;HSPC225	Isoform 1 of Pre-mRNA-processing factor 40 homolog A;Isoform 3 of Pre-mRNA-processing factor 40 homolog A;107 kDa protein;formin binding protein 3;Isoform 4 of Pre-mRNA-processing factor 40 homolog A;cDNA FLJ59286, highly similar to Pre-mRNA-processing fac	O75400-1;O75400;O75400-3;O75400-2;Q05C41;O75400-4;Q4ZG51;B4DPY2	PR40A_HUMAN;B4DPY2_HUMAN	ENSG00000196504		NP_060362	PF01846;PF00397	FF;WW	FF domain;WW domain	GO:0005634;GO:0016604;GO:0016607;GO:0043226;GO:0043227;GO:0043229;GO:0043231;GO:0044422;GO:0044424;GO:0044428;GO:0044446;GO:0044451;GO:0044464	nucleus;nuclear body;nuclear speck;organelle;membrane-bounded organelle;intracellular organelle;intracellular membrane-bounded organelle;organelle part;intracellular part;nuclear part;intracellular organelle part;nucleoplasm part;cell part	GO:0005488;GO:0005515	binding;protein binding	GO:0006139;GO:0006396;GO:0006397;GO:0008152;GO:0008380;GO:0009987;GO:0016070;GO:0016071;GO:0034960;GO:0043170;GO:0043283;GO:0044237;GO:0044238;GO:0044260	nucleobase, nucleoside, nucleotide and nucleic acid metabolic process;RNA processing;mRNA processing;metabolic process;RNA splicing;cellular process;RNA metabolic process;mRNA metabolic process;cellular biopolymer metabolic process;macromolecule metabolic process;biopolymer metabolic process;cellular metabolic process;primary metabolic process;cellular macromolecule metabolic process	hsa:55660				6	5	5	5	5	5	5	5	5	5	6.6	6.6	6.6	108.8	957	2.1117e-10	0.40553	1.36247	0.73396	0.44766
928;929					IPI00412607;IPI00550247;IPI00887248	2;2;1	2;2;1	2;2;1	60S ribosomal protein L35	RPL35	60S ribosomal protein L35;11 kDa protein;similar to ribosomal protein L35	P42766;A8K4V7	RL35_HUMAN	ENSG00000136942	OTTHUMP00000022107;OTTHUMP00000022109	NP_009140;XP_001719019;XP_945041	PF00831	Ribosomal_L29	Ribosomal L29 protein	GO:0005622;GO:0005730;GO:0005737;GO:0005829;GO:0005840;GO:0015934;GO:0022625;GO:0030529;GO:0032991;GO:0033279;GO:0043226;GO:0043228;GO:0043229;GO:0043232;GO:0044422;GO:0044424;GO:0044428;GO:0044444;GO:0044445;GO:0044446;GO:0044464	intracellular;nucleolus;cytoplasm;cytosol;ribosome;large ribosomal subunit;cytosolic large ribosomal subunit;ribonucleoprotein complex;macromolecular complex;ribosomal subunit;organelle;non-membrane-bounded organelle;intracellular organelle;intracellular non-membrane-bounded organelle;organelle part;intracellular part;nuclear part;cytoplasmic part;cytosolic part;intracellular organelle part;cell …	GO:0003676;GO:0003723;GO:0003729;GO:0003735;GO:0005198;GO:0005488;GO:0005515	nucleic acid binding;RNA binding;mRNA binding;structural constituent of ribosome;structural molecule activity;binding;protein binding	GO:0006412;GO:0006414;GO:0008152;GO:0009058;GO:0009059;GO:0009987;GO:0019538;GO:0034645;GO:0034960;GO:0034961;GO:0043170;GO:0043283;GO:0043284;GO:0044237;GO:0044238;GO:0044249;GO:0044260;GO:0044267	translation;translational elongation;metabolic process;biosynthetic process;macromolecule biosynthetic process;cellular process;protein metabolic process;cellular macromolecule biosynthetic process;cellular biopolymer metabolic process;cellular biopolymer biosynthetic process;macromolecule metabolic process;biopolymer metabolic process;biopolymer biosynthetic process;cellular metabolic process;pr…	hsa:11224	ko03010	Ribosome	K02918	3	2	2	3	2	2	3	2	2	3	11.4	11.4	11.4	14.551	123	8.7457e-08	0.30408	1.35836	0.73618	0.44865
404;553;595;637;738;859;948					IPI00003362	7	7	7	78 kDa glucose-regulated protein;GRP 78;Heat shock 70 kDa protein 5;Immunoglobulin heavy chain-binding protein;Endoplasmic reticulum lumenal Ca(2+)-binding protein grp78	HSPA5;GRP78	HSPA5 protein	P11021;B0QZ61;B4DEF7;Q2KHP4	GRP78_HUMAN	ENSG00000044574	OTTHUMP00000022124	NP_005338	PF00012	HSP70	Hsp70 protein	GO:0005634;GO:0005783;GO:0005788;GO:0005793;GO:0008303;GO:0009986;GO:0016021;GO:0016023;GO:0030176;GO:0031224;GO:0031227;GO:0031300;GO:0031301;GO:0031410;GO:0031974;GO:0031982;GO:0031988;GO:0032991;GO:0042470;GO:0043226;GO:0043227;GO:0043229;GO:0043231;GO:0043233;GO:0043234;GO:0044422;GO:0044424;GO:0044425;GO:0044432;GO:0044444;GO:0044445;GO:0044446;GO:0044464;GO:0048471;GO:0048770;GO:0070013	nucleus;endoplasmic reticulum;endoplasmic reticulum lumen;ER-Golgi intermediate compartment;caspase complex;cell surface;integral to membrane;cytoplasmic membrane-bounded vesicle;integral to endoplasmic reticulum membrane;intrinsic to membrane;intrinsic to endoplasmic reticulum membrane;intrinsic to organelle membrane;integral to organelle membrane;cytoplasmic vesicle;membrane-enclosed lumen;vesi…	GO:0000166;GO:0004857;GO:0004866;GO:0005488;GO:0005509;GO:0005515;GO:0005524;GO:0017076;GO:0030234;GO:0030414;GO:0030554;GO:0030674;GO:0032553;GO:0032555;GO:0032559;GO:0043021;GO:0043022;GO:0043027;GO:0043028;GO:0043167;GO:0043169;GO:0046872;GO:0051082	nucleotide binding;enzyme inhibitor activity;endopeptidase inhibitor activity;binding;calcium ion binding;protein binding;ATP binding;purine nucleotide binding;enzyme regulator activity;protease inhibitor activity;adenyl nucleotide binding;protein binding, bridging;ribonucleotide binding;purine ribonucleotide binding;adenyl ribonucleotide binding;ribonucleoprotein binding;ribosome binding;caspase…	GO:0006916;GO:0006950;GO:0006983;GO:0006984;GO:0007154;GO:0007165;GO:0007242;GO:0009267;GO:0009605;GO:0009607;GO:0009987;GO:0009991;GO:0010466;GO:0031667;GO:0031668;GO:0031669;GO:0033554;GO:0034976;GO:0042149;GO:0042594;GO:0042981;GO:0043066;GO:0043067;GO:0043069;GO:0043086;GO:0043154;GO:0043281;GO:0048519;GO:0048523;GO:0050789;GO:0050790;GO:0050793;GO:0050794;GO:0050896;GO:0051093;GO:0051336;GO:…	anti-apoptosis;response to stress;ER overload response;ER-nuclear signaling pathway;cell communication;signal transduction;intracellular signaling cascade;cellular response to starvation;response to external stimulus;response to biotic stimulus;cellular process;response to extracellular stimulus;negative regulation of peptidase activity;response to nutrient levels;cellular response to extracellul…	hsa:3309	ko05060	Prion disease	K09490	1	7	7	7	7	7	7	7	7	7	14	14	14	72.421	655	1.9983e-60	0.35291	1.34153	0.74542	0.45275
194;507;1011		114		168	IPI00413108;IPI00793137;IPI00553164;IPI00398958;IPI00847766;IPI00887924;IPI00798361;IPI00411639;IPI00745789;IPI00790580;IPI00399036;IPI00399077;IPI00740910;IPI00873552;IPI00889080;IPI00797642	3;3;3;3;3;3;3;2;2;2;1;1;1;1;1;1	3;3;3;3;3;3;3;2;2;2;1;1;1;1;1;1	3;3;3;3;3;3;3;2;2;2;1;1;1;1;1;1	Putative uncharacterized protein ENSP00000346598;40S ribosomal protein SA;Laminin receptor 1;34/67 kDa laminin receptor;p40;Colon carcinoma laminin-binding protein;NEM/1CHD4;Multidrug resistance-associated protein MGr1-Ag;Laminin receptor-like protein LAMRL5;Putative uncharacterized protein ENSP00000327777	RPSA;LAMBR;LAMR1;LAMR1P15	33 kDa protein;Uncharacterized protein ENSP00000346598;40S ribosomal protein SA;similar to 40S ribosomal protein SA (p40) (34/67 kDa laminin receptor) (Colon carcinoma laminin-binding protein) (NEM/1CHD4) (Multidrug resistance-associated protein MGr1-Ag) i	A6NE09;P08865;Q96RS2;A6NIS7	A6NE09_HUMAN;RSSA_HUMAN;Q96RS2_HUMAN;A6NIS7_HUMAN	ENSG00000205246;ENSG00000168028;ENSG00000183298	OTTHUMP00000170731;OTTHUMP00000161970;OTTHUMP00000170730;OTTHUMP00000170729;OTTHUMP00000170733	NP_001012321;NP_002286;XP_001724023;XP_001724025;XP_001724027;XP_001726573;XP_001726574;XP_370697;XP_001723476;XP_001723478;XP_001723479;XP_001134241;XP_001719654;XP_949264	PF00318	Ribosomal_S2	Ribosomal protein S2	GO:0005622;GO:0005840;GO:0015935;GO:0030529;GO:0032991;GO:0033279;GO:0043226;GO:0043228;GO:0043229;GO:0043232;GO:0044422;GO:0044424;GO:0044444;GO:0044446;GO:0044464;GO:0005634;GO:0005737;GO:0005829;GO:0043227;GO:0043231	intracellular;ribosome;small ribosomal subunit;ribonucleoprotein complex;macromolecular complex;ribosomal subunit;organelle;non-membrane-bounded organelle;intracellular organelle;intracellular non-membrane-bounded organelle;organelle part;intracellular part;cytoplasmic part;intracellular organelle part;cell part;nucleus;cytoplasm;cytosol;membrane-bounded organelle;intracellular membrane-bounded o…	GO:0003735;GO:0005198;GO:0005488;GO:0043021;GO:0043022;GO:0004871;GO:0004872;GO:0060089	structural constituent of ribosome;structural molecule activity;binding;ribonucleoprotein binding;ribosome binding;signal transducer activity;receptor activity;molecular transducer activity	GO:0006412;GO:0008152;GO:0009058;GO:0009059;GO:0009987;GO:0019538;GO:0034645;GO:0034960;GO:0034961;GO:0043170;GO:0043283;GO:0043284;GO:0044237;GO:0044238;GO:0044249;GO:0044260;GO:0044267;GO:0006414;GO:0007155;GO:0022610	translation;metabolic process;biosynthetic process;macromolecule biosynthetic process;cellular process;protein metabolic process;cellular macromolecule biosynthetic process;cellular biopolymer metabolic process;cellular biopolymer biosynthetic process;macromolecule metabolic process;biopolymer metabolic process;biopolymer biosynthetic process;cellular metabolic process;primary metabolic process;c…	hsa:3921	ko03010;ko05060	Ribosome;Prion disease	K02998	16	3	3	4	3	3	4	3	3	4	10.7	10.7	10.7	33.313	300	2.3516e-16	0.34977	1.33786	0.74746	0.45366
21;97;111;143;144;148;149;167;168;317;318;327;358;370;379;420;461;621;764;842;866	11;12;13;14;15;16	13	44;47;153;190;305;325	285	IPI00894498;IPI00021440;CON_00698900;IPI00021439;IPI00894365;IPI00794523;IPI00008603;IPI00023006;IPI00021428;IPI00025416;IPI00878173;IPI00514530;IPI00414057;IPI00003269;IPI00790339;IPI00796881;IPI00645534;IPI00893981;IPI00894523;IPI00893604;IPI00739539;IPI00479743;IPI00807522;IPI00740545;IPI00555900;IPI00738655;IPI00555733;IPI00879289;IPI00556391;IPI00893501	21;21;21;21;20;15;13;13;13;13;13;10;9;6;6;6;5;5;5;5;4;4;4;3;3;2;1;1;1;1	21;21;21;21;20;15;13;13;13;13;13;10;9;6;6;6;5;5;5;5;4;4;4;3;3;2;1;1;1;1	21;21;21;21;20;15;13;13;13;13;13;10;9;6;6;6;5;5;5;5;4;4;4;3;3;2;1;1;1;1	Beta-actin;Actin, cytoplasmic 2;Gamma-actin;Actin, cytoplasmic 1;cDNA FLJ58286, highly similar to Actin, cytoplasmic 2;Actin, aortic smooth muscle;Alpha-actin-2;Cell growth-inhibiting gene 46 protein;Actin, alpha cardiac muscle 1;Alpha-cardiac actin;Actin, alpha skeletal muscle;Alpha-actin-1;Actin, gamma-enteric smooth muscle;Smooth muscle gamma-actin;Gamma-2-actin;Alpha-actin-3;cDNA FLJ39583 fis…	ACTG1;ACTB;ACTG;ACTA2;ACTSA;ACTVS;GIG46;ACTC1;ACTC;ACTA1;ACTA;ACTG2;ACTA3;ACTL3;ACTSG;RP5-1068B5.2-002	Beta actin variant (Fragment);Actin, cytoplasmic 2;>IPI:CON_00698900.1|SWISS-PROT:P60712 (Bos taurus) Actin, cytoplasmic 1;Actin, cytoplasmic 1;cDNA FLJ52842, highly similar to Actin, cytoplasmic 1;cDNA FLJ43573 fis, clone RECTM2001691, highly similar to A	A1E282;Q53GK6;P63261;A8K7C2;B4DW52;B4E3A4;Q562L3;Q562L5;Q562L6;Q562L9;Q562M3;Q562M5;Q562N0;Q562N2;Q562N8;Q562P0;Q562R8;Q562U1;Q562U2;Q562V5;Q562X9;Q562Y6;Q562Y8;Q562Z4;Q562Z6;Q562Z7;Q6PJ43;Q8WVW5;P60712;P60709;Q1KLZ0;Q53G76;Q53G99;Q562S0;Q96HG5;Q9UE89;Q9UMN3;B4DVQ0;B4E335;A4UCT3;A5GZ75;B3KWQ3;Q96DE1;Q96FU6;P62736;A8K3K1;B2R8A4;B4DUI8;Q13707;P68032;B3KPP5;B4E315;P68133;Q5T8M9;P63267;B2R7E7;B3KW67;…	A1E282_HUMAN;ACTG_HUMAN;ACTB_HUMAN;B4DVQ0_HUMAN;A4UCT3_HUMAN;ACTA_HUMAN;ACTC_HUMAN;ACTS_HUMAN;ACTH_HUMAN;B3KUD3_HUMAN	ENSG00000075624;ENSG00000184009;ENSG00000107796;ENSG00000159251;ENSG00000143632;ENSG00000163017	OTTHUMP00000200589;OTTHUMP00000181455;OTTHUMP00000181458;OTTHUMP00000024886;OTTHUMP00000200588;OTTHUMP00000181456;OTTHUMP00000020042;OTTHUMP00000160081;OTTHUMP00000176163;OTTHUMP00000036123;OTTHUMP00000160245;OTTHUMP00000037464	NP_001605;NP_001092;NP_001604;NP_005150;NP_001091;NP_001606	PF00022	Actin	Actin	GO:0000267;GO:0005625;GO:0005829;GO:0005856;GO:0043226;GO:0043228;GO:0043229;GO:0043232;GO:0044424;GO:0044444;GO:0044464;GO:0005737;GO:0000123;GO:0032991;GO:0035267;GO:0043189;GO:0043234;GO:0044422;GO:0044428;GO:0044446;GO:0044451;GO:0005884;GO:0030017;GO:0031674;GO:0042643;GO:0044430;GO:0044449;GO:0001725;GO:0005865;GO:0032432	cell fraction;soluble fraction;cytosol;cytoskeleton;organelle;non-membrane-bounded organelle;intracellular organelle;intracellular non-membrane-bounded organelle;intracellular part;cytoplasmic part;cell part;cytoplasm;histone acetyltransferase complex;macromolecular complex;NuA4 histone acetyltransferase complex;H4/H2A histone acetyltransferase complex;protein complex;organelle part;nuclear part;…	GO:0000166;GO:0005198;GO:0005488;GO:0005515;GO:0005524;GO:0017076;GO:0030554;GO:0032553;GO:0032555;GO:0032559;GO:0005200;GO:0042802;GO:0019899;GO:0050998;GO:0003824;GO:0008092;GO:0016462;GO:0016787;GO:0016817;GO:0016818;GO:0016887;GO:0017022;GO:0017111;GO:0043531	nucleotide binding;structural molecule activity;binding;protein binding;ATP binding;purine nucleotide binding;adenyl nucleotide binding;ribonucleotide binding;purine ribonucleotide binding;adenyl ribonucleotide binding;structural constituent of cytoskeleton;identical protein binding;enzyme binding;nitric-oxide synthase binding;catalytic activity;cytoskeletal protein binding;pyrophosphatase activi…	GO:0003008;GO:0006928;GO:0007600;GO:0007605;GO:0009987;GO:0032501;GO:0050877;GO:0050890;GO:0050954;GO:0006915;GO:0007015;GO:0008219;GO:0009653;GO:0009887;GO:0012501;GO:0016043;GO:0016265;GO:0022607;GO:0030029;GO:0030036;GO:0030239;GO:0030240;GO:0031032;GO:0032502;GO:0048532;GO:0048644;GO:0055003;GO:0055008;GO:0003013;GO:0003015;GO:0006810;GO:0030048;GO:0030705;GO:0046907;GO:0051234;GO:0051649;GO:…	system process;cell motion;sensory perception;sensory perception of sound;cellular process;multicellular organismal process;neurological system process;cognition;sensory perception of mechanical stimulus;apoptosis;actin filament organization;cell death;anatomical structure morphogenesis;organ morphogenesis;programmed cell death;cellular component organization;death;cellular component assembly;act…	hsa:71;hsa:60;hsa:59;hsa:70;hsa:58;hsa:72	ko04810;ko04510;ko04520;ko04530;ko04670;ko05110	Regulation of actin cytoskeleton;Focal adhesion;Adherens junction;Tight junction;Leukocyte transendothelial migration;Vibrio cholerae infection	K05692;K10354	30	21	24	34	21	24	34	21	24	34	54.1	54.1	54.1	41.722	375	3.1203e-165	0.25365	1.31749	0.75902	0.45871
93;661	82	102;103	207	208;495	IPI00296713;IPI00182138;IPI00909124;IPI00181753	2;1;1;1	2;1;1;1	2;1;1;1	Granulins;Proepithelin;Acrogranin;Paragranulin;Granulin-1;Granulin G;Granulin-2;Granulin F;Granulin-3;Granulin B;Granulin-4;Granulin A;Granulin-5;Granulin C;Granulin-6;Granulin D;Granulin-7;Granulin E;cDNA FLJ53692, moderately similar to Granulins;cDNA FLJ13286 fis, clone OVARC1001154, highly similar to Homo sapiens clone 24720 epithelin 1 and 2 mRNA	GRN	Isoform 1 of Granulins;Isoform 2 of Granulins;cDNA FLJ53692, moderately similar to Granulins;cDNA FLJ13286 fis, clone OVARC1001154, highly similar to Homo sapiens clone 24720 epithelin 1 and 2 mRNA	P28799-1;P28799;B4DJI2;Q53HQ8;Q540U8;P28799-2;Q53Y88;B4E1G5;Q9H8S1	GRN_HUMAN;B4E1G5_HUMAN;Q9H8S1_HUMAN	ENSG00000030582	OTTHUMP00000181503;OTTHUMP00000181504	NP_002078	PF00396	Granulin	Granulin	GO:0005576;GO:0005615;GO:0005739;GO:0043226;GO:0043227;GO:0043229;GO:0043231;GO:0044421;GO:0044424;GO:0044444;GO:0044464	extracellular region;extracellular space;mitochondrion;organelle;membrane-bounded organelle;intracellular organelle;intracellular membrane-bounded organelle;extracellular region part;intracellular part;cytoplasmic part;cell part	GO:0005102;GO:0005125;GO:0005488;GO:0005515;GO:0008083	receptor binding;cytokine activity;binding;protein binding;growth factor activity	GO:0001835;GO:0007154;GO:0007165;GO:0007566;GO:0008284;GO:0009987;GO:0032502;GO:0035188;GO:0042127;GO:0048518;GO:0048522;GO:0050678;GO:0050679;GO:0050789;GO:0050794;GO:0065007	blastocyst hatching;cell communication;signal transduction;embryo implantation;positive regulation of cell proliferation;cellular process;developmental process;hatching;regulation of cell proliferation;positive regulation of biological process;positive regulation of cellular process;regulation of epithelial cell proliferation;positive regulation of epithelial cell proliferation;regulation of biol…	hsa:2896				4	2	2	2	2	2	2	2	2	2	5.2	5.2	5.2	63.544	593	2.2601e-15	0.41116	1.30569	0.76588	0.46168
313;791					IPI00032140;IPI00910487	2;2	2;2	2;2	Serpin H1;Collagen-binding protein;47 kDa heat shock protein;Rheumatoid arthritis-related antigen RA-A47;Arsenic-transactivated protein 3;Cell proliferation-inducing gene 14 protein;cDNA FLJ52569, highly similar to Collagen-binding protein 2	SERPINH1;CBP1;CBP2;HSP47;SERPINH2;PIG14	Serpin H1;cDNA FLJ52569, highly similar to Collagen-binding protein 2	P50454;A8K259;B3KVJ3;Q9NPA9;B4DN87	SERPH_HUMAN;B4DN87_HUMAN	ENSG00000149257		NP_001226	PF00079	Serpin	Serpin (serine protease inhibitor)	GO:0005783;GO:0005788;GO:0005793;GO:0031974;GO:0043226;GO:0043227;GO:0043229;GO:0043231;GO:0043233;GO:0044422;GO:0044424;GO:0044432;GO:0044444;GO:0044446;GO:0044464;GO:0070013	endoplasmic reticulum;endoplasmic reticulum lumen;ER-Golgi intermediate compartment;membrane-enclosed lumen;organelle;membrane-bounded organelle;intracellular organelle;intracellular membrane-bounded organelle;organelle lumen;organelle part;intracellular part;endoplasmic reticulum part;cytoplasmic part;intracellular organelle part;cell part;intracellular organelle lumen	GO:0004857;GO:0004866;GO:0004867;GO:0005488;GO:0005515;GO:0005518;GO:0030234;GO:0030414;GO:0051082	enzyme inhibitor activity;endopeptidase inhibitor activity;serine-type endopeptidase inhibitor activity;binding;protein binding;collagen binding;enzyme regulator activity;protease inhibitor activity;unfolded protein binding	GO:0006950;GO:0006986;GO:0009607;GO:0042221;GO:0050896;GO:0051789	response to stress;response to unfolded protein;response to biotic stimulus;response to chemical stimulus;response to stimulus;response to protein stimulus	hsa:871			K09501	2	2	2	2	2	2	2	2	2	2	5.7	5.7	5.7	46.44	418	0.0050792	0.21578	1.28296	0.77945	0.46748
88;331;746					IPI00479191;IPI00013881;IPI00026230;IPI00909162	3;3;2;1	3;3;2;1	2;2;2;1	Heterogeneous nuclear ribonucleoprotein H;Heterogeneous nuclear ribonucleoprotein H2;Heterogeneous nuclear ribonucleoprotein H';FTP-3	HNRNPH1;HNRPH;HNRPH1;HNRNPH2;FTP3;HNRPH2	51 kDa protein;Heterogeneous nuclear ribonucleoprotein H;Heterogeneous nuclear ribonucleoprotein H2	P31943;B3KW86;B4DP00;Q68DG4;P55795;A1L400	HNRH1_HUMAN;HNRH2_HUMAN	ENSG00000169045;ENSG00000126945	OTTHUMP00000161514;OTTHUMP00000161513;OTTHUMP00000023682	NP_005511;NP_001027565;NP_062543	PF00076;PF08080	RRM_1;zf-RNPHF	RNA recognition motif. (a.k.a. RRM, RBD, or RNP domain);RNPHF zinc finger	GO:0005634;GO:0005681;GO:0005856;GO:0030529;GO:0030530;GO:0032991;GO:0043226;GO:0043227;GO:0043228;GO:0043229;GO:0043231;GO:0043232;GO:0044422;GO:0044424;GO:0044428;GO:0044446;GO:0044464	nucleus;spliceosome;cytoskeleton;ribonucleoprotein complex;heterogeneous nuclear ribonucleoprotein complex;macromolecular complex;organelle;membrane-bounded organelle;non-membrane-bounded organelle;intracellular organelle;intracellular membrane-bounded organelle;intracellular non-membrane-bounded organelle;organelle part;intracellular part;nuclear part;intracellular organelle part;cell part	GO:0000166;GO:0003676;GO:0003723;GO:0003727;GO:0005488;GO:0005515;GO:0008266	nucleotide binding;nucleic acid binding;RNA binding;single-stranded RNA binding;binding;protein binding;poly(U) binding	GO:0000375;GO:0000377;GO:0000398;GO:0006139;GO:0006396;GO:0006397;GO:0008152;GO:0008380;GO:0009987;GO:0016070;GO:0016071;GO:0034960;GO:0043170;GO:0043283;GO:0044237;GO:0044238;GO:0044260	RNA splicing, via transesterification reactions;RNA splicing, via transesterification reactions with bulged adenosine as nucleophile;nuclear mRNA splicing, via spliceosome;nucleobase, nucleoside, nucleotide and nucleic acid metabolic process;RNA processing;mRNA processing;metabolic process;RNA splicing;cellular process;RNA metabolic process;mRNA metabolic process;cellular biopolymer metabolic pro…	hsa:3187;hsa:3188				4	3	3	3	3	3	3	2	2	2	10.6	10.6	7	51.229	472	9.3014e-23	0.27441	1.26518	0.7904	0.47209
748;848					IPI00339269;IPI00304925;IPI00845339;IPI00911039;IPI00011134;IPI00910047;IPI00910482;IPI00647012	2;2;2;2;2;2;1;1	1;1;1;1;1;1;1;1	1;1;1;1;1;1;1;1	Heat shock 70 kDa protein 6;Heat shock 70 kDa protein B';Heat shock 70 kDa protein 1;HSP70.1;HSP70-1/HSP70-2;cDNA FLJ54370, highly similar to Heat shock 70 kDa protein 1;cDNA FLJ54303, highly similar to Heat shock 70 kDa protein 1;Putative heat shock 70 kDa protein 7;Heat shock 70 kDa protein B;cDNA FLJ53071, highly similar to Heat shock 70 kDa protein 1;cDNA FLJ54407, highly similar to Heat shoc…	HSPA6;HSP70B';HSPA1A;HSPA1;HSPA1B;HSPA7;HSP70B;DAAP-21F2.8-002;DADB-333F21.4-002;DAQB-147D11.2-002;XXbac-BCX40G17.4-002;XXbac-BPG254B15.2-002	Heat shock 70 kDa protein 6;Heat shock 70 kDa protein 1;cDNA FLJ54392, highly similar to Heat shock 70 kDa protein 1;cDNA FLJ54408, highly similar to Heat shock 70 kDa protein 1;Putative heat shock 70 kDa protein 7;cDNA FLJ53071, highly similar to Heat sho	P17066;B2R6X5;B3KSM6;B4DHP5;Q1HBA8;Q53FC7;P08107;A8K5I0;B4DI39;B4E1S9;Q9UQC1;B4DNT8;B4DWK5;Q59EJ3;B4DFN9;B4E3B6;P48741;B4DNV4;B4E388;B3KTT5;B4DVU9;Q5SP16	HSP76_HUMAN;HSP71_HUMAN;B4DNT8_HUMAN;B4DFN9_HUMAN;HSP77_HUMAN;B4DNV4_HUMAN;B4E388_HUMAN;B3KTT5_HUMAN	ENSG00000173110;ENSG00000204388;ENSG00000204389;ENSG00000212860;ENSG00000212866;ENSG00000215292;ENSG00000215328	OTTHUMP00000032372;OTTHUMP00000014656;OTTHUMP00000029287;OTTHUMP00000029288;OTTHUMP00000029727;OTTHUMP00000029728;OTTHUMP00000193056;OTTHUMP00000193058;OTTHUMP00000193422;OTTHUMP00000193424;OTTHUMP00000014653;OTTHUMP00000014654;OTTHUMP00000174628;OTTHUMP00000174738;OTTHUMP00000193059;OTTHUMP00000193425	NP_002146;NP_005336;NP_005337	PF00012	HSP70	Hsp70 protein	GO:0005634;GO:0005737;GO:0005739;GO:0005783;GO:0043226;GO:0043227;GO:0043229;GO:0043231;GO:0044424;GO:0044444;GO:0044464	nucleus;cytoplasm;mitochondrion;endoplasmic reticulum;organelle;membrane-bounded organelle;intracellular organelle;intracellular membrane-bounded organelle;intracellular part;cytoplasmic part;cell part	GO:0000166;GO:0005488;GO:0005524;GO:0017076;GO:0030554;GO:0032553;GO:0032555;GO:0032559;GO:0005515;GO:0051082	nucleotide binding;binding;ATP binding;purine nucleotide binding;adenyl nucleotide binding;ribonucleotide binding;purine ribonucleotide binding;adenyl ribonucleotide binding;protein binding;unfolded protein binding	GO:0006950;GO:0006986;GO:0009607;GO:0042221;GO:0050896;GO:0051789;GO:0006139;GO:0006401;GO:0006402;GO:0006916;GO:0008152;GO:0009056;GO:0009057;GO:0009987;GO:0016070;GO:0016071;GO:0034960;GO:0042981;GO:0043066;GO:0043067;GO:0043069;GO:0043170;GO:0043283;GO:0043285;GO:0044237;GO:0044238;GO:0044248;GO:0044260;GO:0044265;GO:0048519;GO:0048523;GO:0050789;GO:0050793;GO:0050794;GO:0051093;GO:0065007	response to stress;response to unfolded protein;response to biotic stimulus;response to chemical stimulus;response to stimulus;response to protein stimulus;nucleobase, nucleoside, nucleotide and nucleic acid metabolic process;RNA catabolic process;mRNA catabolic process;anti-apoptosis;metabolic process;catabolic process;macromolecule catabolic process;cellular process;RNA metabolic process;mRNA m…	hsa:3310;hsa:3304	ko04010;ko04612	MAPK signaling pathway;Antigen processing and presentation	K03283	8	2	2	2	1	1	1	1	1	1	3.3	1.2	1.2	71.027	643	1.517e-22	0.31352	1.26376	0.79129	0.47246
22;349;477;909					IPI00900293;IPI00289334;IPI00477536;IPI00382696;IPI00382697;IPI00382700;IPI00382698;IPI00382699	4;4;4;4;4;4;3;3	2;2;2;2;2;2;2;2	2;2;2;2;2;2;2;2	Filamin B;Filamin-B;Beta-filamin;Actin-binding-like protein;Thyroid autoantigen;Truncated actin-binding protein;ABP-280 homolog;ABP-278;Filamin 3;Filamin homolog 1	FLNB;FLN1L;FLN3;TABP;TAP	Filamin B;Isoform 1 of Filamin-B;Filamin B;Isoform 2 of Filamin-B;Isoform 3 of Filamin-B;Isoform 6 of Filamin-B;Isoform 4 of Filamin-B;Isoform 5 of Filamin-B	B2ZZ83;O75369-1;O75369;B2ZZ85;O75369-7;Q60FE7;Q68CT4;O75369-2;B2ZZ84;O75369-3;O75369-6;O75369-4;Q8WXT3;O75369-5	B2ZZ83_HUMAN;FLNB_HUMAN	ENSG00000136068	OTTHUMP00000171661	NP_001448	PF00307;PF00630	CH;Filamin	Calponin homology (CH) domain;Filamin/ABP280 repeat	GO:0001725;GO:0005634;GO:0005737;GO:0005856;GO:0005912;GO:0005924;GO:0005925;GO:0015629;GO:0016021;GO:0030054;GO:0030055;GO:0031224;GO:0032432;GO:0043226;GO:0043227;GO:0043228;GO:0043229;GO:0043231;GO:0043232;GO:0044422;GO:0044424;GO:0044425;GO:0044430;GO:0044446;GO:0044459;GO:0044464	stress fiber;nucleus;cytoplasm;cytoskeleton;adherens junction;cell-substrate adherens junction;focal adhesion;actin cytoskeleton;integral to membrane;cell junction;cell-substrate junction;intrinsic to membrane;actin filament bundle;organelle;membrane-bounded organelle;non-membrane-bounded organelle;intracellular organelle;intracellular membrane-bounded organelle;intracellular non-membrane-bounded…	GO:0003779;GO:0005488;GO:0005515;GO:0008092	actin binding;binding;protein binding;cytoskeletal protein binding	GO:0006996;GO:0007010;GO:0007016;GO:0007154;GO:0007165;GO:0007275;GO:0007517;GO:0007519;GO:0009987;GO:0014706;GO:0016043;GO:0030029;GO:0030036;GO:0030154;GO:0032501;GO:0032502;GO:0032507;GO:0045185;GO:0048513;GO:0048532;GO:0048856;GO:0048869;GO:0050789;GO:0050794;GO:0051235;GO:0051651;GO:0065007;GO:0065008	organelle organization;cytoskeleton organization;cytoskeletal anchoring at plasma membrane;cell communication;signal transduction;multicellular organismal development;muscle development;skeletal muscle development;cellular process;striated muscle development;cellular component organization;actin filament-based process;actin cytoskeleton organization;cell differentiation;multicellular organismal p…	hsa:2317	ko04010;ko04510	MAPK signaling pathway;Focal adhesion	K04437	8	4	4	5	2	2	2	2	2	2	1.5	0.8	0.8	281.63	2633	7.2529e-08	0.30386	1.26083	0.79313	0.47323
34;798;862	84;85		113;272		IPI00303476;IPI00791498;IPI00790847	3;1;1	3;1;1	3;1;1	ATP synthase subunit beta, mitochondrial	ATP5B;ATPMB;ATPSB	ATP synthase subunit beta, mitochondrial	P06576;A8K4X0;Q0QEN7	ATPB_HUMAN	ENSG00000110955	OTTHUMP00000168049	NP_001677	PF00006;PF00306;PF02874	ATP-synt_ab;ATP-synt_ab_C;ATP-synt_ab_N	ATP synthase alpha/beta family, nucleotide-binding domain;ATP synthase alpha/beta chain, C terminal domain;ATP synthase alpha/beta family, beta-barrel domain	GO:0005739;GO:0005743;GO:0005753;GO:0005754;GO:0005759;GO:0005886;GO:0009986;GO:0016020;GO:0016021;GO:0016469;GO:0019866;GO:0031090;GO:0031224;GO:0031966;GO:0032991;GO:0033178;GO:0043226;GO:0043227;GO:0043229;GO:0043231;GO:0043234;GO:0044422;GO:0044424;GO:0044425;GO:0044429;GO:0044444;GO:0044446;GO:0044455;GO:0044464;GO:0045259;GO:0045261;GO:0045267	mitochondrion;mitochondrial inner membrane;mitochondrial proton-transporting ATP synthase complex;mitochondrial proton-transporting ATP synthase, catalytic core;mitochondrial matrix;plasma membrane;cell surface;membrane;integral to membrane;proton-transporting two-sector ATPase complex;organelle inner membrane;organelle membrane;intrinsic to membrane;mitochondrial membrane;macromolecular complex;…	GO:0000166;GO:0003824;GO:0005102;GO:0005215;GO:0005488;GO:0005515;GO:0005524;GO:0008324;GO:0008553;GO:0015075;GO:0015077;GO:0015078;GO:0015399;GO:0015405;GO:0015662;GO:0016462;GO:0016787;GO:0016817;GO:0016818;GO:0016820;GO:0016887;GO:0017076;GO:0017111;GO:0019829;GO:0022804;GO:0022857;GO:0022890;GO:0022891;GO:0022892;GO:0030554;GO:0032553;GO:0032555;GO:0032559;GO:0042287;GO:0042288;GO:0042623;GO:…	nucleotide binding;catalytic activity;receptor binding;transporter activity;binding;protein binding;ATP binding;cation transmembrane transporter activity;hydrogen-exporting ATPase activity, phosphorylative mechanism;ion transmembrane transporter activity;monovalent inorganic cation transmembrane transporter activity;hydrogen ion transmembrane transporter activity;primary active transmembrane tran…	GO:0001525;GO:0006091;GO:0006139;GO:0006163;GO:0006164;GO:0006753;GO:0006754;GO:0006810;GO:0006811;GO:0006812;GO:0006818;GO:0006873;GO:0006885;GO:0008152;GO:0009117;GO:0009141;GO:0009142;GO:0009144;GO:0009145;GO:0009150;GO:0009152;GO:0009165;GO:0009199;GO:0009201;GO:0009205;GO:0009206;GO:0009259;GO:0009260;GO:0009987;GO:0015672;GO:0015985;GO:0015986;GO:0015992;GO:0019725;GO:0030003;GO:0030004;GO:…	angiogenesis;generation of precursor metabolites and energy;nucleobase, nucleoside, nucleotide and nucleic acid metabolic process;purine nucleotide metabolic process;purine nucleotide biosynthetic process;nucleoside phosphate metabolic process;ATP biosynthetic process;transport;ion transport;cation transport;hydrogen transport;cellular ion homeostasis;regulation of pH;metabolic process;nucleotide…	hsa:506	ko00190	Oxidative phosphorylation	K02133	3	3	3	3	3	3	3	3	3	3	8.7	8.7	8.7	56.559	529	2.9322e-36	0.2941	1.25271	0.79827	0.47537
19;112;271;362;836		48;49		27;119	IPI00008530;IPI00871646;IPI00556485;IPI00794884;IPI00868999;IPI00793002;IPI00791188;IPI00797741;IPI00791448;IPI00790287;IPI00798371	5;5;5;5;5;5;5;4;3;3;3	5;5;5;5;5;5;5;4;3;3;3	5;5;5;5;5;5;5;4;3;3;3	60S acidic ribosomal protein P0;L10E;60S acidic ribosomal protein P0-like;cDNA FLJ51469, highly similar to 60S acidic ribosomal protein P0	RPLP0	60S acidic ribosomal protein P0;60S acidic ribosomal protein P0-like;60S acidic ribosomal protein P0;24 kDa protein;60S acidic ribosomal protein P0;19 kDa protein;18 kDa protein;17 kDa protein;cDNA FLJ51469, highly similar to 60S acidic ribosomal protein P	P05388;A8K4Z4;Q53HK9;Q53HW2;Q8NHW5;Q3B7A4;Q6NSF2;B4E3D5;Q3MHV2	RLA0_HUMAN;RLA0L_HUMAN;Q3B7A4_HUMAN;B4E3D5_HUMAN	ENSG00000089157	OTTHUMP00000169513;OTTHUMP00000169514;OTTHUMP00000169505;OTTHUMP00000169508;OTTHUMP00000169504;OTTHUMP00000169506;OTTHUMP00000169512;OTTHUMP00000169503;OTTHUMP00000169515;OTTHUMP00000169510;OTTHUMP00000169511	NP_000993;NP_444505	PF00428;PF00466	Ribosomal_60s;Ribosomal_L10	60s Acidic ribosomal protein;Ribosomal protein L10	GO:0005622;GO:0005737;GO:0005829;GO:0005840;GO:0015934;GO:0022625;GO:0030529;GO:0032991;GO:0033279;GO:0043226;GO:0043228;GO:0043229;GO:0043232;GO:0044422;GO:0044424;GO:0044444;GO:0044445;GO:0044446;GO:0044464	intracellular;cytoplasm;cytosol;ribosome;large ribosomal subunit;cytosolic large ribosomal subunit;ribonucleoprotein complex;macromolecular complex;ribosomal subunit;organelle;non-membrane-bounded organelle;intracellular organelle;intracellular non-membrane-bounded organelle;organelle part;intracellular part;cytoplasmic part;cytosolic part;intracellular organelle part;cell part	GO:0003676;GO:0003723;GO:0003735;GO:0005198;GO:0005488;GO:0005515	nucleic acid binding;RNA binding;structural constituent of ribosome;structural molecule activity;binding;protein binding	GO:0006412;GO:0006414;GO:0006996;GO:0008152;GO:0009058;GO:0009059;GO:0009987;GO:0016043;GO:0019538;GO:0022613;GO:0032502;GO:0034645;GO:0034960;GO:0034961;GO:0042254;GO:0043170;GO:0043283;GO:0043284;GO:0044237;GO:0044238;GO:0044249;GO:0044260;GO:0044267;GO:0044419;GO:0048532;GO:0051704	translation;translational elongation;organelle organization;metabolic process;biosynthetic process;macromolecule biosynthetic process;cellular process;cellular component organization;protein metabolic process;ribonucleoprotein complex biogenesis and assembly;developmental process;cellular macromolecule biosynthetic process;cellular biopolymer metabolic process;cellular biopolymer biosynthetic pro…	hsa:6175				11	5	5	5	5	5	5	5	5	5	21.1	21.1	21.1	34.273	317	8.681e-67	0.33818	1.2411	0.80574	0.47845
360;872;934					IPI00012007	3	3	3	Adenosylhomocysteinase;S-adenosyl-L-homocysteine hydrolase	AHCY;SAHH	Adenosylhomocysteinase	P23526;A8K307;B3KUN3;Q1RMG2	SAHH_HUMAN	ENSG00000101444	OTTHUMP00000030684	NP_000678	PF05221;PF00670	AdoHcyase;AdoHcyase_NAD	S-adenosyl-L-homocysteine hydrolase;S-adenosyl-L-homocysteine hydrolase, NAD binding domain	GO:0005737;GO:0005829;GO:0016023;GO:0031410;GO:0031982;GO:0031988;GO:0042470;GO:0043226;GO:0043227;GO:0043229;GO:0043231;GO:0044424;GO:0044444;GO:0044464;GO:0048770	cytoplasm;cytosol;cytoplasmic membrane-bounded vesicle;cytoplasmic vesicle;vesicle;membrane-bounded vesicle;melanosome;organelle;membrane-bounded organelle;intracellular organelle;intracellular membrane-bounded organelle;intracellular part;cytoplasmic part;cell part;pigment granule	GO:0003824;GO:0004013;GO:0005488;GO:0005507;GO:0005515;GO:0016787;GO:0016801;GO:0016802;GO:0043167;GO:0043169;GO:0043621;GO:0046872;GO:0046914	catalytic activity;adenosylhomocysteinase activity;binding;copper ion binding;protein binding;hydrolase activity;hydrolase activity, acting on ether bonds;trialkylsulfonium hydrolase activity;ion binding;cation binding;protein self-association;metal ion binding;transition metal ion binding	GO:0000096;GO:0000098;GO:0006082;GO:0006519;GO:0006520;GO:0006575;GO:0006730;GO:0006790;GO:0006807;GO:0008152;GO:0009056;GO:0009063;GO:0009308;GO:0009310;GO:0009987;GO:0019510;GO:0019752;GO:0034641;GO:0044237;GO:0044238;GO:0044248;GO:0044270;GO:0044273;GO:0046498	sulfur amino acid metabolic process;sulfur amino acid catabolic process;organic acid metabolic process;cellular amino acid and derivative metabolic process;amino acid metabolic process;amino acid derivative metabolic process;one-carbon compound metabolic process;sulfur metabolic process;nitrogen compound metabolic process;metabolic process;catabolic process;amino acid catabolic process;cellular a…	hsa:191	ko00271;ko00450	Methionine metabolism;Selenoamino acid metabolism	K01251	1	3	3	3	3	3	3	3	3	3	7.4	7.4	7.4	47.716	432	1.9081e-08	0.24425	1.23853	0.80741	0.47913
523;532;997;1000;1008		76		128	IPI00747810;IPI00163187;IPI00894286	5;5;1	5;5;1	5;5;1	FSCN1 protein;Fascin;Singed-like protein;55 kDa actin-bundling protein;p55	FSCN1;FAN1;HSN;SNL	FSCN1 protein (Fragment);Fascin	Q96IH1;Q16658;B2RE97;B3KTA3	Q96IH1_HUMAN;FSCN1_HUMAN	ENSG00000075618	OTTHUMP00000115718	NP_003079	PF06268	Fascin	Fascin domain	GO:0030175;GO:0042995;GO:0044464;GO:0005737;GO:0005856;GO:0005886;GO:0015629;GO:0016020;GO:0043226;GO:0043228;GO:0043229;GO:0043232;GO:0044424	filopodium;cell projection;cell part;cytoplasm;cytoskeleton;plasma membrane;actin cytoskeleton;membrane;organelle;non-membrane-bounded organelle;intracellular organelle;intracellular non-membrane-bounded organelle;intracellular part	GO:0003779;GO:0005488;GO:0005515;GO:0008092;GO:0030674;GO:0051015	actin binding;binding;protein binding;cytoskeletal protein binding;protein binding, bridging;actin filament binding	GO:0007015;GO:0008283;GO:0009987;GO:0030029;GO:0030036;GO:0051017	actin filament organization;cell proliferation;cellular process;actin filament-based process;actin cytoskeleton organization;actin filament bundle formation	hsa:6624				3	5	5	6	5	5	6	5	5	6	12.2	12.2	12.2	55.135	500	4.1022e-13	0.28316	1.23442	0.8101	0.48024
25;69;70;204;205;236;247;248;249;274;311;363;405;418;459;511;604;759;770;771;931	75;76;77;78;79	96;97;98	138;223;313;404;408	123;400;548	IPI00479186;IPI00220644;IPI00909560;IPI00888126;IPI00604528;IPI00743713;IPI00871353;IPI00027165;IPI00909829	21;21;19;15;12;2;2;2;2	21;21;19;15;12;2;2;2;2	2;2;2;2;0;0;0;0;0	Pyruvate kinase isozymes M1/M2;Pyruvate kinase muscle isozyme;Pyruvate kinase 2/3;Cytosolic thyroid hormone-binding protein;THBP1;cDNA FLJ53645, highly similar to Pyruvate kinase isozyme M1 (EC 2.7.1.40);Pyruvate kinase	PKM2;PK2;PK3;PKM	cDNA FLJ56065, highly similar to Pyruvate kinase isozyme M1;Isoform M1 of Pyruvate kinase isozymes M1/M2;cDNA FLJ53645, highly similar to Pyruvate kinase isozyme M1;similar to pyruvate kinase, muscle;Pyruvate kinase	P14618-1;P14618;B2R5N8;B3KRY0;B4DFX8;P14618-2;B4DRT3;Q504U3	KPYM_HUMAN;B4DRT3_HUMAN;Q504U3_HUMAN	ENSG00000067225	OTTHUMP00000176444;OTTHUMP00000176445	NP_002645;NP_872270;NP_872271;XP_001719942	PF00224;PF02887	PK;PK_C	Pyruvate kinase, barrel domain;Pyruvate kinase, alpha/beta domain	GO:0005737;GO:0005829;GO:0044424;GO:0044444;GO:0044464	cytoplasm;cytosol;intracellular part;cytoplasmic part;cell part	GO:0000287;GO:0003824;GO:0004743;GO:0005488;GO:0005515;GO:0016301;GO:0016740;GO:0016772;GO:0016773;GO:0030955;GO:0031420;GO:0043167;GO:0043169;GO:0046872	magnesium ion binding;catalytic activity;pyruvate kinase activity;binding;protein binding;kinase activity;transferase activity;transferase activity, transferring phosphorus-containing groups;phosphotransferase activity, alcohol group as acceptor;potassium ion binding;alkali metal ion binding;ion binding;cation binding;metal ion binding	GO:0005975;GO:0005996;GO:0006006;GO:0006007;GO:0006066;GO:0006091;GO:0006096;GO:0008152;GO:0009056;GO:0009057;GO:0009987;GO:0016052;GO:0019318;GO:0019320;GO:0043170;GO:0044237;GO:0044238;GO:0044248;GO:0044260;GO:0044262;GO:0044265;GO:0044275;GO:0046164;GO:0046365	carbohydrate metabolic process;monosaccharide metabolic process;glucose metabolic process;glucose catabolic process;cellular alcohol metabolic process;generation of precursor metabolites and energy;glycolysis;metabolic process;catabolic process;macromolecule catabolic process;cellular process;carbohydrate catabolic process;hexose metabolic process;hexose catabolic process;macromolecule metabolic …	hsa:5315	ko00010;ko00620;ko00710;ko00230;ko04910;ko04930	Glycolysis / Gluconeogenesis;Pyruvate metabolism;Carbon fixation;Purine metabolism;Insulin signaling pathway;Type II diabetes mellitus	K00873	9	21	21	25	21	21	25	2	2	2	42.8	42.8	4.3	65.93	605	1.2553e-123	0.28507	1.22233	0.81811	0.48349
99;157;356;483;580;802;806;885		87		347	IPI00218343;IPI00180675;IPI00179709;IPI00410402;IPI00218345;IPI00895775;IPI00166768;IPI00793953;IPI00791613;IPI00646909;IPI00792478	8;7;6;6;6;6;6;4;4;4;4	8;7;6;6;6;6;6;4;4;4;4	1;1;1;1;1;1;1;1;1;1;1	Tubulin alpha-1C chain;Tubulin alpha-6 chain;Alpha-tubulin 6;Tubulin alpha-1A chain;Tubulin B-alpha-1;Tubulin alpha-3 chain;Alpha-tubulin 3;Tubulin alpha-3C/D chain;Alpha-tubulin 3C/D;Tubulin alpha-2 chain;Alpha-tubulin 2;Tubulin alpha-3E chain;Alpha-tubulin 3E;TUBA1C protein;Putative uncharacterized protein DKFZp686L04275;Tubulin alpha-8 chain;Alpha-tubulin 8;Tubulin alpha chain-like 2;cDNA FLJ3…	TUBA1C;TUBA6;TUBA1A;TUBA3;TUBA3C;TUBA2;TUBA3D;TUBA3E;DKFZp686L04275;TUBA8;TUBAL2;hCG_21536	Tubulin alpha-1C chain;Tubulin alpha-1A chain;Isoform 1 of Tubulin alpha-3C/D chain;Tubulin alpha-3E chain;Isoform 2 of Tubulin alpha-3C/D chain;Tubulin alpha-2 chain (Alpha-tubulin 2). Isoform 2;TUBA1C protein;Putative uncharacterized protein DKFZp686L042	Q9BQE3;Q53GA7;Q71U36;A8K0B8;B4DQK4;Q9UQM3;Q13748-1;Q13748;Q1ZYQ1;Q6PEY2;Q13748-2;Q8N532;Q7Z3M3;Q9NY65;B2RCX2;B3KPW9	TBA1C_HUMAN;TBA1A_HUMAN;TBA3C_HUMAN;TBA3E_HUMAN;Q8N532_HUMAN;Q7Z3M3_HUMAN;TBA8_HUMAN;B3KPW9_HUMAN	ENSG00000167553;ENSG00000167552;ENSG00000075886;ENSG00000198033;ENSG00000152086;ENSG00000183785	OTTHUMP00000167330;OTTHUMP00000167385;OTTHUMP00000018071;OTTHUMP00000162394;OTTHUMP00000167328;OTTHUMP00000196246;OTTHUMP00000028689;OTTHUMP00000196216;OTTHUMP00000196217	NP_116093;NP_006000;NP_005992;NP_525125;NP_997195;NP_061816	PF00091;PF03953	Tubulin;Tubulin_C	Tubulin/FtsZ family, GTPase domain;Tubulin/FtsZ family, C-terminal domain	GO:0005874;GO:0032991;GO:0043234;GO:0044422;GO:0044424;GO:0044430;GO:0044446;GO:0044464	microtubule;macromolecular complex;protein complex;organelle part;intracellular part;cytoskeletal part;intracellular organelle part;cell part	GO:0000166;GO:0003824;GO:0003924;GO:0005198;GO:0005488;GO:0005515;GO:0005525;GO:0016462;GO:0016787;GO:0016817;GO:0016818;GO:0017076;GO:0017111;GO:0019001;GO:0032553;GO:0032555;GO:0032561	nucleotide binding;catalytic activity;GTPase activity;structural molecule activity;binding;protein binding;GTP binding;pyrophosphatase activity;hydrolase activity;hydrolase activity, acting on acid anhydrides;hydrolase activity, acting on acid anhydrides, in phosphorus-containing anhydrides;purine nucleotide binding;nucleoside-triphosphatase activity;guanyl nucleotide binding;ribonucleotide bindi…	GO:0006461;GO:0006810;GO:0007017;GO:0007018;GO:0009987;GO:0016043;GO:0022607;GO:0030705;GO:0032502;GO:0034621;GO:0034622;GO:0043623;GO:0043933;GO:0046907;GO:0048532;GO:0051234;GO:0051258;GO:0051649;GO:0065003	protein complex assembly;transport;microtubule-based process;microtubule-based movement;cellular process;cellular component organization;cellular component assembly;cytoskeleton-dependent intracellular transport;developmental process;cellular macromolecular complex subunit organization;cellular macromolecular complex assembly;cellular protein complex assembly;macromolecular complex subunit organi…	hsa:84790;hsa:7846;hsa:113457;hsa:7278;hsa:112714;hsa:51807	ko04540	Gap junction	K07374	11	8	8	9	8	8	9	1	1	1	26.7	26.7	2.9	49.895	449	5.8601e-70	0.2872	1.21975	0.81984	0.48419
78;258;315;491;513;521;587;658;664;911					IPI00014898;IPI00186711;IPI00398002;IPI00398778;IPI00398779;IPI00398777;IPI00398775;IPI00420096;IPI00398776;IPI00887421	10;10;10;10;10;10;10;10;10;1	10;10;10;10;10;10;10;10;10;1	8;8;8;8;8;8;8;8;8;1	Plectin-1;Hemidesmosomal protein 1;Plectin-6;Plectin-11;Plectin 10;Plectin 8;Plectin 2;Plectin 3;Plectin 7	PLEC1;hCG_1994702	Isoform 1 of Plectin-1;Isoform 2 of Plectin-1;Isoform 3 of Plectin-1;plectin 1 isoform 10;Isoform 4 of Plectin-1;plectin 1 isoform 8;plectin 1 isoform 2;plectin 1 isoform 3;plectin 1 isoform 7	Q15149-1;Q15149;Q15149-2;Q6S383;Q15149-3;Q6S377;Q15149-4;Q6S378;Q8WXV5;Q6S382;Q6S381;Q6S379;Q96IE3	PLEC1_HUMAN;Q6S377_HUMAN;Q6S378_HUMAN;Q6S382_HUMAN;Q6S381_HUMAN;Q6S379_HUMAN	ENSG00000178209	OTTHUMP00000178422	NP_958782;NP_000436;NP_958785;NP_958786;NP_958784;NP_958780;NP_958781;NP_958783	PF00307;PF00681;PF03501	CH;Plectin;S10_plectin	Calponin homology (CH) domain;Plectin repeat;Plectin/S10 domain	GO:0005737;GO:0005856;GO:0005886;GO:0016020;GO:0043226;GO:0043228;GO:0043229;GO:0043232;GO:0044424;GO:0044464	cytoplasm;cytoskeleton;plasma membrane;membrane;organelle;non-membrane-bounded organelle;intracellular organelle;intracellular non-membrane-bounded organelle;intracellular part;cell part	GO:0003779;GO:0005198;GO:0005488;GO:0005515;GO:0008092;GO:0008307	actin binding;structural molecule activity;binding;protein binding;cytoskeletal protein binding;structural constituent of muscle			hsa:5339			K10388	10	10	10	11	10	10	11	8	8	9	2.4	2.4	1.8	531.78	4684	1.6536e-34	0.3781	1.20552	0.82952	0.48808
139;359;812					IPI00022744;IPI00219994;IPI00910737;IPI00910298;IPI00219762	3;3;3;1;1	3;3;3;1;1	3;3;3;1;1	Exportin-2;Importin-alpha re-exporter;Chromosome segregation 1-like protein;Cellular apoptosis susceptibility protein;cDNA FLJ54022, highly similar to Exportin-2	CSE1L;CAS;XPO2	Isoform 1 of Exportin-2;Isoform 3 of Exportin-2;cDNA FLJ54022, highly similar to Exportin-2	P55060-1;P55060;B2R5T4;B4DUC5;P55060-3;A3RLL6;B4DM67;B4DPS6;B4DM31	XPO2_HUMAN;B4DM31_HUMAN	ENSG00000124207	OTTHUMP00000043373	NP_001307	PF03378;PF08506;PF03810	CAS_CSE1;Cse1;IBN_N	CAS/CSE protein, C-terminus;Cse1;Importin-beta N-terminal domain	GO:0005634;GO:0005643;GO:0005737;GO:0032991;GO:0043226;GO:0043227;GO:0043229;GO:0043231;GO:0043234;GO:0044424;GO:0044425;GO:0044464;GO:0046930	nucleus;nuclear pore;cytoplasm;macromolecular complex;organelle;membrane-bounded organelle;intracellular organelle;intracellular membrane-bounded organelle;protein complex;intracellular part;membrane part;cell part;pore complex	GO:0005049;GO:0005215;GO:0005488;GO:0005515;GO:0008262;GO:0008565;GO:0022892	nuclear export signal receptor activity;transporter activity;binding;protein binding;importin-alpha export receptor activity;protein transporter activity;substrate-specific transporter activity	GO:0000059;GO:0006461;GO:0006810;GO:0006886;GO:0006915;GO:0008219;GO:0008283;GO:0009987;GO:0012501;GO:0015031;GO:0016043;GO:0016265;GO:0022607;GO:0032502;GO:0034621;GO:0034622;GO:0043623;GO:0043933;GO:0045184;GO:0046907;GO:0048532;GO:0051234;GO:0051649;GO:0065003	protein import into nucleus, docking;protein complex assembly;transport;intracellular protein transport;apoptosis;cell death;cell proliferation;cellular process;programmed cell death;protein transport;cellular component organization;death;cellular component assembly;developmental process;cellular macromolecular complex subunit organization;cellular macromolecular complex assembly;cellular protein…	hsa:1434				5	3	3	3	3	3	3	3	3	3	2.8	2.8	2.8	110.42	971	2.2502e-06	0.43622	1.20073	0.83283	0.4894
224;275;894;944					IPI00873222;IPI00302927;IPI00893358	4;4;3	4;4;3	4;4;3	T-complex protein 1, delta subunit;T-complex protein 1 subunit delta;CCT-delta;Stimulator of TAR RNA-binding;Putative uncharacterized protein CCT4	CCT4;CCTD;SRB	T-complex protein 1, delta subunit;T-complex protein 1 subunit delta;Putative uncharacterized protein CCT4	A8K3C3;P50991;B2R6I3;B5MCQ1	A8K3C3_HUMAN;TCPD_HUMAN;B5MCQ1_HUMAN	ENSG00000115484	OTTHUMP00000201357;OTTHUMP00000201358	NP_006421	PF00118	Cpn60_TCP1	TCP-1/cpn60 chaperonin family	GO:0005737;GO:0005832;GO:0032991;GO:0043234;GO:0044424;GO:0044444;GO:0044445;GO:0044464;GO:0016023;GO:0031410;GO:0031982;GO:0031988;GO:0042470;GO:0043226;GO:0043227;GO:0043229;GO:0043231;GO:0048770	cytoplasm;chaperonin-containing T-complex;macromolecular complex;protein complex;intracellular part;cytoplasmic part;cytosolic part;cell part;cytoplasmic membrane-bounded vesicle;cytoplasmic vesicle;vesicle;membrane-bounded vesicle;melanosome;organelle;membrane-bounded organelle;intracellular organelle;intracellular membrane-bounded organelle;pigment granule	GO:0000166;GO:0005488;GO:0005515;GO:0005524;GO:0017076;GO:0030554;GO:0032553;GO:0032555;GO:0032559;GO:0051082	nucleotide binding;binding;protein binding;ATP binding;purine nucleotide binding;adenyl nucleotide binding;ribonucleotide binding;purine ribonucleotide binding;adenyl ribonucleotide binding;unfolded protein binding	GO:0006457;GO:0008152;GO:0009987;GO:0019538;GO:0043170;GO:0044237;GO:0044238;GO:0044260;GO:0044267	protein folding;metabolic process;cellular process;protein metabolic process;macromolecule metabolic process;cellular metabolic process;primary metabolic process;cellular macromolecule metabolic process;cellular protein metabolic process	hsa:10575			K09496	3	4	4	4	4	4	4	4	4	4	8.3	8.3	8.3	57.952	539	1.3441e-15	0.29581	1.19659	0.83571	0.49054
62;195;496;497					IPI00397701;IPI00221092;IPI00450975;IPI00457291;IPI00886830	4;4;3;3;2	4;4;3;3;2	4;4;3;3;2	cDNA FLJ56786, moderately similar to 40S ribosomal protein S16;40S ribosomal protein S16;RPS16 protein	RPS16	cDNA FLJ56786, moderately similar to 40S ribosomal protein S16;40S ribosomal protein S16;RPS16 protein;similar to Rps16 protein;similar to hCG1643342	B4DP32;P62249;B2RDD5;Q6IPX4	B4DP32_HUMAN;RS16_HUMAN;Q6IPX4_HUMAN	ENSG00000105193	OTTHUMP00000077430;OTTHUMP00000077987	NP_001011;XP_001718426;XP_947797;XP_001723795;XP_001726354	PF00380	Ribosomal_S9	Ribosomal protein S9/S16	GO:0005622;GO:0005829;GO:0005840;GO:0015935;GO:0022627;GO:0030529;GO:0032991;GO:0033279;GO:0043226;GO:0043228;GO:0043229;GO:0043232;GO:0044422;GO:0044424;GO:0044444;GO:0044445;GO:0044446;GO:0044464	intracellular;cytosol;ribosome;small ribosomal subunit;cytosolic small ribosomal subunit;ribonucleoprotein complex;macromolecular complex;ribosomal subunit;organelle;non-membrane-bounded organelle;intracellular organelle;intracellular non-membrane-bounded organelle;organelle part;intracellular part;cytoplasmic part;cytosolic part;intracellular organelle part;cell part	GO:0003676;GO:0003723;GO:0003735;GO:0005198;GO:0005488;GO:0005515	nucleic acid binding;RNA binding;structural constituent of ribosome;structural molecule activity;binding;protein binding	GO:0006139;GO:0006364;GO:0006396;GO:0006412;GO:0006414;GO:0008152;GO:0009058;GO:0009059;GO:0009987;GO:0016043;GO:0016070;GO:0016072;GO:0019538;GO:0022613;GO:0032502;GO:0034470;GO:0034645;GO:0034660;GO:0034960;GO:0034961;GO:0042274;GO:0043170;GO:0043283;GO:0043284;GO:0044237;GO:0044238;GO:0044249;GO:0044260;GO:0044267;GO:0048532	nucleobase, nucleoside, nucleotide and nucleic acid metabolic process;rRNA processing;RNA processing;translation;translational elongation;metabolic process;biosynthetic process;macromolecule biosynthetic process;cellular process;cellular component organization;RNA metabolic process;rRNA metabolic process;protein metabolic process;ribonucleoprotein complex biogenesis and assembly;developmental pro…	hsa:6217	ko03010	Ribosome	K02960	5	4	4	6	4	4	6	4	4	6	18.5	18.5	18.5	16.412	146	4.8984e-09	0.33064	1.19484	0.83693	0.49103
832;921					IPI00794900;IPI00218342	2;2	2;2	2;2	C-1-tetrahydrofolate synthase, cytoplasmic;Methylenetetrahydrofolate dehydrogenase;Methenyltetrahydrofolate cyclohydrolase;Formyltetrahydrofolate synthetase	MTHFD1;MTHFC;MTHFD	105 kDa protein;C-1-tetrahydrofolate synthase, cytoplasmic	P11586;B2R5Y2	C1TC_HUMAN	ENSG00000100714	OTTHUMP00000028302;OTTHUMP00000180657	NP_005947	PF01268;PF00763;PF02882	FTHFS;THF_DHG_CYH;THF_DHG_CYH_C	Formate--tetrahydrofolate ligase;Tetrahydrofolate dehydrogenase/cyclohydrolase, catalytic domain;Tetrahydrofolate dehydrogenase/cyclohydrolase, NAD(P)-binding domain	GO:0005737;GO:0005739;GO:0043226;GO:0043227;GO:0043229;GO:0043231;GO:0044424;GO:0044444;GO:0044464	cytoplasm;mitochondrion;organelle;membrane-bounded organelle;intracellular organelle;intracellular membrane-bounded organelle;intracellular part;cytoplasmic part;cell part	GO:0000166;GO:0003824;GO:0004329;GO:0004477;GO:0004486;GO:0004488;GO:0005488;GO:0005515;GO:0005524;GO:0016155;GO:0016491;GO:0016645;GO:0016646;GO:0016787;GO:0016810;GO:0016814;GO:0016874;GO:0016879;GO:0017076;GO:0019238;GO:0030554;GO:0032553;GO:0032555;GO:0032559	nucleotide binding;catalytic activity;formate-tetrahydrofolate ligase activity;methenyltetrahydrofolate cyclohydrolase activity;methylenetetrahydrofolate dehydrogenase activity;methylenetetrahydrofolate dehydrogenase (NADP+) activity;binding;protein binding;ATP binding;formyltetrahydrofolate dehydrogenase activity;oxidoreductase activity;oxidoreductase activity, acting on the CH-NH group of donor…	GO:0000096;GO:0000097;GO:0000105;GO:0006082;GO:0006139;GO:0006163;GO:0006164;GO:0006519;GO:0006520;GO:0006547;GO:0006548;GO:0006555;GO:0006725;GO:0006730;GO:0006732;GO:0006752;GO:0006753;GO:0006760;GO:0006790;GO:0006807;GO:0008152;GO:0008652;GO:0009056;GO:0009058;GO:0009063;GO:0009066;GO:0009067;GO:0009075;GO:0009076;GO:0009077;GO:0009086;GO:0009108;GO:0009117;GO:0009165;GO:0009308;GO:0009309;GO:…	sulfur amino acid metabolic process;sulfur amino acid biosynthetic process;histidine biosynthetic process;organic acid metabolic process;nucleobase, nucleoside, nucleotide and nucleic acid metabolic process;purine nucleotide metabolic process;purine nucleotide biosynthetic process;cellular amino acid and derivative metabolic process;amino acid metabolic process;histidine metabolic process;histidi…	hsa:4522	ko00630;ko00670	Glyoxylate and dicarboxylate metabolism;One carbon pool by folate	K00288;K00295;K01491;K01938	2	2	2	2	2	2	2	2	2	2	2	2	2	105.4	974	0.0067485	0.44002	1.19036	0.84008	0.49227
255;256;297;603;644	65;66	82	27;42	145	IPI00216746;IPI00216049;IPI00807545;IPI00910458;IPI00514561;IPI00796697;IPI00640296	5;5;5;5;5;3;3	5;5;5;5;5;3;3	5;5;5;5;5;3;3	Heterogeneous nuclear ribonucleoprotein K;Transformation up-regulated nuclear protein;cDNA FLJ54552, highly similar to Heterogeneous nuclear ribonucleoprotein K;cDNA FLJ39066 fis, clone NT2RP7014743, highly similar to HETEROGENEOUS NUCLEAR RIBONUCLEOPROTEIN K;cDNA FLJ41122 fis, clone BRACE2013911, highly similar to HETEROGENEOUS NUCLEAR RIBONUCLEOPROTEIN K	HNRNPK;HNRPK;RP11-575L7.1-005;RP11-575L7.1-001;RP11-575L7.1-006	Isoform 2 of Heterogeneous nuclear ribonucleoprotein K;Isoform 1 of Heterogeneous nuclear ribonucleoprotein K;Isoform 3 of Heterogeneous nuclear ribonucleoprotein K;cDNA FLJ54552, highly similar to Heterogeneous nuclear ribonucleoprotein K;Heterogeneous nu	P61978-2;P61978;B4DFF1;Q5EC54;Q6IBN1;P61978-1;P61978-3;B4DUQ1;Q5T6W2;B3KU16;Q5T6W5;Q5T6W1	HNRPK_HUMAN;B4DUQ1_HUMAN;B3KU16_HUMAN;Q5T6W1_HUMAN	ENSG00000165119	OTTHUMP00000021554;OTTHUMP00000021557;OTTHUMP00000021553;OTTHUMP00000021558;OTTHUMP00000021555;OTTHUMP00000021552;OTTHUMP00000171946;OTTHUMP00000021556	NP_002131;NP_112553;NP_112552	PF00013;PF08067	KH_1;ROKNT	KH domain;ROKNT (NUC014) domain	GO:0005634;GO:0005654;GO:0005681;GO:0005730;GO:0005737;GO:0030529;GO:0030530;GO:0032991;GO:0043226;GO:0043227;GO:0043228;GO:0043229;GO:0043231;GO:0043232;GO:0044422;GO:0044424;GO:0044428;GO:0044446;GO:0044464	nucleus;nucleoplasm;spliceosome;nucleolus;cytoplasm;ribonucleoprotein complex;heterogeneous nuclear ribonucleoprotein complex;macromolecular complex;organelle;membrane-bounded organelle;non-membrane-bounded organelle;intracellular organelle;intracellular membrane-bounded organelle;intracellular non-membrane-bounded organelle;organelle part;intracellular part;nuclear part;intracellular organelle p…	GO:0003676;GO:0003677;GO:0003723;GO:0005488;GO:0005515	nucleic acid binding;DNA binding;RNA binding;binding;protein binding	GO:0000375;GO:0000377;GO:0000398;GO:0006139;GO:0006396;GO:0006397;GO:0007154;GO:0007165;GO:0008152;GO:0008380;GO:0009987;GO:0016070;GO:0016071;GO:0034960;GO:0043170;GO:0043283;GO:0044237;GO:0044238;GO:0044260;GO:0044419;GO:0050789;GO:0050794;GO:0051704;GO:0065007	RNA splicing, via transesterification reactions;RNA splicing, via transesterification reactions with bulged adenosine as nucleophile;nuclear mRNA splicing, via spliceosome;nucleobase, nucleoside, nucleotide and nucleic acid metabolic process;RNA processing;mRNA processing;cell communication;signal transduction;metabolic process;RNA splicing;cellular process;RNA metabolic process;mRNA metabolic pr…	hsa:3190				7	5	5	6	5	5	6	5	5	6	9.1	9.1	9.1	51.028	464	1.8445e-11	0.47978	1.18992	0.84039	0.4924
442;707		101		974	IPI00296337;IPI00376215;IPI00786995	2;2;2	2;2;2	2;2;2	DNA-dependent protein kinase catalytic subunit;DNPK1;p460	PRKDC;HYRC;HYRC1	Isoform 1 of DNA-dependent protein kinase catalytic subunit;Isoform 2 of DNA-dependent protein kinase catalytic subunit;similar to DNA dependent protein kinase catalytic subunit	P78527-1;P78527;P78527-2;B4DL41	PRKDC_HUMAN	ENSG00000121031	OTTHUMP00000177651;OTTHUMP00000177652	NP_008835;NP_001075109;XP_001129414	PF02259;PF02260;PF02985;PF08163;PF00454	FAT;FATC;HEAT;NUC194;PI3_PI4_kinase	FAT domain;FATC domain;HEAT repeat;NUC194 domain;Phosphatidylinositol 3- and 4-kinase	GO:0005634;GO:0005654;GO:0005958;GO:0032991;GO:0043226;GO:0043227;GO:0043229;GO:0043231;GO:0043234;GO:0044422;GO:0044424;GO:0044428;GO:0044446;GO:0044464	nucleus;nucleoplasm;DNA-dependent protein kinase complex;macromolecular complex;organelle;membrane-bounded organelle;intracellular organelle;intracellular membrane-bounded organelle;protein complex;organelle part;intracellular part;nuclear part;intracellular organelle part;cell part	GO:0000166;GO:0003676;GO:0003677;GO:0003824;GO:0004672;GO:0004674;GO:0004677;GO:0005488;GO:0005515;GO:0005524;GO:0016301;GO:0016740;GO:0016772;GO:0016773;GO:0017076;GO:0030554;GO:0032553;GO:0032555;GO:0032559	nucleotide binding;nucleic acid binding;DNA binding;catalytic activity;protein kinase activity;protein serine/threonine kinase activity;DNA-dependent protein kinase activity;binding;protein binding;ATP binding;kinase activity;transferase activity;transferase activity, transferring phosphorus-containing groups;phosphotransferase activity, alcohol group as acceptor;purine nucleotide binding;adenyl …	GO:0000723;GO:0000726;GO:0001756;GO:0001775;GO:0002200;GO:0002244;GO:0002320;GO:0002328;GO:0002376;GO:0002521;GO:0002562;GO:0002568;GO:0002681;GO:0003002;GO:0006139;GO:0006259;GO:0006281;GO:0006302;GO:0006303;GO:0006310;GO:0006464;GO:0006468;GO:0006793;GO:0006796;GO:0006915;GO:0006950;GO:0006974;GO:0006996;GO:0007389;GO:0007420;GO:0007507;GO:0008152;GO:0008219;GO:0009314;GO:0009628;GO:0009952;GO:…	telomere maintenance;non-recombinational repair;somitogenesis;cell activation;somatic diversification of immune receptors;hemopoietic progenitor cell differentiation;lymphoid progenitor cell differentiation;pro-B cell differentiation;immune system process;leukocyte differentiation;somatic diversification of immune receptors via germline recombination within a single locus;somatic diversification …	hsa:5591	ko03450;ko04110	Non-homologous end-joining;Cell cycle	K06642	3	2	2	2	2	2	2	2	2	2	0.6	0.6	0.6	469.08	4128	2.0853e-12	0.35425	1.18891	0.84111	0.49268
197;209;429;445;514;660;819					IPI00847342;CON_IPI00306959;IPI00306959;CON_IPI00847342;CON_IPI00406377;IPI00655639	7;7;7;7;6;1	2;2;2;2;1;1	2;2;2;2;1;1	cDNA FLJ46620 fis, clone TLUNG2000654, highly similar to Keratin, type II cytoskeletal 7;Keratin, type II cytoskeletal 7;Cytokeratin-7;Sarcolectin;KRT7 protein	KRT7;SCL;Krt7;Krt2-7	keratin 7;>IPI:CON_IPI00306959.10|SWISS-PROT:P08729 Tax_Id=9606 Gene_Symbol=KRT7 Keratin, type II cytoskeletal 7;Keratin, type II cytoskeletal 7;>IPI:CON_IPI00847342.1|TREMBL:Q3KNV1;Q96GE1 Tax_Id=9606 Gene_Symbol=KRT7 keratin 7;>IPI:CON_IPI00406377.3|SWISS	B3KY79;Q3KNV1;Q96GE1;P08729;Q9DCV7	B3KY79_HUMAN;K2C7_HUMAN;Q3KNV1_HUMAN;K2C7_MOUSE	ENSG00000135480;ENSMUSG00000023039	OTTHUMP00000167580;OTTHUMP00000167584	NP_005547	PF00038	Filament	Intermediate filament protein	GO:0005882;GO:0044422;GO:0044424;GO:0044430;GO:0044446;GO:0044464;GO:0045095;GO:0005737	intermediate filament;organelle part;intracellular part;cytoskeletal part;intracellular organelle part;cell part;keratin filament;cytoplasm	GO:0005198;GO:0005488;GO:0005515	structural molecule activity;binding;protein binding	GO:0006139;GO:0006259;GO:0006260;GO:0006417;GO:0006996;GO:0007010;GO:0008152;GO:0009058;GO:0009059;GO:0009889;GO:0009987;GO:0010468;GO:0010556;GO:0010608;GO:0016043;GO:0019222;GO:0022402;GO:0022403;GO:0031323;GO:0031326;GO:0032268;GO:0032502;GO:0034645;GO:0034960;GO:0034961;GO:0043170;GO:0043283;GO:0043284;GO:0044237;GO:0044238;GO:0044249;GO:0044260;GO:0044419;GO:0048532;GO:0050789;GO:0050794;GO:…	nucleobase, nucleoside, nucleotide and nucleic acid metabolic process;DNA metabolic process;DNA replication;regulation of translation;organelle organization;cytoskeleton organization;metabolic process;biosynthetic process;macromolecule biosynthetic process;regulation of biosynthetic process;cellular process;regulation of gene expression;regulation of macromolecule biosynthetic process;posttranscr…	hsa:3855;mmu:110310			K07605	6	7	7	8	2	2	3	2	2	3	13.9	5.1	5.1	51.385	469	7.6586e-81	0.30711	1.16978	0.85486	0.49806
351;899;900;917	113;114		101;176		IPI00646304;IPI00791367	4;3	4;3	4;3	Peptidyl-prolyl cis-trans isomerase B;Cyclophilin B;S-cyclophilin;CYP-S1	PPIB;CYPB	Peptidyl-prolyl cis-trans isomerase B;20 kDa protein	P23284	PPIB_HUMAN	ENSG00000166794	OTTHUMP00000163975;OTTHUMP00000176373;OTTHUMP00000176374	NP_000933	PF00160	Pro_isomerase	Cyclophilin type peptidyl-prolyl cis-trans isomerase/CLD	GO:0005783;GO:0005788;GO:0016023;GO:0031410;GO:0031974;GO:0031982;GO:0031988;GO:0042470;GO:0043226;GO:0043227;GO:0043229;GO:0043231;GO:0043233;GO:0044422;GO:0044424;GO:0044432;GO:0044444;GO:0044446;GO:0044464;GO:0048770;GO:0070013	endoplasmic reticulum;endoplasmic reticulum lumen;cytoplasmic membrane-bounded vesicle;cytoplasmic vesicle;membrane-enclosed lumen;vesicle;membrane-bounded vesicle;melanosome;organelle;membrane-bounded organelle;intracellular organelle;intracellular membrane-bounded organelle;organelle lumen;organelle part;intracellular part;endoplasmic reticulum part;cytoplasmic part;intracellular organelle part…	GO:0003755;GO:0003824;GO:0005488;GO:0005515;GO:0016853;GO:0016859;GO:0042277;GO:0051082	peptidyl-prolyl cis-trans isomerase activity;catalytic activity;binding;protein binding;isomerase activity;cis-trans isomerase activity;peptide binding;unfolded protein binding	GO:0006457;GO:0008152;GO:0009987;GO:0019538;GO:0043170;GO:0044237;GO:0044238;GO:0044260;GO:0044267	protein folding;metabolic process;cellular process;protein metabolic process;macromolecule metabolic process;cellular metabolic process;primary metabolic process;cellular macromolecule metabolic process;cellular protein metabolic process	hsa:5479			K03768	2	4	4	6	4	4	6	4	4	6	21.3	21.3	21.3	23.742	216	1.9844e-08	0.39838	1.16513	0.85827	0.49937
13;101;292;333;338;382;692;782;935	33		622		IPI00889534;IPI00011062;IPI00397498	9;9;7	9;9;7	9;9;7	Carbamoylphosphate synthetase I;Carbamoyl-phosphate synthase [ammonia], mitochondrial;Carbamoyl-phosphate synthetase I	CPS1	carbamoyl-phosphate synthetase 1 isoform a precursor;Isoform 1 of Carbamoyl-phosphate synthase [ammonia], mitochondrial;Isoform 2 of Carbamoyl-phosphate synthase [ammonia], mitochondrial	Q5R206;Q5R208;Q5R210;P31327-1;P31327;A8K134;Q05CV6;Q53TL5;Q59HF8;Q5R207;Q5R209;Q5R211;P31327-2	Q5R206_HUMAN;CPSM_HUMAN	ENSG00000021826	OTTHUMP00000163944	NP_001116105;NP_001866;NP_001116106	PF00289;PF02786;PF02787;PF00988;PF00117;PF02142	CPSase_L_chain;CPSase_L_D2;CPSase_L_D3;CPSase_sm_chain;GATase;MGS	Carbamoyl-phosphate synthase L chain, N-terminal domain;Carbamoyl-phosphate synthase L chain, ATP binding domain;Carbamoyl-phosphate synthetase large chain, oligomerisation domain;Carbamoyl-phosphate synthase small chain, CPSase domain;Glutamine amidotransferase class-I;MGS-like domain	GO:0005739;GO:0043226;GO:0043227;GO:0043229;GO:0043231;GO:0044424;GO:0044444;GO:0044464	mitochondrion;organelle;membrane-bounded organelle;intracellular organelle;intracellular membrane-bounded organelle;intracellular part;cytoplasmic part;cell part	GO:0000166;GO:0003824;GO:0004086;GO:0005488;GO:0005524;GO:0016874;GO:0016879;GO:0017076;GO:0030554;GO:0032553;GO:0032555;GO:0032559;GO:0004087;GO:0005515	nucleotide binding;catalytic activity;carbamoyl-phosphate synthase activity;binding;ATP binding;ligase activity;ligase activity, forming carbon-nitrogen bonds;purine nucleotide binding;adenyl nucleotide binding;ribonucleotide binding;purine ribonucleotide binding;adenyl ribonucleotide binding;carbamoyl-phosphate synthase (ammonia) activity;protein binding	GO:0006082;GO:0006519;GO:0006520;GO:0006541;GO:0006807;GO:0008152;GO:0009064;GO:0009308;GO:0009987;GO:0019752;GO:0034641;GO:0044237;GO:0044238;GO:0000050;GO:0019627;GO:0043603	organic acid metabolic process;cellular amino acid and derivative metabolic process;amino acid metabolic process;glutamine metabolic process;nitrogen compound metabolic process;metabolic process;glutamine family amino acid metabolic process;cellular amine metabolic process;cellular process;carboxylic acid metabolic process;cellular nitrogen compound metabolic process;cellular metabolic process;pr…	hsa:1373	ko00910;ko00251;ko00330;ko00220	Nitrogen metabolism;Glutamate metabolism;Arginine and proline metabolism;Urea cycle and metabolism of amino groups	K01948	3	9	9	9	9	9	9	9	9	9	7.1	7.1	7.1	165.65	1506	4.2691e-37	0.22326	1.16294	0.85989	0.5
217;412;416;502;508;864;959	47		181		IPI00024067;IPI00455383;IPI00022881;IPI00300446	7;7;2;2	7;7;2;2	7;7;2;2	Clathrin heavy chain 1;CLH-17	CLTC;CLH17;CLTCL2;KIAA0034	Isoform 1 of Clathrin heavy chain 1;Isoform 2 of Clathrin heavy chain 1	Q00610-1;Q00610;Q49AL0;Q00610-2	CLH1_HUMAN	ENSG00000141367	OTTHUMP00000165784;OTTHUMP00000181743;OTTHUMP00000165785;OTTHUMP00000181744	NP_004850	PF00637;PF09268;PF01394	Clathrin;Clathrin-link;Clathrin_propel	Region in Clathrin and VPS;Clathrin, heavy-chain linker;Clathrin propeller repeat	GO:0005886;GO:0005905;GO:0012506;GO:0016020;GO:0016023;GO:0030117;GO:0030118;GO:0030120;GO:0030125;GO:0030130;GO:0030132;GO:0030659;GO:0031090;GO:0031410;GO:0031982;GO:0031988;GO:0032991;GO:0042470;GO:0043226;GO:0043227;GO:0043229;GO:0043231;GO:0043234;GO:0044422;GO:0044424;GO:0044425;GO:0044431;GO:0044433;GO:0044444;GO:0044446;GO:0044459;GO:0044464;GO:0048770	plasma membrane;coated pit;vesicle membrane;membrane;cytoplasmic membrane-bounded vesicle;membrane coat;clathrin coat;vesicle coat;clathrin vesicle coat;clathrin coat of trans-Golgi network vesicle;clathrin coat of coated pit;cytoplasmic vesicle membrane;organelle membrane;cytoplasmic vesicle;vesicle;membrane-bounded vesicle;macromolecular complex;melanosome;organelle;membrane-bounded organelle;i…	GO:0005198;GO:0005488;GO:0005515	structural molecule activity;binding;protein binding	GO:0006810;GO:0006886;GO:0009987;GO:0015031;GO:0016192;GO:0045184;GO:0046907;GO:0051234;GO:0051649	transport;intracellular protein transport;cellular process;protein transport;vesicle-mediated transport;establishment of protein localization;intracellular transport;establishment of localization;establishment of localization in cell	hsa:1213	ko05040	Huntington's disease	K04646	4	7	7	8	7	7	8	7	7	8	4.5	4.5	4.5	191.61	1675	1.2897e-23	0.34608	1.15976	0.86225	0.49712
237;367;372	93	110	183	184	IPI00306369	3	3	3	tRNA (cytosine-5-)-methyltransferase NSUN2;NOL1/NOP2/Sun domain family member 2;tRNA (cytosine-5-)-methyltransferase;tRNA methyltransferase 4 homolog;Substrate of AIM1/Aurora kinase B	NSUN2;SAKI;TRM4	tRNA (cytosine-5-)-methyltransferase NSUN2	Q08J23;A8K529;B2RNR4;B3KP09;B4DQW2	NSUN2_HUMAN	ENSG00000037474	OTTHUMP00000115518	NP_060225	PF01189	Nol1_Nop2_Fmu	NOL1/NOP2/sun family	GO:0005634;GO:0005730;GO:0005737;GO:0043226;GO:0043227;GO:0043228;GO:0043229;GO:0043231;GO:0043232;GO:0044422;GO:0044424;GO:0044428;GO:0044446;GO:0044464	nucleus;nucleolus;cytoplasm;organelle;membrane-bounded organelle;non-membrane-bounded organelle;intracellular organelle;intracellular membrane-bounded organelle;intracellular non-membrane-bounded organelle;organelle part;intracellular part;nuclear part;intracellular organelle part;cell part	GO:0000049;GO:0003676;GO:0003723;GO:0003824;GO:0005488;GO:0008168;GO:0008173;GO:0008175;GO:0008757;GO:0016427;GO:0016428;GO:0016740;GO:0016741	tRNA binding;nucleic acid binding;RNA binding;catalytic activity;binding;methyltransferase activity;RNA methyltransferase activity;tRNA methyltransferase activity;S-adenosylmethionine-dependent methyltransferase activity;tRNA (cytosine)-methyltransferase activity;tRNA (cytosine-5-)-methyltransferase activity;transferase activity;transferase activity, transferring one-carbon groups	GO:0001510;GO:0006139;GO:0006396;GO:0006399;GO:0006400;GO:0006730;GO:0008033;GO:0008152;GO:0009451;GO:0009987;GO:0016070;GO:0030488;GO:0032259;GO:0034470;GO:0034660;GO:0034960;GO:0043170;GO:0043283;GO:0043412;GO:0043414;GO:0044237;GO:0044238;GO:0044260	RNA methylation;nucleobase, nucleoside, nucleotide and nucleic acid metabolic process;RNA processing;tRNA metabolic process;tRNA modification;one-carbon compound metabolic process;tRNA processing;metabolic process;RNA modification;cellular process;RNA metabolic process;tRNA methylation;methylation;ncRNA processing;ncRNA metabolic process;cellular biopolymer metabolic process;macromolecule metabol…	hsa:54888				1	3	3	4	3	3	4	3	3	4	4	4	4	86.47	767	9.1197e-07	0.40153	1.15443	0.86623	0.49226
163;184;250;261;749;870;883;932		79;80		41;591	IPI00186290;IPI00909570;IPI00003519;IPI00440662	8;6;1;1	8;6;1;1	8;6;1;1	Elongation factor 2;cDNA FLJ56548, highly similar to Elongation factor 2	EEF2;EF2	Elongation factor 2;cDNA FLJ56548, highly similar to Elongation factor 2	P13639;B2RMP5;B4DMC6;B4DRE8;Q6PK56;Q8TA90;B4DPU3	EF2_HUMAN;B4DPU3_HUMAN	ENSG00000167658	OTTHUMP00000076424	NP_001952	PF00679;PF03764;PF00009;PF03144	EFG_C;EFG_IV;GTP_EFTU;GTP_EFTU_D2	Elongation factor G C-terminus;Elongation factor G, domain IV;Elongation factor Tu GTP binding domain;Elongation factor Tu domain 2	GO:0005737;GO:0044424;GO:0044464	cytoplasm;intracellular part;cell part	GO:0000166;GO:0003676;GO:0003746;GO:0003824;GO:0003924;GO:0005488;GO:0005515;GO:0005525;GO:0008135;GO:0016462;GO:0016787;GO:0016817;GO:0016818;GO:0017076;GO:0017111;GO:0019001;GO:0032553;GO:0032555;GO:0032561;GO:0045182	nucleotide binding;nucleic acid binding;translation elongation factor activity;catalytic activity;GTPase activity;binding;protein binding;GTP binding;translation factor activity, nucleic acid binding;pyrophosphatase activity;hydrolase activity;hydrolase activity, acting on acid anhydrides;hydrolase activity, acting on acid anhydrides, in phosphorus-containing anhydrides;purine nucleotide binding;…	GO:0006412;GO:0006414;GO:0008152;GO:0009058;GO:0009059;GO:0009987;GO:0019538;GO:0034645;GO:0034960;GO:0034961;GO:0043170;GO:0043283;GO:0043284;GO:0044237;GO:0044238;GO:0044249;GO:0044260;GO:0044267	translation;translational elongation;metabolic process;biosynthetic process;macromolecule biosynthetic process;cellular process;protein metabolic process;cellular macromolecule biosynthetic process;cellular biopolymer metabolic process;cellular biopolymer biosynthetic process;macromolecule metabolic process;biopolymer metabolic process;biopolymer biosynthetic process;cellular metabolic process;pr…	hsa:1938			K03234	4	8	8	12	8	8	12	8	8	12	10.1	10.1	10.1	95.337	858	5.3588e-18	0.45537	1.11797	0.89448	0.45848
98;356;483;580;693;885		43		347	IPI00007750;IPI00794663;IPI00335314;IPI00794009;IPI00797717	6;6;3;1;1	2;2;1;1;1	1;1;1;1;1	Tubulin alpha-4A chain;Tubulin alpha-1 chain;Alpha-tubulin 1;Testis-specific alpha-tubulin;Tubulin H2-alpha;Putative uncharacterized protein TUBA4A;Tubulin, alpha 1 (Testis specific), isoform CRA_a	TUBA4A;TUBA1;hCG_2013418	Tubulin alpha-4A chain;Putative uncharacterized protein TUBA4A;Putative uncharacterized protein TUBA4A	P68366;B3KNQ6;A8MUB1;A6NHY4	TBA4A_HUMAN;A8MUB1_HUMAN;A6NHY4_HUMAN	ENSG00000127824	OTTHUMP00000164167;OTTHUMP00000165869	NP_005991	PF00091;PF03953	Tubulin;Tubulin_C	Tubulin/FtsZ family, GTPase domain;Tubulin/FtsZ family, C-terminal domain	GO:0005874;GO:0032991;GO:0043234;GO:0044422;GO:0044424;GO:0044430;GO:0044446;GO:0044464	microtubule;macromolecular complex;protein complex;organelle part;intracellular part;cytoskeletal part;intracellular organelle part;cell part	GO:0000166;GO:0003824;GO:0003924;GO:0005198;GO:0005488;GO:0005515;GO:0005525;GO:0016462;GO:0016787;GO:0016817;GO:0016818;GO:0017076;GO:0017111;GO:0019001;GO:0032553;GO:0032555;GO:0032561	nucleotide binding;catalytic activity;GTPase activity;structural molecule activity;binding;protein binding;GTP binding;pyrophosphatase activity;hydrolase activity;hydrolase activity, acting on acid anhydrides;hydrolase activity, acting on acid anhydrides, in phosphorus-containing anhydrides;purine nucleotide binding;nucleoside-triphosphatase activity;guanyl nucleotide binding;ribonucleotide bindi…	GO:0006461;GO:0006810;GO:0007017;GO:0007018;GO:0009987;GO:0016043;GO:0022607;GO:0030705;GO:0032502;GO:0034621;GO:0034622;GO:0043623;GO:0043933;GO:0046907;GO:0048532;GO:0051234;GO:0051258;GO:0051649;GO:0065003	protein complex assembly;transport;microtubule-based process;microtubule-based movement;cellular process;cellular component organization;cellular component assembly;cytoskeleton-dependent intracellular transport;developmental process;cellular macromolecular complex subunit organization;cellular macromolecular complex assembly;cellular protein complex assembly;macromolecular complex subunit organi…	hsa:7277	ko04540	Gap junction	K07374	5	6	6	6	2	2	2	1	1	1	20.1	6.2	3.3	49.924	448	4.3001e-34	0.31004	1.11325	0.89827	0.45405
61;169;191;221;273;400;454;476;548;562;601;686;775	25;26;27;28;29;35	44;52	257;267;321;323;330;363	12;354	IPI00011654;IPI00645452;IPI00647896;IPI00013475;IPI00031370;IPI00908770;IPI00908398;IPI00909140;IPI00013683	13;12;11;10;10;10;10;8;5	13;12;11;10;10;10;10;8;5	4;3;2;1;1;4;3;3;1	Tubulin beta chain;Tubulin beta-5 chain;cDNA FLJ50617, highly similar to Tubulin beta-7 chain;Beta-4 tubulin;Tubulin beta-2A chain;Tubulin beta-2B chain;cDNA FLJ53063, highly similar to Tubulin beta-7 chain;cDNA FLJ52029, highly similar to Tubulin beta-7 chain;cDNA FLJ53012, highly similar to Tubulin beta-7 chain	TUBB;TUBB5;OK/SW-cl.56;DAAP-285E11.4-003;DADB-118P11.3-003;DAMA-26D6.3-003;DAMC-316D20.4-003;DAQB-47P19.9-004;DASS-191K16.2-003;XXbac-BCX111D4.2-003;XXbac-BPG252P9.4-003;XTP3TPATP1;TUBB2A;TUBB2;TUBB2B	Tubulin beta chain;Tubulin, beta polypeptide;Tubulin, beta;Tubulin beta-2A chain;Tubulin beta-2B chain;cDNA FLJ53063, highly similar to Tubulin beta-7 chain;cDNA FLJ52029, highly similar to Tubulin beta-7 chain;cDNA FLJ53012, highly similar to Tubulin beta	P07437;B4DY90;Q5SU16;Q6LC01;B4DQN9;Q5JP53;A4UCU2;B4E052;Q1KSF8;Q5ST81;Q6P602;Q96B85;Q9BUU9;Q13885;A5D906;A5D907;Q9BVA1;A1L195;A8K068;O43209;Q9UGA2;B4DMU8;B4DXZ5;B4DMJ5	TBB5_HUMAN;B4DQN9_HUMAN;A4UCU2_HUMAN;TBB2A_HUMAN;TBB2B_HUMAN;B4DMU8_HUMAN;B4DXZ5_HUMAN;B4DMJ5_HUMAN	ENSG00000137379;ENSG00000183311;ENSG00000196230;ENSG00000137267;ENSG00000137285	OTTHUMP00000014646;OTTHUMP00000029069;OTTHUMP00000029477;OTTHUMP00000165122;OTTHUMP00000192963;OTTHUMP00000193218;OTTHUMP00000193677;OTTHUMP00000194048;OTTHUMP00000014649;OTTHUMP00000164860;OTTHUMP00000192965;OTTHUMP00000193220;OTTHUMP00000193679;OTTHUMP00000194050;OTTHUMP00000195627;OTTHUMP00000195823;OTTHUMP00000014647;OTTHUMP00000014648;OTTHUMP00000029070;OTTHUMP00000029478;OTTHUMP00000164861;…	NP_821133;NP_001060;NP_821080	PF00091;PF03953	Tubulin;Tubulin_C	Tubulin/FtsZ family, GTPase domain;Tubulin/FtsZ family, C-terminal domain	GO:0005737;GO:0005856;GO:0005874;GO:0032991;GO:0043226;GO:0043228;GO:0043229;GO:0043232;GO:0043234;GO:0044422;GO:0044424;GO:0044430;GO:0044446;GO:0044464	cytoplasm;cytoskeleton;microtubule;macromolecular complex;organelle;non-membrane-bounded organelle;intracellular organelle;intracellular non-membrane-bounded organelle;protein complex;organelle part;intracellular part;cytoskeletal part;intracellular organelle part;cell part	GO:0000166;GO:0003824;GO:0003924;GO:0005102;GO:0005198;GO:0005200;GO:0005488;GO:0005515;GO:0005525;GO:0016462;GO:0016787;GO:0016817;GO:0016818;GO:0017076;GO:0017111;GO:0019001;GO:0032553;GO:0032555;GO:0032561;GO:0042287;GO:0042288	nucleotide binding;catalytic activity;GTPase activity;receptor binding;structural molecule activity;structural constituent of cytoskeleton;binding;protein binding;GTP binding;pyrophosphatase activity;hydrolase activity;hydrolase activity, acting on acid anhydrides;hydrolase activity, acting on acid anhydrides, in phosphorus-containing anhydrides;purine nucleotide binding;nucleoside-triphosphatase…	GO:0000226;GO:0001906;GO:0001909;GO:0002228;GO:0002252;GO:0002376;GO:0002443;GO:0002449;GO:0006461;GO:0006810;GO:0006917;GO:0006928;GO:0006950;GO:0006952;GO:0006955;GO:0007017;GO:0007018;GO:0007051;GO:0009987;GO:0012502;GO:0016043;GO:0022607;GO:0030705;GO:0032502;GO:0034621;GO:0034622;GO:0042267;GO:0042981;GO:0043065;GO:0043067;GO:0043068;GO:0043623;GO:0043933;GO:0045087;GO:0046907;GO:0048518;GO:…	microtubule cytoskeleton organization and biogenesis;cell killing;leukocyte mediated cytotoxicity;natural killer cell mediated immunity;immune effector process;immune system process;leukocyte mediated immunity;lymphocyte mediated immunity;protein complex assembly;transport;induction of apoptosis;cell motion;response to stress;defense response;immune response;microtubule-based process;microtubule-…	hsa:203068;hsa:7280;hsa:347733	ko04540	Gap junction	K07375	9	13	13	14	13	13	14	4	4	4	40.5	40.5	14	49.67	444	1.2012e-73	0.29143	1.10958	0.90124	0.45059
81;197;209;398;429;445;466;515;579;781;819;968	23		189		IPI00554648;CON_IPI00554648;IPI00792642;IPI00791912;CON_IPI00787323;IPI00787323;IPI00793917;IPI00791341;CON_IPI00017870;IPI00017870;IPI00793202;IPI00795725;IPI00418471;IPI00383815;IPI00025363;IPI00443478;IPI00886833;IPI00886921;IPI00888053;IPI00879936;IPI00791554;CON_IPI00748057;IPI00748057;IPI00793184;IPI00465084;IPI00013164	12;12;8;7;6;6;5;5;4;4;4;3;2;2;2;2;2;2;2;2;2;2;2;1;1;1	8;8;4;3;5;5;5;2;3;3;3;3;1;1;1;1;2;2;2;1;2;1;1;1;1;1	5;5;3;3;4;4;2;2;2;2;3;2;0;0;0;0;1;1;1;1;0;1;1;0;0;0	Keratin, type II cytoskeletal 8;Cytokeratin-8;Keratin-8	KRT8;CYK8	Keratin, type II cytoskeletal 8;>IPI:CON_IPI00554648.3|SWISS-PROT:P05787 Tax_Id=9606 Gene_Symbol=KRT8 Keratin, type II cytoskeletal 8;25 kDa protein;22 kDa protein;>IPI:CON_IPI00787323.2|H-INV:HIT000292931 Tax_Id=9606 Gene_Symbol=- Similar to Keratin, type	P05787;A8K4H3;B0AZN5;Q7L4M3;Q969I0	K2C8_HUMAN	ENSG00000170421	OTTHUMP00000167772;OTTHUMP00000167771;OTTHUMP00000167768	NP_002264	PF00038	Filament	Intermediate filament protein	GO:0005737;GO:0005882;GO:0044422;GO:0044424;GO:0044430;GO:0044446;GO:0044464;GO:0045095	cytoplasm;intermediate filament;organelle part;intracellular part;cytoskeletal part;intracellular organelle part;cell part;keratin filament	GO:0005198;GO:0005488;GO:0005515	structural molecule activity;binding;protein binding	GO:0006996;GO:0007010;GO:0009987;GO:0016043;GO:0032502;GO:0044419;GO:0048532;GO:0051704	organelle organization;cytoskeleton organization;cellular process;cellular component organization;developmental process;interspecies interaction between organisms;anatomical structure organization;multi-organism process	hsa:3856			K07605	26	12	12	14	8	8	10	5	5	6	23.2	16.8	10.8	53.704	483	4.9687e-106	0.37773	1.10719	0.90319	0.44833
10;309;422		69		293	IPI00027107	3	3	3	Elongation factor Tu, mitochondrial;P43	TUFM	Tu translation elongation factor, mitochondrial precursor	P49411	EFTU_HUMAN	ENSG00000178952	OTTHUMP00000081636;OTTHUMP00000122539	NP_003312	PF00009;PF03144;PF03143	GTP_EFTU;GTP_EFTU_D2;GTP_EFTU_D3	Elongation factor Tu GTP binding domain;Elongation factor Tu domain 2;Elongation factor Tu C-terminal domain	GO:0005622;GO:0005739;GO:0043226;GO:0043227;GO:0043229;GO:0043231;GO:0044424;GO:0044444;GO:0044464	intracellular;mitochondrion;organelle;membrane-bounded organelle;intracellular organelle;intracellular membrane-bounded organelle;intracellular part;cytoplasmic part;cell part	GO:0000166;GO:0003676;GO:0003746;GO:0003824;GO:0003924;GO:0005488;GO:0005515;GO:0005525;GO:0008135;GO:0016462;GO:0016787;GO:0016817;GO:0016818;GO:0017076;GO:0017111;GO:0019001;GO:0032553;GO:0032555;GO:0032561;GO:0045182	nucleotide binding;nucleic acid binding;translation elongation factor activity;catalytic activity;GTPase activity;binding;protein binding;GTP binding;translation factor activity, nucleic acid binding;pyrophosphatase activity;hydrolase activity;hydrolase activity, acting on acid anhydrides;hydrolase activity, acting on acid anhydrides, in phosphorus-containing anhydrides;purine nucleotide binding;…	GO:0006412;GO:0006414;GO:0008152;GO:0009058;GO:0009059;GO:0009987;GO:0019538;GO:0034645;GO:0034960;GO:0034961;GO:0043170;GO:0043283;GO:0043284;GO:0044237;GO:0044238;GO:0044249;GO:0044260;GO:0044267	translation;translational elongation;metabolic process;biosynthetic process;macromolecule biosynthetic process;cellular process;protein metabolic process;cellular macromolecule biosynthetic process;cellular biopolymer metabolic process;cellular biopolymer biosynthetic process;macromolecule metabolic process;biopolymer metabolic process;biopolymer biosynthetic process;cellular metabolic process;pr…	hsa:7284			K02358	1	3	3	4	3	3	4	3	3	4	7.5	7.5	7.5	49.874	455	5.4843e-20	0.35373	1.10621	0.90399	0.4474
171;262;282;636	34	50;51	236	97;119	IPI00011253;IPI00855830	4;2	4;2	4;2	40S ribosomal protein S3;RPS3 protein	RPS3;OK/SW-cl.26	40S ribosomal protein S3;RPS3 protein (Fragment)	P23396;B2R7N5;Q53G83;Q6IPX9;Q9NQS8;A7E2S3	RS3_HUMAN;A7E2S3_HUMAN	ENSG00000149273		NP_000996	PF07650;PF00189	KH_2;Ribosomal_S3_C	KH domain;Ribosomal protein S3, C-terminal domain	GO:0005622;GO:0005634;GO:0005737;GO:0005829;GO:0005840;GO:0015935;GO:0022627;GO:0030529;GO:0031253;GO:0031256;GO:0032587;GO:0032991;GO:0033279;GO:0043226;GO:0043227;GO:0043228;GO:0043229;GO:0043231;GO:0043232;GO:0044422;GO:0044424;GO:0044425;GO:0044444;GO:0044445;GO:0044446;GO:0044459;GO:0044463;GO:0044464	intracellular;nucleus;cytoplasm;cytosol;ribosome;small ribosomal subunit;cytosolic small ribosomal subunit;ribonucleoprotein complex;cell projection membrane;leading edge membrane;ruffle membrane;macromolecular complex;ribosomal subunit;organelle;membrane-bounded organelle;non-membrane-bounded organelle;intracellular organelle;intracellular membrane-bounded organelle;intracellular non-membrane-bo…	GO:0003676;GO:0003677;GO:0003684;GO:0003723;GO:0003729;GO:0003735;GO:0003824;GO:0003906;GO:0004518;GO:0004519;GO:0005198;GO:0005488;GO:0005515;GO:0008134;GO:0016787;GO:0016788;GO:0016829;GO:0016835;GO:0019899;GO:0019900;GO:0019901;GO:0051059;GO:0051536;GO:0051540	nucleic acid binding;DNA binding;damaged DNA binding;RNA binding;mRNA binding;structural constituent of ribosome;catalytic activity;DNA-(apurinic or apyrimidinic site) lyase activity;nuclease activity;endonuclease activity;structural molecule activity;binding;protein binding;transcription factor binding;hydrolase activity;hydrolase activity, acting on ester bonds;lyase activity;carbon-oxygen lyas…	GO:0006282;GO:0006412;GO:0006413;GO:0006414;GO:0006917;GO:0006919;GO:0006950;GO:0006974;GO:0008152;GO:0009058;GO:0009059;GO:0009889;GO:0009892;GO:0009987;GO:0010468;GO:0010556;GO:0012502;GO:0016043;GO:0019219;GO:0019222;GO:0019538;GO:0022607;GO:0022618;GO:0031323;GO:0031324;GO:0032088;GO:0032502;GO:0034621;GO:0034622;GO:0034645;GO:0034960;GO:0034961;GO:0042981;GO:0043065;GO:0043067;GO:0043068;GO:…	regulation of DNA repair;translation;translational initiation;translational elongation;induction of apoptosis;caspase activation;response to stress;response to DNA damage stimulus;metabolic process;biosynthetic process;macromolecule biosynthetic process;regulation of biosynthetic process;negative regulation of metabolic process;cellular process;regulation of gene expression;regulation of macromol…	hsa:6188	ko03010	Ribosome	K02985	2	4	4	4	4	4	4	4	4	4	20.2	20.2	20.2	26.688	243	1.5949e-18	0.31462	1.09322	0.91473	0.43508
135;170;947					IPI00644079;IPI00883857;IPI00479217;IPI00644224;IPI00640106	3;3;3;3;3	3;3;3;3;3	3;3;3;3;3	Heterogeneous nuclear ribonucleoprotein U (Scaffold attachment factor A);Heterogeneous nuclear ribonucleoprotein U;Scaffold attachment factor A;p120;pp120;cDNA FLJ54020, highly similar to Heterogeneous nuclear ribonucleoprotein U;cDNA FLJ44920 fis, clone BRAMY3011501, highly similar to Heterogeneous nuclear ribonucleoprotein U	HNRNPU;RP11-11N7.3-002;HNRPU;SAFA;U21.1;RP11-11N7.3-004;RP11-11N7.3-003	heterogeneous nuclear ribonucleoprotein U isoform a;Isoform Long of Heterogeneous nuclear ribonucleoprotein U;Isoform Short of Heterogeneous nuclear ribonucleoprotein U;cDNA FLJ54020, highly similar to Heterogeneous nuclear ribonucleoprotein U;cDNA FLJ4492	Q5RI17;Q96BA7;Q00839-1;Q00839;Q00839-2;Q9UEL2;B4DLR3;Q5RI19;Q7Z4Q5;B3KX72;Q5RI18	Q5RI17_HUMAN;HNRPU_HUMAN;B4DLR3_HUMAN;B3KX72_HUMAN	ENSG00000153187	OTTHUMP00000038193;OTTHUMP00000038192;OTTHUMP00000038195;OTTHUMP00000038194	NP_114032;NP_004492	PF00622;PF02037	SPRY;SAP	SPRY domain;SAP domain	GO:0030529;GO:0032991;GO:0044424;GO:0044464;GO:0005634;GO:0005681;GO:0009986;GO:0030530;GO:0043226;GO:0043227;GO:0043229;GO:0043231;GO:0044422;GO:0044428;GO:0044446	ribonucleoprotein complex;macromolecular complex;intracellular part;cell part;nucleus;spliceosome;cell surface;heterogeneous nuclear ribonucleoprotein complex;organelle;membrane-bounded organelle;intracellular organelle;intracellular membrane-bounded organelle;organelle part;nuclear part;intracellular organelle part	GO:0003676;GO:0005488;GO:0000166;GO:0003677;GO:0003723;GO:0005515;GO:0005524;GO:0017076;GO:0030554;GO:0032553;GO:0032555;GO:0032559	nucleic acid binding;binding;nucleotide binding;DNA binding;RNA binding;protein binding;ATP binding;purine nucleotide binding;adenyl nucleotide binding;ribonucleotide binding;purine ribonucleotide binding;adenyl ribonucleotide binding	GO:0000375;GO:0000377;GO:0000398;GO:0006139;GO:0006396;GO:0006397;GO:0008152;GO:0008380;GO:0009987;GO:0016070;GO:0016071;GO:0034960;GO:0043170;GO:0043283;GO:0044237;GO:0044238;GO:0044260	RNA splicing, via transesterification reactions;RNA splicing, via transesterification reactions with bulged adenosine as nucleophile;nuclear mRNA splicing, via spliceosome;nucleobase, nucleoside, nucleotide and nucleic acid metabolic process;RNA processing;mRNA processing;metabolic process;RNA splicing;cellular process;RNA metabolic process;mRNA metabolic process;cellular biopolymer metabolic pro…	hsa:3192				5	3	3	3	3	3	3	3	3	3	4.6	4.6	4.6	90.583	825	0.0017808	0.42738	1.08687	0.92007	0.42902
444;902	67;68		23;27		IPI00220642;IPI00216318;IPI00759832;IPI00910779;IPI00640721;IPI00645801	2;2;2;2;2;2	2;2;2;2;2;2	1;1;1;1;1;1	14-3-3 protein gamma;Protein kinase C inhibitor protein 1;14-3-3 protein beta/alpha;Protein 1054;cDNA FLJ52141, highly similar to 14-3-3 protein gamma;Tyrosine 3-monooxygenase/tryptophan 5-monooxygenase activation protein, beta polypeptide	YWHAG;YWHAB;RP1-148E22.1-004;RP1-148E22.1-003	14-3-3 protein gamma;Isoform Long of 14-3-3 protein beta/alpha;Isoform Short of 14-3-3 protein beta/alpha;cDNA FLJ52141, highly similar to 14-3-3 protein gamma;Tyrosine 3-monooxygenase/tryptophan 5-monooxygenase activation protein, beta polypeptide;Tyrosin	P61981;B3KNB4;B4DHC4;P31946-1;P31946;A8K9K2;B5BU24;P31946-2;B4DE78;Q4VY19;Q59EQ2;Q4VY20	1433G_HUMAN;1433B_HUMAN;B4DE78_HUMAN;Q4VY19_HUMAN;Q4VY20_HUMAN	ENSG00000170027;ENSG00000166913	OTTHUMP00000024480;OTTHUMP00000161136;OTTHUMP00000031075;OTTHUMP00000031076;OTTHUMP00000043877;OTTHUMP00000043876	NP_036611;NP_003395;NP_647539	PF00244	14-3-3	14-3-3 protein	GO:0005737;GO:0044424;GO:0044464;GO:0005634;GO:0005813;GO:0005815;GO:0005829;GO:0016023;GO:0031410;GO:0031982;GO:0031988;GO:0042470;GO:0043226;GO:0043227;GO:0043228;GO:0043229;GO:0043231;GO:0043232;GO:0044422;GO:0044430;GO:0044444;GO:0044446;GO:0048471;GO:0048770	cytoplasm;intracellular part;cell part;nucleus;centrosome;microtubule organizing center;cytosol;cytoplasmic membrane-bounded vesicle;cytoplasmic vesicle;vesicle;membrane-bounded vesicle;melanosome;organelle;membrane-bounded organelle;non-membrane-bounded organelle;intracellular organelle;intracellular membrane-bounded organelle;intracellular non-membrane-bounded organelle;organelle part;cytoskele…	GO:0004857;GO:0004860;GO:0005080;GO:0005102;GO:0005159;GO:0005488;GO:0005515;GO:0008426;GO:0019207;GO:0019210;GO:0019887;GO:0019899;GO:0019900;GO:0019901;GO:0019904;GO:0030234;GO:0030291;GO:0003824;GO:0004497;GO:0016491	enzyme inhibitor activity;protein kinase inhibitor activity;protein kinase C binding;receptor binding;insulin-like growth factor receptor binding;binding;protein binding;protein kinase C inhibitor activity;kinase regulator activity;kinase inhibitor activity;protein kinase regulator activity;enzyme binding;kinase binding;protein kinase binding;protein domain specific binding;enzyme regulator activ…	GO:0006469;GO:0006605;GO:0006810;GO:0006886;GO:0009966;GO:0015031;GO:0031644;GO:0033673;GO:0043086;GO:0043549;GO:0045184;GO:0045595;GO:0045664;GO:0045859;GO:0046907;GO:0048167;GO:0050789;GO:0050790;GO:0050793;GO:0050794;GO:0050804;GO:0051234;GO:0051239;GO:0051338;GO:0051348;GO:0051649;GO:0051969;GO:0065007;GO:0065009;GO:0007154;GO:0007165;GO:0007242;GO:0007264;GO:0007265;GO:0008633;GO:0009987;GO:…	negative regulation of protein kinase activity;protein targeting;transport;intracellular protein transport;regulation of signal transduction;protein transport;regulation of neurological system process;negative regulation of kinase activity;negative regulation of catalytic activity;regulation of kinase activity;establishment of protein localization;regulation of cell differentiation;regulation of …	hsa:7532;hsa:7529	ko04110	Cell cycle	K06630	6	2	2	2	2	2	2	1	1	1	9.7	9.7	6.5	28.302	247	9.331e-05	0.41684	1.07384	0.93124	0.41654
8;315;911					IPI00010951	3	1	1	Epiplakin;450 kDa epidermal antigen	EPPK1;EPIPL	epiplakin 1	P58107;Q9NSU9	EPIPL_HUMAN			NP_112598	PF00681	Plectin	Plectin repeat	GO:0005737;GO:0005856;GO:0043226;GO:0043228;GO:0043229;GO:0043232;GO:0044424;GO:0044464	cytoplasm;cytoskeleton;organelle;non-membrane-bounded organelle;intracellular organelle;intracellular non-membrane-bounded organelle;intracellular part;cell part	GO:0005198;GO:0005488;GO:0005515	structural molecule activity;binding;protein binding			hsa:83481				1	3	3	4	1	1	2	1	1	2	3.7	1.3	1.3	555.61	5090	0.00013466	0.55784	1.05042	0.952	0.39394
151;479;703;831;858;873		55		36	IPI00794659;IPI00012493;IPI00791265;IPI00794061;IPI00791752;IPI00796373;IPI00795078;IPI00176655;IPI00795919	6;6;4;2;2;2;2;1;1	6;6;4;2;2;2;2;1;1	6;6;4;2;2;2;2;1;1	cDNA FLJ58953, highly similar to 40S ribosomal protein S20;40S ribosomal protein S20	RPS20	cDNA FLJ58953, highly similar to 40S ribosomal protein S20;40S ribosomal protein S20;7 kDa protein	B4DW28;P60866;B2R4F4	B4DW28_HUMAN;RS20_HUMAN	ENSG00000008988	OTTHUMP00000177684;OTTHUMP00000177685;OTTHUMP00000177686;OTTHUMP00000177682	NP_001014	PF00338	Ribosomal_S10	Ribosomal protein S10p/S20e	GO:0005622;GO:0005737;GO:0005829;GO:0005840;GO:0015935;GO:0022627;GO:0030529;GO:0032991;GO:0033279;GO:0043226;GO:0043228;GO:0043229;GO:0043232;GO:0044422;GO:0044424;GO:0044444;GO:0044445;GO:0044446;GO:0044464	intracellular;cytoplasm;cytosol;ribosome;small ribosomal subunit;cytosolic small ribosomal subunit;ribonucleoprotein complex;macromolecular complex;ribosomal subunit;organelle;non-membrane-bounded organelle;intracellular organelle;intracellular non-membrane-bounded organelle;organelle part;intracellular part;cytoplasmic part;cytosolic part;intracellular organelle part;cell part	GO:0003676;GO:0003723;GO:0003735;GO:0005198;GO:0005488;GO:0005515	nucleic acid binding;RNA binding;structural constituent of ribosome;structural molecule activity;binding;protein binding	GO:0006412;GO:0006414;GO:0008152;GO:0009058;GO:0009059;GO:0009987;GO:0019538;GO:0034645;GO:0034960;GO:0034961;GO:0043170;GO:0043283;GO:0043284;GO:0044237;GO:0044238;GO:0044249;GO:0044260;GO:0044267	translation;translational elongation;metabolic process;biosynthetic process;macromolecule biosynthetic process;cellular process;protein metabolic process;cellular macromolecule biosynthetic process;cellular biopolymer metabolic process;cellular biopolymer biosynthetic process;macromolecule metabolic process;biopolymer metabolic process;biopolymer biosynthetic process;cellular metabolic process;pr…	hsa:6224	ko03010	Ribosome	K02969	9	6	6	7	6	6	7	6	6	7	32.4	32.4	32.4	16.005	142	3.1582e-16	0.40179	1.04274	0.95901	0.3865
33;95;538					IPI00784090;IPI00302925;IPI00797206	3;3;1	3;3;1	3;3;1	T-complex protein 1 subunit theta;CCT-theta;Renal carcinoma antigen NY-REN-15	CCT8;CCTQ;KIAA0002	T-complex protein 1 subunit theta;59 kDa protein	P50990;B4DEM7;B4DQH4;Q53HU0;Q7Z759	TCPQ_HUMAN	ENSG00000156261	OTTHUMP00000096463;OTTHUMP00000096462	NP_006576	PF00118	Cpn60_TCP1	TCP-1/cpn60 chaperonin family	GO:0005737;GO:0005829;GO:0044424;GO:0044444;GO:0044464	cytoplasm;cytosol;intracellular part;cytoplasmic part;cell part	GO:0000166;GO:0003824;GO:0005488;GO:0005515;GO:0005524;GO:0016462;GO:0016787;GO:0016817;GO:0016818;GO:0016887;GO:0017076;GO:0017111;GO:0030554;GO:0032553;GO:0032555;GO:0032559;GO:0042623;GO:0051082	nucleotide binding;catalytic activity;binding;protein binding;ATP binding;pyrophosphatase activity;hydrolase activity;hydrolase activity, acting on acid anhydrides;hydrolase activity, acting on acid anhydrides, in phosphorus-containing anhydrides;ATPase activity;purine nucleotide binding;nucleoside-triphosphatase activity;adenyl nucleotide binding;ribonucleotide binding;purine ribonucleotide bind…	GO:0006457;GO:0008152;GO:0009987;GO:0019538;GO:0043170;GO:0044237;GO:0044238;GO:0044260;GO:0044267	protein folding;metabolic process;cellular process;protein metabolic process;macromolecule metabolic process;cellular metabolic process;primary metabolic process;cellular macromolecule metabolic process;cellular protein metabolic process	hsa:10694			K09500	3	3	3	3	3	3	3	3	3	3	7.1	7.1	7.1	59.62	548	3.3764e-13	0.27828	1.04248	0.95925	0.38624
715;1002					IPI00290566;IPI00550591	2;2	2;2	2;2	T-complex protein 1 subunit alpha;CCT-alpha	CCT1;CCTA;TCP1	T-complex protein 1 subunit alpha;T-complex protein 1 isoform b	P17987	TCPA_HUMAN	ENSG00000120438	OTTHUMP00000017529	NP_110379;NP_001008897	PF00118	Cpn60_TCP1	TCP-1/cpn60 chaperonin family	GO:0005737;GO:0005829;GO:0044424;GO:0044444;GO:0044464	cytoplasm;cytosol;intracellular part;cytoplasmic part;cell part	GO:0000166;GO:0005488;GO:0005515;GO:0005524;GO:0017076;GO:0030554;GO:0032553;GO:0032555;GO:0032559;GO:0051082	nucleotide binding;binding;protein binding;ATP binding;purine nucleotide binding;adenyl nucleotide binding;ribonucleotide binding;purine ribonucleotide binding;adenyl ribonucleotide binding;unfolded protein binding	GO:0006457;GO:0006461;GO:0007021;GO:0008152;GO:0009987;GO:0016043;GO:0019538;GO:0022607;GO:0032502;GO:0034621;GO:0034622;GO:0043170;GO:0043623;GO:0043933;GO:0044237;GO:0044238;GO:0044260;GO:0044267;GO:0048532;GO:0065003	protein folding;protein complex assembly;tubulin complex assembly;metabolic process;cellular process;cellular component organization;protein metabolic process;cellular component assembly;developmental process;cellular macromolecular complex subunit organization;cellular macromolecular complex assembly;macromolecule metabolic process;cellular protein complex assembly;macromolecular complex subunit…					2	2	2	2	2	2	2	2	2	2	5.9	5.9	5.9	60.343	556	0.00057658	0.27947	1.03806	0.96334	0.38195
116;147;747;785;786		84		128	IPI00216691;CON_00694107	5;2	5;2	5;2	Profilin-1;Profilin I	PFN1	Profilin-1	P07737;Q53Y44	PROF1_HUMAN	ENSG00000108518	OTTHUMP00000125244;OTTHUMP00000183074	NP_005013	PF00235	Profilin	Profilin	GO:0005737;GO:0005856;GO:0015629;GO:0043226;GO:0043228;GO:0043229;GO:0043232;GO:0044424;GO:0044464	cytoplasm;cytoskeleton;actin cytoskeleton;organelle;non-membrane-bounded organelle;intracellular organelle;intracellular non-membrane-bounded organelle;intracellular part;cell part	GO:0003779;GO:0005488;GO:0005515;GO:0008092	actin binding;binding;protein binding;cytoskeletal protein binding	GO:0006996;GO:0007010;GO:0009987;GO:0016043;GO:0030029;GO:0030036;GO:0032502;GO:0048532	organelle organization;cytoskeleton organization;cellular process;cellular component organization;actin filament-based process;actin cytoskeleton organization;developmental process;anatomical structure organization	hsa:5216	ko04810	Regulation of actin cytoskeleton	K05759	2	5	5	5	5	5	5	5	5	5	37.9	37.9	37.9	15.054	140	2.8509e-13	0.30972	1.03717	0.96416	0.38109
138;790					IPI00163505;IPI00215801;IPI00746554;IPI00513959;IPI00843773;IPI00647282;IPI00514831;IPI00644764	2;2;2;2;2;1;1;1	2;2;2;2;2;1;1;1	2;2;2;2;2;1;1;1	RNA-binding protein 39;RNA-binding motif protein 39;RNA-binding region-containing protein 2;Hepatocellular carcinoma protein 1;Splicing factor HCC1;RNA binding motif protein 39;Putative uncharacterized protein DKFZp686A11192;RNA-binding region (RNP1, RRM) containing 2, isoform CRA_d	RBM39;HCC1;RNPC2;RP11-353C18.2-035;DKFZp686A11192;hCG_38221;RP11-353C18.2-020;RP11-353C18.2-015;RP11-353C18.2-018	Isoform 1 of RNA-binding protein 39;Isoform 2 of RNA-binding protein 39;48 kDa protein;RNA binding motif protein 39;RNA-binding region (RNP1, RRM) containing 2, isoform CRA_d;RNA binding motif protein 39;RNA binding motif protein 39;RNA binding motif prote	Q14498-1;Q14498;A2RRD3;B0BLV3;B3KWX7;B4DLM0;B4E1M7;Q68DD9;Q6MZY7;Q7Z3L0;Q14498-2;B4DRA0;Q5QP20;Q6N037;Q5QP23;Q5QP21;Q5QP22	RBM39_HUMAN;Q5QP20_HUMAN;Q6N037_HUMAN;Q5QP23_HUMAN;Q5QP21_HUMAN;Q5QP22_HUMAN	ENSG00000131051	OTTHUMP00000030795;OTTHUMP00000030794;OTTHUMP00000196683;OTTHUMP00000063388;OTTHUMP00000062716;OTTHUMP00000062714;OTTHUMP00000062715	NP_909122;NP_004893	PF00076	RRM_1	RNA recognition motif. (a.k.a. RRM, RBD, or RNP domain)	GO:0005634;GO:0005654;GO:0005856;GO:0016604;GO:0016607;GO:0043226;GO:0043227;GO:0043228;GO:0043229;GO:0043231;GO:0043232;GO:0044422;GO:0044424;GO:0044428;GO:0044446;GO:0044451;GO:0044464	nucleus;nucleoplasm;cytoskeleton;nuclear body;nuclear speck;organelle;membrane-bounded organelle;non-membrane-bounded organelle;intracellular organelle;intracellular membrane-bounded organelle;intracellular non-membrane-bounded organelle;organelle part;intracellular part;nuclear part;intracellular organelle part;nucleoplasm part;cell part	GO:0000166;GO:0003676;GO:0003723;GO:0005488;GO:0005515	nucleotide binding;nucleic acid binding;RNA binding;binding;protein binding	GO:0006139;GO:0006350;GO:0006355;GO:0006396;GO:0006397;GO:0008152;GO:0008380;GO:0009058;GO:0009059;GO:0009889;GO:0009987;GO:0010468;GO:0010556;GO:0016070;GO:0016071;GO:0019219;GO:0019222;GO:0031323;GO:0034645;GO:0034960;GO:0034961;GO:0043170;GO:0043283;GO:0043284;GO:0044237;GO:0044238;GO:0044249;GO:0044260;GO:0045449;GO:0050789;GO:0050794;GO:0051252;GO:0060255;GO:0065007	nucleobase, nucleoside, nucleotide and nucleic acid metabolic process;transcription;regulation of transcription, DNA-dependent;RNA processing;mRNA processing;metabolic process;RNA splicing;biosynthetic process;macromolecule biosynthetic process;regulation of biosynthetic process;cellular process;regulation of gene expression;regulation of macromolecule biosynthetic process;RNA metabolic process;m…	hsa:9584				8	2	2	2	2	2	2	2	2	2	4	4	4	59.379	530	1.6173e-12	0.38841	1.02885	0.97196	0.373
174;312;475;481;689;690					IPI00027230;IPI00908897;IPI00910360;IPI00556538	6;3;2;1	5;3;1;1	5;3;1;1	Endoplasmin;Heat shock protein 90 kDa beta member 1;94 kDa glucose-regulated protein;GRP94;gp96 homolog;Tumor rejection antigen 1;cDNA FLJ58626, highly similar to Endoplasmin (Heat shock protein 90 kDa beta member 1)	HSP90B1;TRA1	Endoplasmin;cDNA FLJ58626, highly similar to Endoplasmin	P14625;B4DHT9;Q59FC6;Q5CAQ5;Q96GW1;B4DU71	ENPL_HUMAN;B4DU71_HUMAN	ENSG00000166598	OTTHUMP00000168979	NP_003290	PF02518;PF00183	HATPase_c;HSP90	Histidine kinase-, DNA gyrase B-, and HSP90-like ATPase;Hsp90 protein	GO:0000267;GO:0005624;GO:0005626;GO:0005783;GO:0005788;GO:0005789;GO:0005792;GO:0005829;GO:0016020;GO:0016023;GO:0031090;GO:0031410;GO:0031974;GO:0031982;GO:0031988;GO:0042470;GO:0042598;GO:0043226;GO:0043227;GO:0043229;GO:0043231;GO:0043233;GO:0044422;GO:0044424;GO:0044425;GO:0044432;GO:0044444;GO:0044446;GO:0044464;GO:0048471;GO:0048770;GO:0070013	cell fraction;membrane fraction;insoluble fraction;endoplasmic reticulum;endoplasmic reticulum lumen;endoplasmic reticulum membrane;microsome;cytosol;membrane;cytoplasmic membrane-bounded vesicle;organelle membrane;cytoplasmic vesicle;membrane-enclosed lumen;vesicle;membrane-bounded vesicle;melanosome;vesicular fraction;organelle;membrane-bounded organelle;intracellular organelle;intracellular me…	GO:0000166;GO:0003676;GO:0003723;GO:0005102;GO:0005488;GO:0005509;GO:0005515;GO:0005524;GO:0017076;GO:0030554;GO:0032553;GO:0032555;GO:0032559;GO:0043167;GO:0043169;GO:0046790;GO:0046872;GO:0050750;GO:0051082	nucleotide binding;nucleic acid binding;RNA binding;receptor binding;binding;calcium ion binding;protein binding;ATP binding;purine nucleotide binding;adenyl nucleotide binding;ribonucleotide binding;purine ribonucleotide binding;adenyl ribonucleotide binding;ion binding;cation binding;virion binding;metal ion binding;low-density lipoprotein receptor binding;unfolded protein binding	GO:0001666;GO:0006457;GO:0006810;GO:0006916;GO:0006950;GO:0008152;GO:0009987;GO:0015031;GO:0019538;GO:0042981;GO:0043066;GO:0043067;GO:0043069;GO:0043170;GO:0044237;GO:0044238;GO:0044260;GO:0044267;GO:0045184;GO:0048519;GO:0048523;GO:0050789;GO:0050793;GO:0050794;GO:0050896;GO:0051093;GO:0051208;GO:0051234;GO:0051235;GO:0051238;GO:0065007;GO:0065008	response to hypoxia;protein folding;transport;anti-apoptosis;response to stress;metabolic process;cellular process;protein transport;protein metabolic process;regulation of apoptosis;negative regulation of apoptosis;regulation of programmed cell death;negative regulation of programmed cell death;macromolecule metabolic process;cellular metabolic process;primary metabolic process;cellular macromol…	hsa:7184	ko05215	Prostate cancer	K09487	4	6	6	6	5	5	5	5	5	5	7.7	6.2	6.2	92.468	803	9.69e-28	0.42405	1.02185	0.97862	0.36618
126;527;596;616;743;848;939	24		61		IPI00003865;IPI00037070;IPI00910870;IPI00007702;IPI00877807;IPI00844513;IPI00643152;IPI00893099;IPI00301277;IPI00909073;IPI00902596;IPI00888728	7;6;5;3;3;2;1;1;1;1;1;1	7;6;5;3;3;2;1;1;1;1;1;1	6;5;4;2;3;2;0;0;0;0;0;0	Heat shock cognate 71 kDa protein;Heat shock 70 kDa protein 8;cDNA FLJ59163, highly similar to Heat shock cognate 71 kDa protein	HSPA8;HSC70;HSP73;HSPA10	Isoform 1 of Heat shock cognate 71 kDa protein;Isoform 2 of Heat shock cognate 71 kDa protein;cDNA FLJ59163, highly similar to Heat shock cognate 71 kDa protein	P11142-1;P11142;A8K7Q2;B3KTV0;B4E1Q1;Q53GZ6;Q96BE0;Q96H53;Q96IS6;Q9NWW3;Q9NZ87;P11142-2;Q53HF2;B4DTX2	HSP7C_HUMAN;B4DTX2_HUMAN	ENSG00000109971		NP_006588;NP_694881	PF00012	HSP70	Hsp70 protein	GO:0005622;GO:0005737;GO:0009986;GO:0016023;GO:0031410;GO:0031982;GO:0031988;GO:0042470;GO:0043226;GO:0043227;GO:0043229;GO:0043231;GO:0044424;GO:0044444;GO:0044464;GO:0048770	intracellular;cytoplasm;cell surface;cytoplasmic membrane-bounded vesicle;cytoplasmic vesicle;vesicle;membrane-bounded vesicle;melanosome;organelle;membrane-bounded organelle;intracellular organelle;intracellular membrane-bounded organelle;intracellular part;cytoplasmic part;cell part;pigment granule	GO:0000166;GO:0003824;GO:0005488;GO:0005515;GO:0005524;GO:0016462;GO:0016787;GO:0016817;GO:0016818;GO:0016887;GO:0017076;GO:0017111;GO:0030554;GO:0032553;GO:0032555;GO:0032559;GO:0042623	nucleotide binding;catalytic activity;binding;protein binding;ATP binding;pyrophosphatase activity;hydrolase activity;hydrolase activity, acting on acid anhydrides;hydrolase activity, acting on acid anhydrides, in phosphorus-containing anhydrides;ATPase activity;purine nucleotide binding;nucleoside-triphosphatase activity;adenyl nucleotide binding;ribonucleotide binding;purine ribonucleotide bind…	GO:0006457;GO:0006950;GO:0006986;GO:0008152;GO:0009607;GO:0009987;GO:0019538;GO:0042221;GO:0043170;GO:0044237;GO:0044238;GO:0044260;GO:0044267;GO:0050896;GO:0051789	protein folding;response to stress;response to unfolded protein;metabolic process;response to biotic stimulus;cellular process;protein metabolic process;response to chemical stimulus;macromolecule metabolic process;cellular metabolic process;primary metabolic process;cellular macromolecule metabolic process;cellular protein metabolic process;response to stimulus;response to protein stimulus	hsa:3312	ko04010;ko04612	MAPK signaling pathway;Antigen processing and presentation	K03283	12	7	7	10	7	7	10	6	6	9	12.2	12.2	10.2	70.897	646	9.6027e-41	0.44142	1.02104	0.97939	0.3654
206;544;684;797	43	64	710	74	IPI00394838;IPI00021290	4;4	4;4	4;4	cDNA FLJ56442, highly similar to ATP-citrate synthase (EC 2.3.3.8);ATP-citrate synthase;ATP-citrate (pro-S-)-lyase;Citrate cleavage enzyme	ACLY variant protein;ACLY	cDNA FLJ56442, highly similar to ATP-citrate synthase;ATP-citrate synthase	B4DIM0;B4E3P0;Q4LE36;Q8N9C4;P53396	B4DIM0_HUMAN;ACLY_HUMAN	ENSG00000131473	OTTHUMP00000164773;OTTHUMP00000164772;OTTHUMP00000181358	NP_942127;NP_001087	PF02629;PF00549	CoA_binding;Ligase_CoA	CoA binding domain;CoA-ligase	GO:0005737;GO:0044424;GO:0044464;GO:0005829;GO:0009346;GO:0032991;GO:0043234;GO:0044444	cytoplasm;intracellular part;cell part;cytosol;citrate lyase complex;macromolecular complex;protein complex;cytoplasmic part	GO:0000166;GO:0003824;GO:0003878;GO:0004774;GO:0004775;GO:0005488;GO:0005524;GO:0016405;GO:0016740;GO:0016746;GO:0016874;GO:0016877;GO:0016878;GO:0017076;GO:0030554;GO:0032553;GO:0032555;GO:0032559;GO:0046912;GO:0000287;GO:0005515;GO:0008815;GO:0016829;GO:0016830;GO:0016833;GO:0043167;GO:0046872	nucleotide binding;catalytic activity;ATP citrate synthase activity;succinate-CoA ligase activity;succinate-CoA ligase (ADP-forming) activity;binding;ATP binding;CoA-ligase activity;transferase activity;transferase activity, transferring acyl groups;ligase activity;ligase activity, forming carbon-sulfur bonds;acid-thiol ligase activity;purine nucleotide binding;adenyl nucleotide binding;ribonucle…	GO:0005975;GO:0008152;GO:0009987;GO:0044237;GO:0044238;GO:0044262;GO:0006082;GO:0006101;GO:0006139;GO:0006163;GO:0006195;GO:0006200;GO:0006732;GO:0006752;GO:0006753;GO:0008610;GO:0009056;GO:0009058;GO:0009117;GO:0009141;GO:0009143;GO:0009144;GO:0009146;GO:0009150;GO:0009154;GO:0009166;GO:0009199;GO:0009203;GO:0009205;GO:0009207;GO:0009259;GO:0009261;GO:0015936;GO:0019752;GO:0044248;GO:0046034;GO:…	carbohydrate metabolic process;metabolic process;cellular process;cellular metabolic process;primary metabolic process;cellular carbohydrate metabolic process;organic acid metabolic process;citrate metabolic process;nucleobase, nucleoside, nucleotide and nucleic acid metabolic process;purine nucleotide metabolic process;purine nucleotide catabolic process;ATP catabolic process;coenzyme metabolic …	hsa:47	ko00020;ko00720	Citrate cycle (TCA cycle);Reductive carboxylate cycle (CO2 fixation)	K01648	2	4	4	5	4	4	5	4	4	5	4.5	4.5	4.5	125.14	1145	5.9365e-37	0.74006	1.01866	0.98168	0.36308
353;512;634;756;793;801;880;980	49		276		IPI00396485;IPI00472724;IPI00025447;IPI00014424;IPI00180730;IPI00641459;IPI00382804;IPI00431701;IPI00872032;IPI00556204;IPI00888333;IPI00431441	8;8;8;6;4;4;3;3;2;2;2;2	8;8;8;6;4;4;3;3;2;2;2;2	8;8;8;6;4;4;3;3;2;2;2;2	Elongation factor 1-alpha 1;eEF1A-1;Elongation factor Tu;Leukocyte receptor cluster member 7;Putative elongation factor 1-alpha-like 3;eEF1A-like 3;Eukaryotic translation elongation factor 1 alpha 1;Elongation factor 1-alpha 2;eEF1A-2;Statin S1	EEF1A1;EEF1A;EF1A;LENG7;EEF1AL3;RP11-505P4.2-003;EEF1A2;EEF1AL;STN;RP11-505P4.2-015	Elongation factor 1-alpha 1;Putative elongation factor 1-alpha-like 3;Elongation factor 1-alpha;Elongation factor 1-alpha 2;Similar to Elongation factor 1-alpha 1;Similar to Elongation factor 1 alpha	P68104;A8K9C4;A9X7H1;B4DV42;B4E2C5;Q16577;Q504Z0;Q53G85;Q53G89;Q53GA1;Q53GE9;Q53HM9;Q53HQ7;Q53HR1;Q53HR5;Q6IPN6;Q6IPS9;Q6IPT9;Q8IUB0;Q96RE1;Q9H2I7;Q9NZS6;Q5VTE0;A6PW80;B4DNE0;Q2F837;Q6IQ15;Q6P082;Q6P4C9;Q8TBL1;Q96C29;Q96CD8;Q96EB3;Q05639;B5BUF3;Q5JR01	EF1A1_HUMAN;EF1A3_HUMAN;A6PW80_HUMAN;EF1A2_HUMAN;Q5JR01_HUMAN	ENSG00000156508;ENSG00000101210	OTTHUMP00000016736;OTTHUMP00000063804;OTTHUMP00000063805;OTTHUMP00000022445;OTTHUMP00000196138;OTTHUMP00000031776;OTTHUMP00000066002	NP_001393;NP_001949	PF00009;PF03144;PF03143	GTP_EFTU;GTP_EFTU_D2;GTP_EFTU_D3	Elongation factor Tu GTP binding domain;Elongation factor Tu domain 2;Elongation factor Tu C-terminal domain	GO:0005737;GO:0005829;GO:0005853;GO:0032991;GO:0043234;GO:0044424;GO:0044444;GO:0044464;GO:0005634;GO:0043226;GO:0043227;GO:0043229;GO:0043231	cytoplasm;cytosol;eukaryotic translation elongation factor 1 complex;macromolecular complex;protein complex;intracellular part;cytoplasmic part;cell part;nucleus;organelle;membrane-bounded organelle;intracellular organelle;intracellular membrane-bounded organelle	GO:0000166;GO:0003676;GO:0003746;GO:0003824;GO:0003924;GO:0005488;GO:0005515;GO:0005525;GO:0008135;GO:0016462;GO:0016787;GO:0016817;GO:0016818;GO:0017076;GO:0017111;GO:0019001;GO:0032553;GO:0032555;GO:0032561;GO:0045182	nucleotide binding;nucleic acid binding;translation elongation factor activity;catalytic activity;GTPase activity;binding;protein binding;GTP binding;translation factor activity, nucleic acid binding;pyrophosphatase activity;hydrolase activity;hydrolase activity, acting on acid anhydrides;hydrolase activity, acting on acid anhydrides, in phosphorus-containing anhydrides;purine nucleotide binding;…	GO:0006412;GO:0006414;GO:0008152;GO:0009058;GO:0009059;GO:0009987;GO:0019538;GO:0034645;GO:0034960;GO:0034961;GO:0043170;GO:0043283;GO:0043284;GO:0044237;GO:0044238;GO:0044249;GO:0044260;GO:0044267;GO:0006916;GO:0042981;GO:0043066;GO:0043067;GO:0043069;GO:0048519;GO:0048523;GO:0050789;GO:0050793;GO:0050794;GO:0051093;GO:0065007	translation;translational elongation;metabolic process;biosynthetic process;macromolecule biosynthetic process;cellular process;protein metabolic process;cellular macromolecule biosynthetic process;cellular biopolymer metabolic process;cellular biopolymer biosynthetic process;macromolecule metabolic process;biopolymer metabolic process;biopolymer biosynthetic process;cellular metabolic process;pr…	hsa:1915;hsa:1917			K03231	12	8	8	9	8	8	9	8	8	9	21	21	21	50.14	462	3.6152e-21	0.29729	1.00492	0.9951	0.3497
58;276;316;396;524;539;814;852;884;886;946;950	117;118;119		40;55;477		IPI00784154;IPI00880053;IPI00076042	12;4;1	12;4;1	12;4;1	60 kDa heat shock protein, mitochondrial;Heat shock protein 60;60 kDa chaperonin;Chaperonin 60;Mitochondrial matrix protein P1;P60 lymphocyte protein;HuCHA60	HSPD1;HSP60	60 kDa heat shock protein, mitochondrial	P10809;B2R5M6;Q53QD5;Q53SE2;Q96RI4;Q9UCR6	CH60_HUMAN	ENSG00000144381		NP_002147;NP_955472	PF00118	Cpn60_TCP1	TCP-1/cpn60 chaperonin family	GO:0005615;GO:0005739;GO:0005743;GO:0005759;GO:0005768;GO:0005769;GO:0005829;GO:0005905;GO:0009986;GO:0016020;GO:0016023;GO:0019866;GO:0019907;GO:0030135;GO:0030141;GO:0031090;GO:0031410;GO:0031966;GO:0031982;GO:0031988;GO:0032991;GO:0043226;GO:0043227;GO:0043229;GO:0043231;GO:0043234;GO:0043235;GO:0044421;GO:0044422;GO:0044424;GO:0044425;GO:0044428;GO:0044429;GO:0044444;GO:0044446;GO:0044459;GO:…	extracellular space;mitochondrion;mitochondrial inner membrane;mitochondrial matrix;endosome;early endosome;cytosol;coated pit;cell surface;membrane;cytoplasmic membrane-bounded vesicle;organelle inner membrane;cyclin-dependent protein kinase activating kinase holoenzyme complex;coated vesicle;secretory granule;organelle membrane;cytoplasmic vesicle;mitochondrial membrane;vesicle;membrane-bounded…	GO:0000166;GO:0001530;GO:0001871;GO:0002039;GO:0003676;GO:0003677;GO:0003688;GO:0003697;GO:0003824;GO:0005488;GO:0005515;GO:0005524;GO:0016462;GO:0016787;GO:0016817;GO:0016818;GO:0016887;GO:0017076;GO:0017111;GO:0030554;GO:0032553;GO:0032555;GO:0032559;GO:0043498;GO:0043565;GO:0043566;GO:0051082;GO:0051087	nucleotide binding;lipopolysaccharide binding;pattern binding;p53 binding;nucleic acid binding;DNA binding;DNA replication origin binding;single-stranded DNA binding;catalytic activity;binding;protein binding;ATP binding;pyrophosphatase activity;hydrolase activity;hydrolase activity, acting on acid anhydrides;hydrolase activity, acting on acid anhydrides, in phosphorus-containing anhydrides;ATPas…	GO:0001775;GO:0001816;GO:0001817;GO:0001819;GO:0002200;GO:0002204;GO:0002208;GO:0002218;GO:0002221;GO:0002224;GO:0002250;GO:0002252;GO:0002253;GO:0002367;GO:0002368;GO:0002376;GO:0002440;GO:0002443;GO:0002449;GO:0002460;GO:0002562;GO:0002682;GO:0002684;GO:0002694;GO:0002696;GO:0002697;GO:0002699;GO:0002703;GO:0002705;GO:0002706;GO:0002708;GO:0002709;GO:0002711;GO:0002755;GO:0002757;GO:0002758;GO:…	cell activation;cytokine production;regulation of cytokine production;positive regulation of cytokine production;somatic diversification of immune receptors;somatic recombination of immunoglobulin genes during immune response;somatic diversification of immunoglobulins during immune response;activation of innate immune response;pattern recognition receptor signaling pathway;toll-like receptor sign…	hsa:3329	ko05060;ko04940	Prion disease;Type I diabetes mellitus	K04077	3	12	12	13	12	12	13	12	12	13	27.6	27.6	27.6	61.054	573	4.024e-47	0.33474	1.00323	0.99678	0.34805
20;903;1006	36		71		IPI00013296;IPI00903096;IPI00642513;IPI00872722	3;2;1;1	3;2;1;1	3;2;1;1	40S ribosomal protein S18;Ke-3;Putative uncharacterized protein ENSP00000385251	RPS18;D6S218E	40S ribosomal protein S18;Putative uncharacterized protein ENSP00000385251 (Fragment)	P62269;Q5SUJ3;B5MD35	RS18_HUMAN;B5MD35_HUMAN	ENSG00000096150;ENSG00000182498;ENSG00000206212;ENSG00000213315	OTTHUMP00000014635;OTTHUMP00000029059;OTTHUMP00000029467;OTTHUMP00000193497;OTTHUMP00000194331	NP_072045;XP_001713710	PF00416	Ribosomal_S13	Ribosomal protein S13/S18	GO:0005622;GO:0005737;GO:0005829;GO:0005840;GO:0015935;GO:0022627;GO:0030529;GO:0032991;GO:0033279;GO:0043226;GO:0043228;GO:0043229;GO:0043232;GO:0044422;GO:0044424;GO:0044444;GO:0044445;GO:0044446;GO:0044464	intracellular;cytoplasm;cytosol;ribosome;small ribosomal subunit;cytosolic small ribosomal subunit;ribonucleoprotein complex;macromolecular complex;ribosomal subunit;organelle;non-membrane-bounded organelle;intracellular organelle;intracellular non-membrane-bounded organelle;organelle part;intracellular part;cytoplasmic part;cytosolic part;intracellular organelle part;cell part	GO:0003676;GO:0003723;GO:0003735;GO:0005198;GO:0005488;GO:0019843	nucleic acid binding;RNA binding;structural constituent of ribosome;structural molecule activity;binding;rRNA binding	GO:0006412;GO:0006414;GO:0008152;GO:0009058;GO:0009059;GO:0009987;GO:0019538;GO:0034645;GO:0034960;GO:0034961;GO:0043170;GO:0043283;GO:0043284;GO:0044237;GO:0044238;GO:0044249;GO:0044260;GO:0044267	translation;translational elongation;metabolic process;biosynthetic process;macromolecule biosynthetic process;cellular process;protein metabolic process;cellular macromolecule biosynthetic process;cellular biopolymer metabolic process;cellular biopolymer biosynthetic process;macromolecule metabolic process;biopolymer metabolic process;biopolymer biosynthetic process;cellular metabolic process;pr…	hsa:100130553;hsa:6222	ko03010	Ribosome	K02964	4	3	3	4	3	3	4	3	3	4	21.1	21.1	21.1	17.718	152	3.8346e-26	0.511	1.00255	0.99746	0.34738
967;1007					IPI00382885;IPI00219155;IPI00790294;IPI00888428	2;2;2;1	2;2;2;1	2;2;2;1	60S ribosomal protein L27	RPL27	60S ribosomal protein L27;60S ribosomal protein L27;60S ribosomal protein L27;similar to hCG2040301	Q8WTY3;P61353;B2R4D8;Q6LCU2	RL27_HUMAN;Q6LCU2_HUMAN	ENSG00000131469	OTTHUMP00000181240;OTTHUMP00000181241;OTTHUMP00000181243;OTTHUMP00000181244	NP_000979;XP_001722705	PF00467;PF01777	KOW;Ribosomal_L27e	KOW motif;Ribosomal L27e protein family	GO:0005622;GO:0005829;GO:0005840;GO:0030529;GO:0032991;GO:0043226;GO:0043228;GO:0043229;GO:0043232;GO:0044424;GO:0044444;GO:0044464	intracellular;cytosol;ribosome;ribonucleoprotein complex;macromolecular complex;organelle;non-membrane-bounded organelle;intracellular organelle;intracellular non-membrane-bounded organelle;intracellular part;cytoplasmic part;cell part	GO:0003735;GO:0005198	structural constituent of ribosome;structural molecule activity	GO:0006412;GO:0006414;GO:0008152;GO:0009058;GO:0009059;GO:0009987;GO:0019538;GO:0034645;GO:0034960;GO:0034961;GO:0043170;GO:0043283;GO:0043284;GO:0044237;GO:0044238;GO:0044249;GO:0044260;GO:0044267	translation;translational elongation;metabolic process;biosynthetic process;macromolecule biosynthetic process;cellular process;protein metabolic process;cellular macromolecule biosynthetic process;cellular biopolymer metabolic process;cellular biopolymer biosynthetic process;macromolecule metabolic process;biopolymer metabolic process;biopolymer biosynthetic process;cellular metabolic process;pr…	hsa:6155	ko03010	Ribosome	K02901	4	2	2	2	2	2	2	2	2	2	14.3	14.3	14.3	16.415	140	0.0014836	0.51118	1.0022	0.9978	0.34704
59;165;361;403;425;696;908;942	101;102	129;130	119;200	120;219	IPI00887678;IPI00419585;IPI00910407;IPI00472718;IPI00877002;IPI00374732;IPI00888100;IPI00376170;IPI00903159;IPI00787316;IPI00073603;IPI00030144;IPI00455871;IPI00743690	8;8;7;6;6;3;2;2;1;1;1;1;1;1	8;8;7;6;6;3;2;2;1;1;1;1;1;1	8;8;7;6;6;3;2;2;1;1;1;1;1;1	Peptidyl-prolyl cis-trans isomerase A;Cyclophilin A;Cyclosporin A-binding protein;cDNA FLJ53060, moderately similar to Peptidyl-prolyl cis-trans isomerase A (EC 5.2.1.8);Peptidyl-prolyl cis-trans isomerase	PPIA;CYPA	similar to peptidylprolyl isomerase A-like;Peptidyl-prolyl cis-trans isomerase A;cDNA FLJ53060, moderately similar to Peptidyl-prolyl cis-trans isomerase A;Peptidyl-prolyl cis-trans isomerase;Peptidyl-prolyl cis-trans isomerase	P62937;A8K220;A8K486;B2RE56;Q567Q0;B4DM82;A8MSH2;Q71V99	PPIA_HUMAN;B4DM82_HUMAN;A8MSH2_HUMAN;Q71V99_HUMAN	ENSG00000196262;ENSG00000198618;ENSG00000214975	OTTHUMP00000025305;OTTHUMP00000159501	XP_001718559;NP_066953	PF00160	Pro_isomerase	Cyclophilin type peptidyl-prolyl cis-trans isomerase/CLD	GO:0005576;GO:0005634;GO:0005737;GO:0005829;GO:0043226;GO:0043227;GO:0043229;GO:0043231;GO:0044424;GO:0044444;GO:0044464	extracellular region;nucleus;cytoplasm;cytosol;organelle;membrane-bounded organelle;intracellular organelle;intracellular membrane-bounded organelle;intracellular part;cytoplasmic part;cell part	GO:0003755;GO:0003824;GO:0005488;GO:0005515;GO:0016853;GO:0016859;GO:0042277;GO:0046790;GO:0051082	peptidyl-prolyl cis-trans isomerase activity;catalytic activity;binding;protein binding;isomerase activity;cis-trans isomerase activity;peptide binding;virion binding;unfolded protein binding	GO:0006139;GO:0006259;GO:0006310;GO:0006457;GO:0008152;GO:0009987;GO:0015074;GO:0019047;GO:0019059;GO:0019538;GO:0022414;GO:0022415;GO:0034960;GO:0043170;GO:0043283;GO:0044237;GO:0044238;GO:0044260;GO:0044267;GO:0044419;GO:0045069;GO:0050789;GO:0050792;GO:0051704;GO:0065007	nucleobase, nucleoside, nucleotide and nucleic acid metabolic process;DNA metabolic process;DNA recombination;protein folding;metabolic process;cellular process;DNA integration;provirus integration;initiation of viral infection;protein metabolic process;reproductive process;viral reproductive process;cellular biopolymer metabolic process;macromolecule metabolic process;biopolymer metabolic proces…	hsa:5478			K03767	14	8	9	12	8	9	12	8	9	12	34.5	34.5	34.5	24.376	223	4.289e-17	0.45343	1	1	0.3449
16;328;357;395;424;427;549;589;762;839;856;915	112	142	612	394	IPI00643920;IPI00792641;IPI00793119;IPI00789310;IPI00788802	12;10;8;8;1	12;10;8;8;1	12;10;8;8;1	Transketolase;cDNA FLJ36348 fis, clone THYMU2007025, highly similar to TRANSKETOLASE (EC 2.2.1.1);cDNA FLJ32530 fis, clone SMINT2000185, highly similar to TRANSKETOLASE (EC 2.2.1.1)	TKT;DKFZp686J13123	cDNA FLJ54957, highly similar to Transketolase;transketolase isoform 2;cDNA FLJ32530 fis, clone SMINT2000185, highly similar to TRANSKETOLASE;37 kDa protein	P29401;A8K089;B4DE31;B4E022;Q53EM5;B3KSI4;B4DVU1;Q6MZE3;B3KPZ8	TKT_HUMAN;B3KSI4_HUMAN;B3KPZ8_HUMAN	ENSG00000163931	OTTHUMP00000171590;OTTHUMP00000171592;OTTHUMP00000171591;OTTHUMP00000171593	NP_001055;NP_001128527;NP_001128528	PF02779;PF02780;PF00456	Transket_pyr;Transketolase_C;Transketolase_N	Transketolase, pyrimidine binding domain;Transketolase, C-terminal domain;Transketolase, thiamine diphosphate binding domain	GO:0005829;GO:0044424;GO:0044444;GO:0044464	cytosol;intracellular part;cytoplasmic part;cell part	GO:0003824;GO:0004802;GO:0005488;GO:0005509;GO:0005515;GO:0016740;GO:0016744;GO:0043167;GO:0043169;GO:0046872	catalytic activity;transketolase activity;binding;calcium ion binding;protein binding;transferase activity;transferase activity, transferring aldehyde or ketonic groups;ion binding;cation binding;metal ion binding	GO:0008152;GO:0040008;GO:0050789;GO:0065007	metabolic process;regulation of growth;regulation of biological process;biological regulation	hsa:7086	ko00030;ko00710;ko01051	Pentose phosphate pathway;Carbon fixation;Biosynthesis of ansamycins	K00615	5	12	12	12	12	12	12	12	12	12	22.5	22.5	22.5	68.741	631	2.8743e-23	0.39135	0.987557	1.0126	0.33279
66;434;469;486;569	103;104	131;132	38;103	96;139	IPI00419880;IPI00472119;IPI00783817;IPI00738640;IPI00736161	5;5;3;2;1	5;5;3;2;1	5;5;3;2;1	40S ribosomal protein S3a;Putative uncharacterized protein ENSP00000374051	RPS3A;MFTL	40S ribosomal protein S3a;30 kDa protein;Uncharacterized protein ENSP00000374051	P61247;A8K4W0;B2R4D4;Q6NXR8;A6NGM3	RS3A_HUMAN;A6NGM3_HUMAN	ENSG00000145425;ENSG00000178429	OTTHUMP00000175846	NP_000997;XP_001723399;XP_931621;XP_942162	PF01015	Ribosomal_S3Ae	Ribosomal S3Ae family	GO:0005622;GO:0005634;GO:0005730;GO:0005737;GO:0005829;GO:0005840;GO:0015935;GO:0022627;GO:0030529;GO:0032991;GO:0033279;GO:0043226;GO:0043227;GO:0043228;GO:0043229;GO:0043231;GO:0043232;GO:0044422;GO:0044424;GO:0044428;GO:0044444;GO:0044445;GO:0044446;GO:0044464	intracellular;nucleus;nucleolus;cytoplasm;cytosol;ribosome;small ribosomal subunit;cytosolic small ribosomal subunit;ribonucleoprotein complex;macromolecular complex;ribosomal subunit;organelle;membrane-bounded organelle;non-membrane-bounded organelle;intracellular organelle;intracellular membrane-bounded organelle;intracellular non-membrane-bounded organelle;organelle part;intracellular part;nuc…	GO:0003676;GO:0003723;GO:0003735;GO:0005198;GO:0005488;GO:0005515	nucleic acid binding;RNA binding;structural constituent of ribosome;structural molecule activity;binding;protein binding	GO:0006412;GO:0006413;GO:0006414;GO:0006917;GO:0008152;GO:0009058;GO:0009059;GO:0009987;GO:0012502;GO:0016043;GO:0019538;GO:0022607;GO:0022618;GO:0032502;GO:0034621;GO:0034622;GO:0034645;GO:0034960;GO:0034961;GO:0042981;GO:0043065;GO:0043067;GO:0043068;GO:0043170;GO:0043283;GO:0043284;GO:0043933;GO:0044237;GO:0044238;GO:0044249;GO:0044260;GO:0044267;GO:0048518;GO:0048522;GO:0048532;GO:0050789;GO:…	translation;translational initiation;translational elongation;induction of apoptosis;metabolic process;biosynthetic process;macromolecule biosynthetic process;cellular process;induction of programmed cell death;cellular component organization;protein metabolic process;cellular component assembly;ribonucleoprotein complex assembly;developmental process;cellular macromolecular complex subunit organ…	hsa:6189	ko03010	Ribosome	K02984	5	5	5	5	5	5	5	5	5	5	18.6	18.6	18.6	29.945	264	6.7501e-09	0.32211	0.98174	1.0186	0.3271
43;176;196;278;547;805;892	37;38	59	767;883	879	IPI00013808;IPI00759776;IPI00013508;IPI00909239;IPI00845465;IPI00793285;IPI00910616;IPI00032137;IPI00908458;IPI00908776	7;5;5;5;5;5;2;2;2;2	7;5;5;5;5;5;2;2;2;2	6;4;4;4;5;5;1;1;1;1	Alpha-actinin-4;Non-muscle alpha-actinin 4;F-actin cross-linking protein;ACTN1 protein;Alpha-actinin-1;Alpha-actinin cytoskeletal isoform;Non-muscle alpha-actinin-1;cDNA FLJ40884 fis, clone UTERU2000607, highly similar to Alpha-actinin-1;Actinin alpha4 isoform	ACTN4;ACTN1;hCG_22243	Alpha-actinin-4;actinin, alpha 1 isoform a;Alpha-actinin-1;actinin, alpha 1 isoform c;Actinin alpha4 isoform;39 kDa protein	O43707;Q96BG6;A1L0V1;B4DHH3;Q1HE25;P12814;B4DRP5;Q5ZEZ4;B3KUX9;B3V8S3;B4DFY0;Q86TX4;A4K467	ACTN4_HUMAN;A1L0V1_HUMAN;ACTN1_HUMAN;B3KUX9_HUMAN;A4K467_HUMAN	ENSG00000130402;ENSG00000072110	OTTHUMP00000076071;OTTHUMP00000174445;OTTHUMP00000028456;OTTHUMP00000174446	NP_004915;NP_001123476;NP_001093;NP_001123477	PF00307;PF00036;PF08726;PF00435	CH;efhand;efhand_Ca_insen;Spectrin	Calponin homology (CH) domain;EF hand;Ca2+ insensitive EF hand;Spectrin repeat	GO:0001725;GO:0005634;GO:0005730;GO:0005737;GO:0005856;GO:0030863;GO:0031143;GO:0032432;GO:0032991;GO:0042995;GO:0043226;GO:0043227;GO:0043228;GO:0043229;GO:0043231;GO:0043232;GO:0043234;GO:0044422;GO:0044424;GO:0044428;GO:0044430;GO:0044444;GO:0044446;GO:0044448;GO:0044464;GO:0048471;GO:0005912;GO:0005924;GO:0005925;GO:0030018;GO:0030054;GO:0030055;GO:0044425;GO:0044449;GO:0044459	stress fiber;nucleus;nucleolus;cytoplasm;cytoskeleton;cortical cytoskeleton;pseudopodium;actin filament bundle;macromolecular complex;cell projection;organelle;membrane-bounded organelle;non-membrane-bounded organelle;intracellular organelle;intracellular membrane-bounded organelle;intracellular non-membrane-bounded organelle;protein complex;organelle part;intracellular part;nuclear part;cytoskel…	GO:0001882;GO:0003779;GO:0005102;GO:0005178;GO:0005488;GO:0005509;GO:0005515;GO:0008092;GO:0032403;GO:0042802;GO:0042803;GO:0043167;GO:0043169;GO:0046872;GO:0046983;GO:0051015;GO:0017166	nucleoside binding;actin binding;receptor binding;integrin binding;binding;calcium ion binding;protein binding;cytoskeletal protein binding;protein complex binding;identical protein binding;protein homodimerization activity;ion binding;cation binding;metal ion binding;protein dimerization activity;actin filament binding;vinculin binding	GO:0007015;GO:0009987;GO:0022898;GO:0030029;GO:0030036;GO:0030100;GO:0032409;GO:0032411;GO:0032412;GO:0032414;GO:0032415;GO:0032417;GO:0032879;GO:0042981;GO:0043067;GO:0045807;GO:0048518;GO:0048519;GO:0048522;GO:0048523;GO:0048548;GO:0048549;GO:0050789;GO:0050793;GO:0050794;GO:0051017;GO:0051049;GO:0051050;GO:0051128;GO:0051130;GO:0051270;GO:0051271;GO:0051272;GO:0065007;GO:0065009;GO:0007155;GO:…	actin filament organization;cellular process;regulation of transmembrane transporter activity;actin filament-based process;actin cytoskeleton organization;regulation of endocytosis;regulation of transporter activity;positive regulation of transporter activity;regulation of ion transmembrane transporter activity;positive regulation of ion transmembrane transporter activity;regulation of sodium:hyd…	hsa:81;hsa:87	ko04810;ko04510;ko04520;ko04530;ko05322	Regulation of actin cytoskeleton;Focal adhesion;Adherens junction;Tight junction;Systemic lupus erythematosus	K05699	10	7	7	10	7	7	10	6	6	9	9.5	9.5	8	104.85	911	2.8241e-45	0.53542	0.978282	1.0222	0.32376
5;55;74;164;174;181;200;233;321;342;473;525;638;643;697;723;984;989;993;994					IPI00414676;IPI00555614;IPI00455599;IPI00515119;IPI00640129;IPI00746291;IPI00411633;IPI00021954;IPI00555565;IPI00555876;IPI00514027;IPI00555915;IPI00555799	20;9;8;7;6;5;3;2;2;2;2;1;1	20;9;8;7;6;5;3;2;2;2;2;1;1	12;5;2;6;5;4;1;1;0;0;0;1;0	Heat shock protein HSP 90-beta;HSP 84	HSP90AB1;HSP90B;HSPC2;HSPCB	Heat shock protein HSP 90-beta	P08238;A8K3W9;B2R5P0;B4DGL0;B4DMA2;Q6PK50;Q9H6X9	HS90B_HUMAN	ENSG00000096384	OTTHUMP00000016517;OTTHUMP00000016518;OTTHUMP00000016519	NP_031381	PF02518;PF00183	HATPase_c;HSP90	Histidine kinase-, DNA gyrase B-, and HSP90-like ATPase;Hsp90 protein	GO:0005737;GO:0016023;GO:0031410;GO:0031982;GO:0031988;GO:0042470;GO:0043226;GO:0043227;GO:0043229;GO:0043231;GO:0044424;GO:0044444;GO:0044464;GO:0048770	cytoplasm;cytoplasmic membrane-bounded vesicle;cytoplasmic vesicle;vesicle;membrane-bounded vesicle;melanosome;organelle;membrane-bounded organelle;intracellular organelle;intracellular membrane-bounded organelle;intracellular part;cytoplasmic part;cell part;pigment granule	GO:0000166;GO:0005488;GO:0005515;GO:0005524;GO:0017076;GO:0019904;GO:0030234;GO:0030235;GO:0030554;GO:0030911;GO:0032553;GO:0032555;GO:0032559;GO:0051082	nucleotide binding;binding;protein binding;ATP binding;purine nucleotide binding;protein domain specific binding;enzyme regulator activity;nitric-oxide synthase regulator activity;adenyl nucleotide binding;TPR domain binding;ribonucleotide binding;purine ribonucleotide binding;adenyl ribonucleotide binding;unfolded protein binding	GO:0006457;GO:0006950;GO:0006986;GO:0008152;GO:0009607;GO:0009889;GO:0009891;GO:0009893;GO:0009987;GO:0019222;GO:0019538;GO:0031323;GO:0031325;GO:0031326;GO:0031328;GO:0042221;GO:0043170;GO:0044237;GO:0044238;GO:0044260;GO:0044267;GO:0045428;GO:0045429;GO:0048518;GO:0048522;GO:0050789;GO:0050794;GO:0050896;GO:0051171;GO:0051173;GO:0051789;GO:0065007	protein folding;response to stress;response to unfolded protein;metabolic process;response to biotic stimulus;regulation of biosynthetic process;positive regulation of biosynthetic process;positive regulation of metabolic process;cellular process;regulation of metabolic process;protein metabolic process;regulation of cellular metabolic process;positive regulation of cellular metabolic process;reg…	hsa:3326	ko04914;ko04612;ko05215	Progesterone-mediated oocyte maturation;Antigen processing and presentation;Prostate cancer	K04079	13	20	20	24	20	20	24	12	12	14	27.8	27.8	17.8	83.263	724	1.5401e-66	0.50029	0.976849	1.0237	0.32235
17;245;407;536;769;803					IPI00299000;IPI00794875;IPI00807557;IPI00790307;IPI00793498	6;6;5;2;1	6;6;5;2;1	6;6;5;2;1	Proliferation-associated protein 2G4;Cell cycle protein p38-2G4 homolog;ErbB3-binding protein 1;PA2G4 protein	PA2G4;EBP1	Proliferation-associated protein 2G4;41 kDa protein;PA2G4 protein (Fragment)	Q9UQ80;A8K6Y1;Q6PIN5;Q05D08	PA2G4_HUMAN;Q05D08_HUMAN	ENSG00000170515	OTTHUMP00000167979;OTTHUMP00000167980	NP_006182	PF00557	Peptidase_M24	metallopeptidase family M24	GO:0005634;GO:0005737;GO:0030529;GO:0032991;GO:0043226;GO:0043227;GO:0043229;GO:0043231;GO:0044424;GO:0044464	nucleus;cytoplasm;ribonucleoprotein complex;macromolecular complex;organelle;membrane-bounded organelle;intracellular organelle;intracellular membrane-bounded organelle;intracellular part;cell part	GO:0003676;GO:0003677;GO:0003700;GO:0003723;GO:0003824;GO:0004177;GO:0005488;GO:0005515;GO:0008233;GO:0008235;GO:0008237;GO:0008238;GO:0016787;GO:0030528;GO:0070011	nucleic acid binding;DNA binding;transcription factor activity;RNA binding;catalytic activity;aminopeptidase activity;binding;protein binding;peptidase activity;metalloexopeptidase activity;metallopeptidase activity;exopeptidase activity;hydrolase activity;transcription regulator activity;peptidase activity, acting on L-amino acid peptides	GO:0006139;GO:0006350;GO:0006355;GO:0006364;GO:0006396;GO:0006417;GO:0006508;GO:0007050;GO:0008152;GO:0008283;GO:0009058;GO:0009059;GO:0009889;GO:0009890;GO:0009892;GO:0009987;GO:0010468;GO:0010556;GO:0010558;GO:0010605;GO:0010608;GO:0010629;GO:0016070;GO:0016072;GO:0016481;GO:0019219;GO:0019222;GO:0019538;GO:0022402;GO:0031323;GO:0031324;GO:0031326;GO:0032268;GO:0034470;GO:0034645;GO:0034660;GO:…	nucleobase, nucleoside, nucleotide and nucleic acid metabolic process;transcription;regulation of transcription, DNA-dependent;rRNA processing;RNA processing;regulation of translation;proteolysis;cell cycle arrest;metabolic process;cell proliferation;biosynthetic process;macromolecule biosynthetic process;regulation of biosynthetic process;negative regulation of biosynthetic process;negative regu…	hsa:5036				5	6	6	6	6	6	6	6	6	6	19.5	19.5	19.5	43.786	394	9.3158e-14	0.29142	0.968992	1.032	0.31477
283;310;619;825;826;827		128		151	IPI00418169;IPI00455315;IPI00797556;IPI00909509;IPI00334627;IPI00903334	6;6;6;6;4;2	6;6;6;6;4;2	6;6;6;6;4;2	Putative uncharacterized protein DKFZp686P03159;Annexin A2;Annexin-2;Annexin II;Lipocortin II;Calpactin I heavy chain;Chromobindin-8;p36;Protein I;Placental anticoagulant protein IV;cDNA FLJ59138, highly similar to Annexin A2;Putative annexin A2-like protein;Annexin A2 pseudogene 2;Lipocortin II pseudogene	DKFZp686P03159;ANXA2;ANX2;ANX2L4;CAL1H;LPC2D;ANXA2P2;ANX2L2;ANX2P2;LPC2B	annexin A2 isoform 1;Annexin A2;24 kDa protein;cDNA FLJ59138, highly similar to Annexin A2;Putative annexin A2-like protein	Q6N0B3;Q8TBV2;P07355;B4DNH8;A6NMY6	Q6N0B3_HUMAN;ANXA2_HUMAN;B4DNH8_HUMAN;AXA2L_HUMAN	ENSG00000182718;ENSG00000216740	OTTHUMP00000163650;OTTHUMP00000176343;OTTHUMP00000176347;OTTHUMP00000176346	NP_001002858;NP_001002857;NP_001129487;NP_004030	PF00191	Annexin	Annexin	GO:0000267;GO:0005576;GO:0005578;GO:0005604;GO:0005625;GO:0005886;GO:0016020;GO:0016023;GO:0031012;GO:0031410;GO:0031982;GO:0031988;GO:0042470;GO:0043226;GO:0043227;GO:0043229;GO:0043231;GO:0044420;GO:0044421;GO:0044424;GO:0044444;GO:0044464;GO:0048770	cell fraction;extracellular region;proteinaceous extracellular matrix;basement membrane;soluble fraction;plasma membrane;membrane;cytoplasmic membrane-bounded vesicle;extracellular matrix;cytoplasmic vesicle;vesicle;membrane-bounded vesicle;melanosome;organelle;membrane-bounded organelle;intracellular organelle;intracellular membrane-bounded organelle;extracellular matrix part;extracellular regio…	GO:0004857;GO:0004859;GO:0005488;GO:0005509;GO:0005515;GO:0005543;GO:0005544;GO:0008092;GO:0008289;GO:0030234;GO:0043167;GO:0043169;GO:0046872;GO:0055102	enzyme inhibitor activity;phospholipase inhibitor activity;binding;calcium ion binding;protein binding;phospholipid binding;calcium-dependent phospholipid binding;cytoskeletal protein binding;lipid binding;enzyme regulator activity;ion binding;cation binding;metal ion binding;lipase inhibitor activity	GO:0001501;GO:0032502;GO:0048513;GO:0048856	skeletal development;developmental process;organ development;anatomical structure development	hsa:302				6	6	6	9	6	6	9	6	6	9	17.9	17.9	17.9	40.411	357	4.9517e-35	0.51677	0.968898	1.0321	0.31468
277;975					IPI00302740;IPI00217030;IPI00643830;IPI00219894;IPI00478986;IPI00646114	2;2;2;2;1;1	2;2;2;2;1;1	2;2;2;2;1;1	40S ribosomal protein S4, Y isoform 1;40S ribosomal protein S4, X isoform;Single copy abundant mRNA protein;SCR10;Ribosomal protein S4, Y-linked 1;40S ribosomal protein S4, Y isoform 2;Putative uncharacterized protein ENSP00000353784;Putative uncharacterized protein RPS4X	RPS4Y1;RPS4Y;PRO2646;RPS4X;CCG2;RPS4;SCAR;RPS4Y2;RPS4Y2P	40S ribosomal protein S4, Y isoform 1;40S ribosomal protein S4, X isoform;Ribosomal protein S4, Y-linked 1;40S ribosomal protein S4, Y isoform 2;Similar to 40S ribosomal protein S4;Putative uncharacterized protein RPS4X	P22090;A4FU11;A8K9V4;Q53HI6;P62701;B2R491;Q53HV1;Q96IR1;Q496E4;Q8TD47;A6NL17;A6NH36	RS4Y1_HUMAN;RS4X_HUMAN;Q496E4_HUMAN;RS4Y2_HUMAN;A6NL17_HUMAN;A6NH36_HUMAN	ENSG00000129824;ENSG00000198034;ENSG00000157828;ENSG00000186008	OTTHUMP00000034363;OTTHUMP00000023537;OTTHUMP00000034364;OTTHUMP00000034699;OTTHUMP00000023538	NP_000999;XP_001713670;NP_000998;NP_001034656	PF00467;PF00900;PF08071;PF01479	KOW;Ribosomal_S4e;RS4NT;S4	KOW motif;Ribosomal family S4e;RS4NT (NUC023) domain;S4 domain	GO:0005622;GO:0005829;GO:0005840;GO:0005844;GO:0015935;GO:0022627;GO:0030529;GO:0032991;GO:0033279;GO:0043226;GO:0043228;GO:0043229;GO:0043232;GO:0044422;GO:0044424;GO:0044444;GO:0044445;GO:0044446;GO:0044464	intracellular;cytosol;ribosome;polysome;small ribosomal subunit;cytosolic small ribosomal subunit;ribonucleoprotein complex;macromolecular complex;ribosomal subunit;organelle;non-membrane-bounded organelle;intracellular organelle;intracellular non-membrane-bounded organelle;organelle part;intracellular part;cytoplasmic part;cytosolic part;intracellular organelle part;cell part	GO:0003676;GO:0003723;GO:0003735;GO:0005198;GO:0005488;GO:0019843	nucleic acid binding;RNA binding;structural constituent of ribosome;structural molecule activity;binding;rRNA binding	GO:0006412;GO:0006414;GO:0007275;GO:0008152;GO:0009058;GO:0009059;GO:0009987;GO:0019538;GO:0032501;GO:0032502;GO:0034645;GO:0034960;GO:0034961;GO:0043170;GO:0043283;GO:0043284;GO:0044237;GO:0044238;GO:0044249;GO:0044260;GO:0044267;GO:0006417;GO:0008284;GO:0009889;GO:0009891;GO:0009893;GO:0010468;GO:0010556;GO:0010557;GO:0010604;GO:0010608;GO:0019222;GO:0031323;GO:0031325;GO:0031326;GO:0031328;GO:…	translation;translational elongation;multicellular organismal development;metabolic process;biosynthetic process;macromolecule biosynthetic process;cellular process;protein metabolic process;multicellular organismal process;developmental process;cellular macromolecule biosynthetic process;cellular biopolymer metabolic process;cellular biopolymer biosynthetic process;macromolecule metabolic proces…	hsa:100133662;hsa:6192;hsa:6191;hsa:140032	ko03010	Ribosome	K02987	6	2	2	2	2	2	2	2	2	2	7.6	7.6	7.6	29.455	263	0.0017017	0.32252	0.957396	1.0445	0.30352
100;423;851;1009	100	124;125;126;127	61	39;42;57;60	IPI00414860;IPI00477215	4;1	4;1	4;1	60S ribosomal protein L37a	RPL37A	60S ribosomal protein L37a	P61513;Q6FGF5;Q6P4E4	RL37A_HUMAN	ENSG00000197756	OTTHUMP00000164051	NP_000989	PF01780	Ribosomal_L37ae	Ribosomal L37ae protein family	GO:0005622;GO:0005829;GO:0005840;GO:0030529;GO:0032991;GO:0043226;GO:0043228;GO:0043229;GO:0043232;GO:0044424;GO:0044444;GO:0044464	intracellular;cytosol;ribosome;ribonucleoprotein complex;macromolecular complex;organelle;non-membrane-bounded organelle;intracellular organelle;intracellular non-membrane-bounded organelle;intracellular part;cytoplasmic part;cell part	GO:0003735;GO:0005198;GO:0005488;GO:0005515;GO:0008270;GO:0043167;GO:0043169;GO:0046872;GO:0046914	structural constituent of ribosome;structural molecule activity;binding;protein binding;zinc ion binding;ion binding;cation binding;metal ion binding;transition metal ion binding	GO:0006412;GO:0006414;GO:0008152;GO:0009058;GO:0009059;GO:0009987;GO:0019538;GO:0034645;GO:0034960;GO:0034961;GO:0043170;GO:0043283;GO:0043284;GO:0044237;GO:0044238;GO:0044249;GO:0044260;GO:0044267	translation;translational elongation;metabolic process;biosynthetic process;macromolecule biosynthetic process;cellular process;protein metabolic process;cellular macromolecule biosynthetic process;cellular biopolymer metabolic process;cellular biopolymer biosynthetic process;macromolecule metabolic process;biopolymer metabolic process;biopolymer biosynthetic process;cellular metabolic process;pr…	hsa:6168	ko03010	Ribosome	K02921	2	4	4	4	4	4	4	4	4	4	51.1	51.1	51.1	10.275	92	9.5575e-08	0.32257	0.956297	1.0457	0.30248
337;366;383;541		53;54		54;109	IPI00796337;IPI00216689;IPI00012066;IPI00790627;IPI00791223;IPI00470509;IPI00900327;IPI00788837;IPI00027970;IPI00550365;IPI00167750;IPI00101278;IPI00410587;IPI00410586;IPI00795754;IPI00790019;IPI00789448	4;4;4;4;4;4;4;4;2;2;2;2;2;2;1;1;1	4;4;4;4;4;4;4;4;2;2;2;2;2;2;1;1;1	3;3;3;3;3;3;3;3;1;1;1;1;1;1;1;1;1	Poly(RC)-binding protein 2 isoform b variant;Poly(rC)-binding protein 2;Alpha-CP2;cDNA FLJ77432, highly similar to Homo sapiens poly(rC) binding protein 2 (PCBP2), transcript variant 2, mRNA;Poly(RC) binding protein 2, isoform CRA_b;PCBP2 protein;Poly(RC) binding protein 2;Poly(RC) binding protein 2, isoform CRA_a;cDNA FLJ58476, highly similar to Poly(rC)-binding protein 2;cDNA FLJ54752, highly s…	PCBP2;hCG_2017557;PCBP3	poly(rC) binding protein 2 isoform a;Poly(rC)-binding protein 2;poly(rC) binding protein 2 isoform b;poly(rC) binding protein 2 isoform e;poly(rC) binding protein 2 isoform f;poly(rC) binding protein 2 isoform c;cDNA FLJ58339, highly similar to Poly(rC)-bi	Q59HD4;Q6IPF4;Q15366;A8K7X6;Q32Q82;Q68Y55;B4DLC0;B4DXP5;B4DRD7;P57721-1;P57721;A8MX33;Q5MJP6;P57721-5;A8MPS2;P57721-2;P57721-4;P57721-3;A8MQ26	Q59HD4_HUMAN;PCBP2_HUMAN;A8K7X6_HUMAN;Q32Q82_HUMAN;Q68Y55_HUMAN;B4DLC0_HUMAN;B4DRD7_HUMAN;PCBP3_HUMAN;A8MX33_HUMAN	ENSG00000197111;ENSG00000183570	OTTHUMP00000167689;OTTHUMP00000167691;OTTHUMP00000167699;OTTHUMP00000167698;OTTHUMP00000167697;OTTHUMP00000167694;OTTHUMP00000167692;OTTHUMP00000167693;OTTHUMP00000115464;OTTHUMP00000115466;OTTHUMP00000115465;OTTHUMP00000115468;OTTHUMP00000115467;OTTHUMP00000115469	NP_005007;NP_001122383;NP_114366;NP_001122384;NP_001122385;NP_001092090;NP_001122386;NP_065389;NP_001123613	PF00013	KH_1	KH domain	GO:0005634;GO:0005737;GO:0030529;GO:0032991;GO:0043226;GO:0043227;GO:0043229;GO:0043231;GO:0044424;GO:0044464;GO:0005829;GO:0044444	nucleus;cytoplasm;ribonucleoprotein complex;macromolecular complex;organelle;membrane-bounded organelle;intracellular organelle;intracellular membrane-bounded organelle;intracellular part;cell part;cytosol;cytoplasmic part	GO:0003676;GO:0003723;GO:0005488;GO:0003677;GO:0005515	nucleic acid binding;RNA binding;binding;DNA binding;protein binding	GO:0000375;GO:0000377;GO:0000398;GO:0006139;GO:0006396;GO:0006397;GO:0008152;GO:0008380;GO:0009987;GO:0016070;GO:0016071;GO:0034960;GO:0043170;GO:0043283;GO:0044237;GO:0044238;GO:0044260	RNA splicing, via transesterification reactions;RNA splicing, via transesterification reactions with bulged adenosine as nucleophile;nuclear mRNA splicing, via spliceosome;nucleobase, nucleoside, nucleotide and nucleic acid metabolic process;RNA processing;mRNA processing;metabolic process;RNA splicing;cellular process;RNA metabolic process;mRNA metabolic process;cellular biopolymer metabolic pro…	hsa:5094;hsa:54039				17	4	4	6	4	4	6	3	3	4	13.4	13.4	10.4	38.651	366	4.4329e-09	0.42937	0.941531	1.0621	0.28823
75;76;125;183;421;545;554;565;568;614;615;617;618;652;653;847;918;938;978	30;31;32		172;174;303		IPI00007765	19	19	19	Stress-70 protein, mitochondrial;75 kDa glucose-regulated protein;GRP 75;Heat shock 70 kDa protein 9;Peptide-binding protein 74;Mortalin	HSPA9;GRP75;HSPA9B	Stress-70 protein, mitochondrial	P38646;A1XP52;Q2F839;Q8N1C8	GRP75_HUMAN	ENSG00000113013	OTTHUMP00000159494	NP_004125	PF00012	HSP70	Hsp70 protein	GO:0005737;GO:0005739;GO:0009986;GO:0043226;GO:0043227;GO:0043229;GO:0043231;GO:0044424;GO:0044444;GO:0044464	cytoplasm;mitochondrion;cell surface;organelle;membrane-bounded organelle;intracellular organelle;intracellular membrane-bounded organelle;intracellular part;cytoplasmic part;cell part	GO:0000166;GO:0005488;GO:0005515;GO:0005524;GO:0017076;GO:0030554;GO:0032553;GO:0032555;GO:0032559;GO:0051082	nucleotide binding;binding;protein binding;ATP binding;purine nucleotide binding;adenyl nucleotide binding;ribonucleotide binding;purine ribonucleotide binding;adenyl ribonucleotide binding;unfolded protein binding	GO:0006457;GO:0006605;GO:0006611;GO:0006810;GO:0006886;GO:0006913;GO:0006916;GO:0006950;GO:0008152;GO:0009987;GO:0015031;GO:0019538;GO:0042981;GO:0043066;GO:0043067;GO:0043069;GO:0043170;GO:0044237;GO:0044238;GO:0044260;GO:0044267;GO:0045184;GO:0046907;GO:0048519;GO:0048523;GO:0050789;GO:0050793;GO:0050794;GO:0050896;GO:0051093;GO:0051168;GO:0051169;GO:0051234;GO:0051649;GO:0065007	protein folding;protein targeting;protein export from nucleus;transport;intracellular protein transport;nucleocytoplasmic transport;anti-apoptosis;response to stress;metabolic process;cellular process;protein transport;protein metabolic process;regulation of apoptosis;negative regulation of apoptosis;regulation of programmed cell death;negative regulation of programmed cell death;macromolecule me…	hsa:3313			K04043	1	19	19	31	19	19	31	19	19	31	27.2	27.2	27.2	73.68	679	1.0658e-96	0.54063	0.937822	1.0663	0.28475
18;22;29;60;65;104;105;240;308;335;344;477;733;735;742;792;828;863;945;955;986	83	104;105;106;107;108;109	297	478;483;623;631;2582;2601	IPI00333541;IPI00302592;IPI00644576;IPI00909642;IPI00178352;IPI00413958;IPI00798140;IPI00910863;IPI00552416;IPI00552858;IPI00657767;IPI00553169	21;21;21;19;2;2;1;1;1;1;1;1	21;21;21;19;2;2;1;1;1;1;1;1	19;19;19;18;1;1;0;0;1;0;0;1	Filamin-A;Alpha-filamin;Filamin-1;Endothelial actin-binding protein;Actin-binding protein 280;Non-muscle filamin;cDNA FLJ57038, highly similar to Filamin-A;Filamin A	FLNA;FLN;FLN1;XX-FW83128A1.1-010	Isoform 1 of Filamin-A;Isoform 2 of Filamin-A;Filamin A, alpha;Filamin A	P21333-1;P21333;Q5HY55;Q60FE5;P21333-2;Q5HY53;Q60FE6;Q6NXF2;Q8TES4;B4E2F9;Q5HY54;Q86TQ3;Q96C61;B2ZZ80	FLNA_HUMAN;B4E2F9_HUMAN;B2ZZ80_HUMAN	ENSG00000196924	OTTHUMP00000024321;OTTHUMP00000024320;OTTHUMP00000064890	NP_001104026;NP_001447	PF00307;PF00630	CH;Filamin	Calponin homology (CH) domain;Filamin/ABP280 repeat	GO:0005634;GO:0005737;GO:0005802;GO:0005856;GO:0005886;GO:0015629;GO:0016020;GO:0043226;GO:0043227;GO:0043228;GO:0043229;GO:0043231;GO:0043232;GO:0044422;GO:0044424;GO:0044431;GO:0044444;GO:0044446;GO:0044464	nucleus;cytoplasm;trans-Golgi network;cytoskeleton;plasma membrane;actin cytoskeleton;membrane;organelle;membrane-bounded organelle;non-membrane-bounded organelle;intracellular organelle;intracellular membrane-bounded organelle;intracellular non-membrane-bounded organelle;organelle part;intracellular part;Golgi apparatus part;cytoplasmic part;intracellular organelle part;cell part	GO:0001948;GO:0003779;GO:0004871;GO:0005080;GO:0005102;GO:0005488;GO:0005515;GO:0008092;GO:0008134;GO:0017016;GO:0017048;GO:0017160;GO:0019899;GO:0019900;GO:0019901;GO:0031267;GO:0034987;GO:0034988;GO:0034989;GO:0042802;GO:0042803;GO:0046983;GO:0048365;GO:0051015;GO:0051020;GO:0060089	glycoprotein binding;actin binding;signal transducer activity;protein kinase C binding;receptor binding;binding;protein binding;cytoskeletal protein binding;transcription factor binding;Ras GTPase binding;Rho GTPase binding;Ral GTPase binding;enzyme binding;kinase binding;protein kinase binding;small GTPase binding;immunoglobulin receptor binding;Fc-gamma receptor I complex binding;GTP-Ral bindin…	GO:0006810;GO:0007015;GO:0007154;GO:0007165;GO:0007166;GO:0007186;GO:0007187;GO:0007188;GO:0007193;GO:0007194;GO:0007195;GO:0007212;GO:0007242;GO:0008104;GO:0008152;GO:0009889;GO:0009892;GO:0009894;GO:0009895;GO:0009966;GO:0009967;GO:0009987;GO:0010468;GO:0010556;GO:0010605;GO:0010608;GO:0010627;GO:0010740;GO:0016192;GO:0016197;GO:0019219;GO:0019222;GO:0019538;GO:0019932;GO:0019933;GO:0019935;GO:…	transport;actin filament organization;cell communication;signal transduction;cell surface receptor linked signal transduction;G-protein coupled receptor protein signaling pathway;G-protein signaling, coupled to cyclic nucleotide second messenger;G-protein signaling, coupled to cAMP nucleotide second messenger;G-protein signaling, adenylate cyclase inhibiting pathway;negative regulation of adenyla…	hsa:2316	ko04010;ko04510	MAPK signaling pathway;Focal adhesion	K04437	12	21	21	28	21	21	28	19	19	25	10.7	10.7	10	280.74	2647	1.4579e-107	0.41388	0.936505	1.0678	0.28346
3;31;52;57;406;471;876;906;974	61;62	77	29;176	108	IPI00169383;IPI00908661;IPI00909158;IPI00910974;IPI00219568	9;7;4;2;1	9;7;4;2;1	9;7;4;2;1	Phosphoglycerate kinase 1;Primer recognition protein 2;Cell migration-inducing gene 10 protein;cDNA FLJ53125, highly similar to Phosphoglycerate kinase 1 (EC 2.7.2.3)	PGK1;PGKA;MIG10;OK/SW-cl.110	Phosphoglycerate kinase 1;cDNA FLJ53125, highly similar to Phosphoglycerate kinase 1	P00558;A8K4W6;B4DHM5;B4E1H9	PGK1_HUMAN;B4E1H9_HUMAN	ENSG00000102144	OTTHUMP00000023595	NP_000282	PF00162	PGK	Phosphoglycerate kinase	GO:0005737;GO:0044424;GO:0044464	cytoplasm;intracellular part;cell part	GO:0000166;GO:0003824;GO:0004618;GO:0005488;GO:0005524;GO:0016301;GO:0016740;GO:0016772;GO:0016774;GO:0017076;GO:0030554;GO:0032553;GO:0032555;GO:0032559	nucleotide binding;catalytic activity;phosphoglycerate kinase activity;binding;ATP binding;kinase activity;transferase activity;transferase activity, transferring phosphorus-containing groups;phosphotransferase activity, carboxyl group as acceptor;purine nucleotide binding;adenyl nucleotide binding;ribonucleotide binding;purine ribonucleotide binding;adenyl ribonucleotide binding	GO:0005975;GO:0005996;GO:0006006;GO:0006007;GO:0006066;GO:0006091;GO:0006096;GO:0006793;GO:0006796;GO:0008152;GO:0009056;GO:0009057;GO:0009987;GO:0016052;GO:0016310;GO:0019318;GO:0019320;GO:0043170;GO:0044237;GO:0044238;GO:0044248;GO:0044260;GO:0044262;GO:0044265;GO:0044275;GO:0046164;GO:0046365	carbohydrate metabolic process;monosaccharide metabolic process;glucose metabolic process;glucose catabolic process;cellular alcohol metabolic process;generation of precursor metabolites and energy;glycolysis;phosphorus metabolic process;phosphate metabolic process;metabolic process;catabolic process;macromolecule catabolic process;cellular process;carbohydrate catabolic process;phosphorylation;h…	hsa:5230	ko00010;ko00710	Glycolysis / Gluconeogenesis;Carbon fixation	K00927	5	9	10	12	9	10	12	9	10	12	29.7	29.7	29.7	44.614	417	1.813e-49	0.31138	0.933184	1.0716	0.28026
201;323;904;987	80		40		IPI00220834;IPI00871391	4;4	4;4	4;4	ATP-dependent DNA helicase 2 subunit 2;ATP-dependent DNA helicase II 80 kDa subunit;Lupus Ku autoantigen protein p86;86 kDa subunit of Ku antigen;Ku86;Ku80;Thyroid-lupus autoantigen;CTC box-binding factor 85 kDa subunit;Nuclear factor IV;DNA repair protein XRCC5;Putative uncharacterized protein XRCC5	XRCC5;G22P2	ATP-dependent DNA helicase 2 subunit 2;Putative uncharacterized protein XRCC5	P13010;Q53TC2;Q53T09	KU86_HUMAN;Q53T09_HUMAN	ENSG00000079246	OTTHUMP00000164061	NP_066964	PF02735;PF03730;PF03731;PF08785	Ku;Ku_C;Ku_N;Ku_PK_bind	Ku70/Ku80 beta-barrel domain;Ku70/Ku80 C-terminal arm;Ku70/Ku80 N-terminal alpha/beta domain;Ku C terminal domain like	GO:0005634;GO:0005654;GO:0043226;GO:0043227;GO:0043229;GO:0043231;GO:0044422;GO:0044424;GO:0044428;GO:0044446;GO:0044464;GO:0005737	nucleus;nucleoplasm;organelle;membrane-bounded organelle;intracellular organelle;intracellular membrane-bounded organelle;organelle part;intracellular part;nuclear part;intracellular organelle part;cell part;cytoplasm	GO:0000166;GO:0003676;GO:0003677;GO:0003678;GO:0003690;GO:0003824;GO:0004003;GO:0004386;GO:0005488;GO:0005515;GO:0005524;GO:0008022;GO:0008026;GO:0008094;GO:0016462;GO:0016787;GO:0016817;GO:0016818;GO:0016887;GO:0017076;GO:0017111;GO:0030554;GO:0032553;GO:0032555;GO:0032559;GO:0042623;GO:0043566;GO:0070035	nucleotide binding;nucleic acid binding;DNA binding;DNA helicase activity;double-stranded DNA binding;catalytic activity;ATP-dependent DNA helicase activity;helicase activity;binding;protein binding;ATP binding;protein C-terminus binding;ATP-dependent helicase activity;DNA-dependent ATPase activity;pyrophosphatase activity;hydrolase activity;hydrolase activity, acting on acid anhydrides;hydrolase…	GO:0000726;GO:0006139;GO:0006259;GO:0006281;GO:0006302;GO:0006303;GO:0006310;GO:0006950;GO:0006974;GO:0008152;GO:0009987;GO:0015074;GO:0019047;GO:0019059;GO:0022414;GO:0022415;GO:0033554;GO:0034960;GO:0034984;GO:0043170;GO:0043283;GO:0044237;GO:0044238;GO:0044260;GO:0050896;GO:0051716	non-recombinational repair;nucleobase, nucleoside, nucleotide and nucleic acid metabolic process;DNA metabolic process;DNA repair;double-strand break repair;double-strand break repair via nonhomologous end joining;DNA recombination;response to stress;response to DNA damage stimulus;metabolic process;cellular process;DNA integration;provirus integration;initiation of viral infection;reproductive p…	hsa:7520	ko03450	Non-homologous end-joining	K10885	2	4	4	4	4	4	4	4	4	4	5.9	5.9	5.9	82.704	732	1.0936e-05	0.52689	0.922509	1.084	0.27013
198;373;574					IPI00017334;IPI00791634;IPI00793442;IPI00793658;IPI00386679;IPI00909721	3;3;2;2;1;1	3;3;2;2;1;1	3;3;2;2;1;1	Prohibitin;Prohibitin variant;Putative uncharacterized protein PHB	PHB	Prohibitin;Prohibitin variant (Fragment);Putative uncharacterized protein PHB;23 kDa protein	P35232;A8K401;Q6FHP5;Q6PUJ7;Q53FV0;A8MUL1	PHB_HUMAN;Q53FV0_HUMAN;A8MUL1_HUMAN	ENSG00000167085	OTTHUMP00000165764;OTTHUMP00000181999;OTTHUMP00000182000;OTTHUMP00000165766;OTTHUMP00000165767;OTTHUMP00000165765	NP_002625	PF01145	Band_7	SPFH domain / Band 7 family	GO:0005634;GO:0005654;GO:0005739;GO:0005743;GO:0005887;GO:0016020;GO:0016021;GO:0019866;GO:0031090;GO:0031224;GO:0031226;GO:0031966;GO:0043226;GO:0043227;GO:0043229;GO:0043231;GO:0044422;GO:0044424;GO:0044425;GO:0044428;GO:0044429;GO:0044444;GO:0044446;GO:0044459;GO:0044464	nucleus;nucleoplasm;mitochondrion;mitochondrial inner membrane;integral to plasma membrane;membrane;integral to membrane;organelle inner membrane;organelle membrane;intrinsic to membrane;intrinsic to plasma membrane;mitochondrial membrane;organelle;membrane-bounded organelle;intracellular organelle;intracellular membrane-bounded organelle;organelle part;intracellular part;membrane part;nuclear pa…	GO:0005488;GO:0005515;GO:0016563;GO:0016564;GO:0030528	binding;protein binding;transcription activator activity;transcription repressor activity;transcription regulator activity	GO:0006139;GO:0006259;GO:0006260;GO:0006325;GO:0006464;GO:0006476;GO:0006996;GO:0007154;GO:0007165;GO:0008152;GO:0008285;GO:0009058;GO:0009059;GO:0009889;GO:0009890;GO:0009892;GO:0009987;GO:0010468;GO:0010556;GO:0010558;GO:0010605;GO:0010629;GO:0016043;GO:0016481;GO:0016568;GO:0016569;GO:0016570;GO:0016575;GO:0019219;GO:0019222;GO:0019538;GO:0031323;GO:0031324;GO:0032502;GO:0034645;GO:0034960;GO:…	nucleobase, nucleoside, nucleotide and nucleic acid metabolic process;DNA metabolic process;DNA replication;establishment or maintenance of chromatin architecture;protein modification process;protein amino acid deacetylation;organelle organization;cell communication;signal transduction;metabolic process;negative regulation of cell proliferation;biosynthetic process;macromolecule biosynthetic proc…	hsa:5245				6	3	3	4	3	3	4	3	3	4	14.3	14.3	14.3	29.804	272	5.0402e-13	0.36992	0.91659	1.091	0.2645
44;419;680;896;937		121		95	IPI00828189;IPI00411680;IPI00843857	5;5;1	5;5;1	5;5;1	Protein-L-isoaspartate(D-aspartate) O-methyltransferase;Protein-beta-aspartate methyltransferase;Protein L-isoaspartyl/D-aspartyl methyltransferase;L-isoaspartyl protein carboxyl methyltransferase	PCMT1	Isoform 2 of Protein-L-isoaspartate(D-aspartate) O-methyltransferase;Isoform 1 of Protein-L-isoaspartate(D-aspartate) O-methyltransferase	P22061-2;P22061;P22061-1;A8K109	PIMT_HUMAN	ENSG00000120265	OTTHUMP00000017397;OTTHUMP00000017398;OTTHUMP00000017400	NP_005380	PF01135	PCMT	Protein-L-isoaspartate(D-aspartate) O-methyltransferase (PCMT)	GO:0005737;GO:0005783;GO:0043226;GO:0043227;GO:0043229;GO:0043231;GO:0044424;GO:0044444;GO:0044464	cytoplasm;endoplasmic reticulum;organelle;membrane-bounded organelle;intracellular organelle;intracellular membrane-bounded organelle;intracellular part;cytoplasmic part;cell part	GO:0003824;GO:0004719;GO:0005488;GO:0005515;GO:0008168;GO:0008171;GO:0008276;GO:0008757;GO:0016740;GO:0016741;GO:0042802	catalytic activity;protein-L-isoaspartate (D-aspartate) O-methyltransferase activity;binding;protein binding;methyltransferase activity;O-methyltransferase activity;protein methyltransferase activity;S-adenosylmethionine-dependent methyltransferase activity;transferase activity;transferase activity, transferring one-carbon groups;identical protein binding	GO:0006464;GO:0006479;GO:0006730;GO:0008152;GO:0008213;GO:0009987;GO:0019538;GO:0030091;GO:0032259;GO:0043170;GO:0043283;GO:0043412;GO:0043414;GO:0043687;GO:0044237;GO:0044238;GO:0044260;GO:0044267	protein modification process;protein amino acid methylation;one-carbon compound metabolic process;metabolic process;protein amino acid alkylation;cellular process;protein metabolic process;protein repair;methylation;macromolecule metabolic process;biopolymer metabolic process;biopolymer modification;biopolymer methylation;post-translational protein modification;cellular metabolic process;primary …	hsa:5110			K00573	3	5	5	8	5	5	8	5	5	8	31.1	31.1	31.1	24.693	228	1.2938e-31	0.57011	0.907853	1.1015	0.25632
30;142					IPI00011200;IPI00642548	2;2	2;2	2;2	D-3-phosphoglycerate dehydrogenase;Phosphoglycerate dehydrogenase	PHGDH;PGDH3;RP4-683H9.1-002	D-3-phosphoglycerate dehydrogenase;Phosphoglycerate dehydrogenase	O43175;B2RD08;B3KSC3;Q5SZU1;Q8N5M8;Q96RV5;Q96RV6;Q96RV7;Q96RV8;Q96RV9;Q9UMY2;Q9UMY3	SERA_HUMAN;Q5SZU1_HUMAN	ENSG00000092621	OTTHUMP00000013926;OTTHUMP00000013927	NP_006614	PF00389;PF02826	2-Hacid_dh;2-Hacid_dh_C	D-isomer specific 2-hydroxyacid dehydrogenase, catalytic domain;D-isomer specific 2-hydroxyacid dehydrogenase, NAD binding domain	GO:0005576	extracellular region	GO:0003824;GO:0004617;GO:0005488;GO:0009055;GO:0016491;GO:0016614;GO:0016616;GO:0048037;GO:0050662;GO:0051287;GO:0005215	catalytic activity;phosphoglycerate dehydrogenase activity;binding;electron carrier activity;oxidoreductase activity;oxidoreductase activity, acting on CH-OH group of donors;oxidoreductase activity, acting on the CH-OH group of donors, NAD or NADP as acceptor;cofactor binding;coenzyme binding;NAD binding;transporter activity	GO:0006082;GO:0006519;GO:0006520;GO:0006563;GO:0006564;GO:0006807;GO:0007420;GO:0008152;GO:0008652;GO:0009058;GO:0009069;GO:0009070;GO:0009308;GO:0009309;GO:0009987;GO:0019752;GO:0032502;GO:0034641;GO:0044237;GO:0044238;GO:0044249;GO:0044271;GO:0048513;GO:0048856;GO:0055114;GO:0006810;GO:0051234	organic acid metabolic process;cellular amino acid and derivative metabolic process;amino acid metabolic process;L-serine metabolic process;L-serine biosynthetic process;nitrogen compound metabolic process;brain development;metabolic process;amino acid biosynthetic process;biosynthetic process;serine family amino acid metabolic process;serine family amino acid biosynthetic process;cellular amine …	hsa:26227	ko00260	Glycine, serine and threonine metabolism	K00058	2	2	2	4	2	2	4	2	2	4	4.3	4.3	4.3	56.65	533	9.6741e-05	0.63203	0.903261	1.1071	0.25203
37;376					IPI00908949;IPI00329633;IPI00910719;IPI00328082;IPI00892711;IPI00412275	2;2;2;1;1;1	2;2;2;1;1;1	2;2;2;1;1;1	cDNA FLJ53464, highly similar to Threonyl-tRNA synthetase, cytoplasmic (EC 6.1.1.3);Threonyl-tRNA synthetase, cytoplasmic;Threonine--tRNA ligase;cDNA FLJ55705, highly similar to Threonyl-tRNA synthetase, cytoplasmic (EC 6.1.1.3);Probable threonyl-tRNA synthetase 2, cytoplasmic;Threonyl-tRNA synthetase-like protein 2	TARS;TARSL2	cDNA FLJ53464, highly similar to Threonyl-tRNA synthetase, cytoplasmic;Threonyl-tRNA synthetase, cytoplasmic;cDNA FLJ55705, highly similar to Threonyl-tRNA synthetase, cytoplasmic;Isoform 1 of Probable threonyl-tRNA synthetase 2, cytoplasmic;Isoform 2 of P	B4DEG8;P26639;A8K8I1;B2RDX5;B3KTN2;Q53GX7;Q5M7Z9;B4DKZ9;A2RTX5-1;A2RTX5;B2RMP7;A2RTX5-2	B4DEG8_HUMAN;SYTC_HUMAN;B4DKZ9_HUMAN;SYTC2_HUMAN	ENSG00000113407;ENSG00000185418	OTTHUMP00000115851;OTTHUMP00000194834;OTTHUMP00000176838;OTTHUMP00000176839	NP_689508;NP_689547	PF03129;PF02824;PF00587;PF07973	HGTP_anticodon;TGS;tRNA-synt_2b;tRNA_SAD	Anticodon binding domain;TGS domain;tRNA synthetase class II core domain (G, H, P, S and T);Threonyl and Alanyl tRNA synthetase second additional domain	GO:0005737;GO:0044424;GO:0044464	cytoplasm;intracellular part;cell part	GO:0000166;GO:0003824;GO:0004812;GO:0004829;GO:0005488;GO:0005515;GO:0005524;GO:0016874;GO:0016875;GO:0016876;GO:0017076;GO:0030554;GO:0032553;GO:0032555;GO:0032559;GO:0042802;GO:0042803;GO:0046983	nucleotide binding;catalytic activity;aminoacyl-tRNA ligase activity;threonine-tRNA ligase activity;binding;protein binding;ATP binding;ligase activity;ligase activity, forming carbon-oxygen bonds;ligase activity, forming aminoacyl-tRNA and related compounds;purine nucleotide binding;adenyl nucleotide binding;ribonucleotide binding;purine ribonucleotide binding;adenyl ribonucleotide binding;ident…	GO:0006082;GO:0006139;GO:0006399;GO:0006412;GO:0006418;GO:0006435;GO:0006519;GO:0006520;GO:0006807;GO:0008152;GO:0009058;GO:0009059;GO:0009308;GO:0009987;GO:0016070;GO:0019538;GO:0019752;GO:0034641;GO:0034645;GO:0034660;GO:0034960;GO:0034961;GO:0043038;GO:0043039;GO:0043170;GO:0043283;GO:0043284;GO:0044237;GO:0044238;GO:0044249;GO:0044260;GO:0044267	organic acid metabolic process;nucleobase, nucleoside, nucleotide and nucleic acid metabolic process;tRNA metabolic process;translation;tRNA aminoacylation for protein translation;threonyl-tRNA aminoacylation;cellular amino acid and derivative metabolic process;amino acid metabolic process;nitrogen compound metabolic process;metabolic process;biosynthetic process;macromolecule biosynthetic proces…	hsa:6897;hsa:123283	ko00260;ko00970	Glycine, serine and threonine metabolism;Aminoacyl-tRNA biosynthesis	K01868	6	2	2	3	2	2	3	2	2	3	3	3	3	86.86	756	0.0026059	0.57301	0.877039	1.1402	0.22781
1;288;343;346;350;446;662;685;995	106;107;108;109	137;138	94;97;165;169	337;339	IPI00465248;IPI00759806;IPI00013769;IPI00216171;IPI00328587;IPI00909595;IPI00790892	9;6;2;1;1;1;1	9;6;2;1;1;1;1	8;6;2;0;1;0;0	Alpha-enolase;2-phospho-D-glycerate hydro-lyase;Non-neural enolase;Enolase 1;Phosphopyruvate hydratase;C-myc promoter-binding protein;MBP-1;MPB-1;Plasminogen-binding protein	ENO1;ENO1L1;MBPB1;MPB1	Isoform alpha-enolase of Alpha-enolase;Isoform MBP-1 of Alpha-enolase	P06733-1;P06733;A4QMW8;A4UCS8;B2RD59;Q53FT9;Q53HR3;Q96GV1;Q9BT62;Q9UCH6;P06733-2	ENOA_HUMAN	ENSG00000074800	OTTHUMP00000001706	NP_001419	PF00113;PF03952	Enolase_C;Enolase_N	Enolase, C-terminal TIM barrel domain;Enolase, N-terminal domain	GO:0000015;GO:0005634;GO:0005737;GO:0005886;GO:0016020;GO:0032991;GO:0043226;GO:0043227;GO:0043229;GO:0043231;GO:0043234;GO:0044424;GO:0044444;GO:0044445;GO:0044464	phosphopyruvate hydratase complex;nucleus;cytoplasm;plasma membrane;membrane;macromolecular complex;organelle;membrane-bounded organelle;intracellular organelle;intracellular membrane-bounded organelle;protein complex;intracellular part;cytoplasmic part;cytosolic part;cell part	GO:0000287;GO:0003676;GO:0003677;GO:0003700;GO:0003712;GO:0003714;GO:0003824;GO:0004175;GO:0004252;GO:0004634;GO:0005488;GO:0005515;GO:0008134;GO:0008233;GO:0008236;GO:0016564;GO:0016787;GO:0016829;GO:0016835;GO:0016836;GO:0017171;GO:0030528;GO:0043167;GO:0046872;GO:0070011	magnesium ion binding;nucleic acid binding;DNA binding;transcription factor activity;transcription cofactor activity;transcription corepressor activity;catalytic activity;endopeptidase activity;serine-type endopeptidase activity;phosphopyruvate hydratase activity;binding;protein binding;transcription factor binding;peptidase activity;serine-type peptidase activity;transcription repressor activity…	GO:0000122;GO:0001558;GO:0005975;GO:0005996;GO:0006006;GO:0006007;GO:0006066;GO:0006091;GO:0006096;GO:0006139;GO:0006350;GO:0006355;GO:0006357;GO:0008152;GO:0009056;GO:0009057;GO:0009058;GO:0009059;GO:0009889;GO:0009890;GO:0009892;GO:0009987;GO:0010468;GO:0010556;GO:0010558;GO:0010605;GO:0010629;GO:0016052;GO:0016481;GO:0019219;GO:0019222;GO:0019318;GO:0019320;GO:0030308;GO:0031323;GO:0031324;GO:…	negative regulation of transcription from RNA polymerase II promoter;regulation of cell growth;carbohydrate metabolic process;monosaccharide metabolic process;glucose metabolic process;glucose catabolic process;cellular alcohol metabolic process;generation of precursor metabolites and energy;glycolysis;nucleobase, nucleoside, nucleotide and nucleic acid metabolic process;transcription;regulation …	hsa:2023	ko00010	Glycolysis / Gluconeogenesis	K01689	7	9	9	9	9	9	9	8	8	8	26.7	26.7	22.6	47.168	434	2.9516e-85	0.33472	0.875044	1.1428	0.22603
594;671					IPI00215965;IPI00465365;IPI00797148;IPI00909288;IPI00760620;IPI00644968;IPI00478539;IPI00738822;IPI00789127;IPI00879518;IPI00908994;IPI00411329;IPI00796602	2;2;2;2;1;1;1;1;1;1;1;1;1	2;2;2;2;1;1;1;1;1;1;1;1;1	2;2;2;2;1;1;1;1;1;1;1;1;1	Heterogeneous nuclear ribonucleoprotein A1;Helix-destabilizing protein;Single-strand RNA-binding protein;cDNA FLJ51586, moderately similar to Heterogeneous nuclear ribonucleoprotein A1;Putative heterogeneous nuclear ribonucleoprotein A1-like protein 3;cDNA FLJ51587, highly similar to Heterogeneous nuclear ribonucleoprotein A1;Putative uncharacterized protein ENSP00000222956	HNRNPA1;HNRPA1;HNRPA1L3	Isoform A1-B of Heterogeneous nuclear ribonucleoprotein A1;Isoform A1-A of Heterogeneous nuclear ribonucleoprotein A1;Isoform 2 of Heterogeneous nuclear ribonucleoprotein A1;cDNA FLJ51586, moderately similar to Heterogeneous nuclear ribonucleoprotein A1;Si	P09651-1;P09651;P09651-2;A8K4Z8;Q0VAC0;Q3MI39;Q6IPF2;Q9BSM5;P09651-3;B4E0B5;P0C7M2;B4DP35;A6NCA2	ROA1_HUMAN;B4E0B5_HUMAN;RA1L3_HUMAN;B4DP35_HUMAN;A6NCA2_HUMAN	ENSG00000135486;ENSG00000215492;ENSG00000206228	OTTHUMP00000167794;OTTHUMP00000167795;OTTHUMP00000167796;OTTHUMP00000067503;OTTHUMP00000073397;OTTHUMP00000068722;OTTHUMP00000167797	NP_112420;NP_002127;XP_933794;XP_001724226;XP_941883	PF00076	RRM_1	RNA recognition motif. (a.k.a. RRM, RBD, or RNP domain)	GO:0005634;GO:0005654;GO:0005681;GO:0005737;GO:0030529;GO:0030530;GO:0032991;GO:0043226;GO:0043227;GO:0043229;GO:0043231;GO:0044422;GO:0044424;GO:0044428;GO:0044446;GO:0044464	nucleus;nucleoplasm;spliceosome;cytoplasm;ribonucleoprotein complex;heterogeneous nuclear ribonucleoprotein complex;macromolecular complex;organelle;membrane-bounded organelle;intracellular organelle;intracellular membrane-bounded organelle;organelle part;intracellular part;nuclear part;intracellular organelle part;cell part	GO:0000166;GO:0003676;GO:0003677;GO:0003697;GO:0003723;GO:0003727;GO:0005488;GO:0005515;GO:0043566	nucleotide binding;nucleic acid binding;DNA binding;single-stranded DNA binding;RNA binding;single-stranded RNA binding;binding;protein binding;structure-specific DNA binding	GO:0000375;GO:0000377;GO:0000398;GO:0006139;GO:0006396;GO:0006397;GO:0006405;GO:0006810;GO:0006913;GO:0008152;GO:0008380;GO:0009987;GO:0015931;GO:0016070;GO:0016071;GO:0034960;GO:0043170;GO:0043283;GO:0044237;GO:0044238;GO:0044260;GO:0046907;GO:0050657;GO:0050658;GO:0051028;GO:0051168;GO:0051169;GO:0051170;GO:0051234;GO:0051236;GO:0051649	RNA splicing, via transesterification reactions;RNA splicing, via transesterification reactions with bulged adenosine as nucleophile;nuclear mRNA splicing, via spliceosome;nucleobase, nucleoside, nucleotide and nucleic acid metabolic process;RNA processing;mRNA processing;RNA export from nucleus;transport;nucleocytoplasmic transport;metabolic process;RNA splicing;cellular process;nucleobase, nucl…	hsa:3178				13	2	2	4	2	2	4	2	2	4	8.1	8.1	8.1	38.845	372	5.8617e-06	0.52501	0.862813	1.159	0.215
134;763		63		94	IPI00021263;IPI00879359;IPI00789337;IPI00793388;IPI00790689;IPI00903106	2;2;1;1;1;1	2;2;1;1;1;1	2;2;1;1;1;1	14-3-3 protein zeta/delta;Protein kinase C inhibitor protein 1;cDNA, FLJ79516, highly similar to 14-3-3 protein zeta/delta;14-3-3 protein/cytosolic phospholipase A2 protein;Putative uncharacterized protein ENSP00000384953	YWHAZ	14-3-3 protein zeta/delta;28 kDa protein;cDNA, FLJ79516, highly similar to 14-3-3 protein zeta/delta;11 kDa protein;14-3-3 protein/cytosolic phospholipase A2 protein;Putative uncharacterized protein ENSP00000384953	P63104;A8K1N0;B0AZS6;Q2F831;Q6LD62;B5MC29	1433Z_HUMAN;B0AZS6_HUMAN;Q6LD62_HUMAN;B5MC29_HUMAN	ENSG00000164924;ENSG00000217624	OTTHUMP00000165851;OTTHUMP00000165852;OTTHUMP00000165854;OTTHUMP00000165858;OTTHUMP00000165859;OTTHUMP00000165860;OTTHUMP00000178160;OTTHUMP00000178161;OTTHUMP00000178162;OTTHUMP00000178163;OTTHUMP00000178164;OTTHUMP00000019307;OTTHUMP00000165857;OTTHUMP00000165856;OTTHUMP00000165855	NP_001129171;NP_001129172;NP_001129173;NP_001129174;NP_003397;NP_663723	PF00244	14-3-3	14-3-3 protein	GO:0005737;GO:0016023;GO:0031410;GO:0031982;GO:0031988;GO:0042470;GO:0043226;GO:0043227;GO:0043229;GO:0043231;GO:0044424;GO:0044444;GO:0044464;GO:0048770	cytoplasm;cytoplasmic membrane-bounded vesicle;cytoplasmic vesicle;vesicle;membrane-bounded vesicle;melanosome;organelle;membrane-bounded organelle;intracellular organelle;intracellular membrane-bounded organelle;intracellular part;cytoplasmic part;cell part;pigment granule	GO:0005488;GO:0005515;GO:0008134;GO:0019904	binding;protein binding;transcription factor binding;protein domain specific binding	GO:0006916;GO:0007154;GO:0007165;GO:0009987;GO:0042981;GO:0043066;GO:0043067;GO:0043069;GO:0048519;GO:0048523;GO:0050789;GO:0050793;GO:0050794;GO:0051093;GO:0065007	anti-apoptosis;cell communication;signal transduction;cellular process;regulation of apoptosis;negative regulation of apoptosis;regulation of programmed cell death;negative regulation of programmed cell death;negative regulation of biological process;negative regulation of cellular process;regulation of biological process;regulation of developmental process;regulation of cellular process;negative…	hsa:7534	ko04110	Cell cycle	K06630	6	2	2	2	2	2	2	2	2	2	10.6	10.6	10.6	27.745	245	4.7504e-06	0.59479	0.861475	1.1608	0.2138
216;868					IPI00879750;IPI00017964;IPI00878876	2;2;2	2;2;2	2;2;2	Small nuclear ribonucleoprotein Sm D3;snRNP core protein D3;cDNA FLJ51872, highly similar to Small nuclear ribonucleoprotein Sm D3	SNRPD3	19 kDa protein;Small nuclear ribonucleoprotein Sm D3;cDNA FLJ51872, highly similar to Small nuclear ribonucleoprotein Sm D3	P62318;B5BU13;B4DJP7	SMD3_HUMAN;B4DJP7_HUMAN	ENSG00000100028	OTTHUMP00000198383;OTTHUMP00000028926;OTTHUMP00000198379;OTTHUMP00000198382;OTTHUMP00000198380	NP_004166	PF01423	LSM	LSM domain	GO:0005634;GO:0005654;GO:0005681;GO:0005730;GO:0005737;GO:0005829;GO:0030529;GO:0030532;GO:0032991;GO:0043226;GO:0043227;GO:0043228;GO:0043229;GO:0043231;GO:0043232;GO:0044422;GO:0044424;GO:0044428;GO:0044444;GO:0044446;GO:0044464	nucleus;nucleoplasm;spliceosome;nucleolus;cytoplasm;cytosol;ribonucleoprotein complex;small nuclear ribonucleoprotein complex;macromolecular complex;organelle;membrane-bounded organelle;non-membrane-bounded organelle;intracellular organelle;intracellular membrane-bounded organelle;intracellular non-membrane-bounded organelle;organelle part;intracellular part;nuclear part;cytoplasmic part;intracel…	GO:0005488;GO:0005515	binding;protein binding	GO:0000375;GO:0000377;GO:0000387;GO:0000398;GO:0006139;GO:0006396;GO:0006397;GO:0008152;GO:0008380;GO:0009987;GO:0016043;GO:0016070;GO:0016071;GO:0022613;GO:0032502;GO:0034960;GO:0043170;GO:0043283;GO:0044237;GO:0044238;GO:0044260;GO:0048532	RNA splicing, via transesterification reactions;RNA splicing, via transesterification reactions with bulged adenosine as nucleophile;spliceosomal snRNP biogenesis;nuclear mRNA splicing, via spliceosome;nucleobase, nucleoside, nucleotide and nucleic acid metabolic process;RNA processing;mRNA processing;metabolic process;RNA splicing;cellular process;cellular component organization;RNA metabolic pr…	hsa:6634	ko05322	Systemic lupus erythematosus	K11088	3	2	2	3	2	2	3	2	2	3	10.9	10.9	10.9	18.829	175	1.5887e-07	0.45137	0.856898	1.167	0.20971
53;279;551	86;87;88;89;90		277;384;387;389;393		IPI00304596;IPI00644848;IPI00847558;IPI00645010;IPI00645966	3;2;1;1;1	3;2;1;1;1	3;2;1;1;1	Non-POU domain-containing octamer-binding protein;54 kDa nuclear RNA- and DNA-binding protein;p54(nrb);55 kDa nuclear protein;NMT55;DNA-binding p52/p100 complex, 52 kDa subunit	NONO;NRB54	Non-POU domain-containing octamer-binding protein;Protein	Q15233;A8K525	NONO_HUMAN	ENSG00000147140	OTTHUMP00000023506;OTTHUMP00000023507;OTTHUMP00000023508;OTTHUMP00000023513	NP_031389	PF08075;PF00076	NOPS;RRM_1	NOPS (NUC059) domain;RNA recognition motif. (a.k.a. RRM, RBD, or RNP domain)	GO:0005634;GO:0043226;GO:0043227;GO:0043229;GO:0043231;GO:0044424;GO:0044464	nucleus;organelle;membrane-bounded organelle;intracellular organelle;intracellular membrane-bounded organelle;intracellular part;cell part	GO:0000166;GO:0003676;GO:0003677;GO:0003723;GO:0005488;GO:0005515;GO:0042802	nucleotide binding;nucleic acid binding;DNA binding;RNA binding;binding;protein binding;identical protein binding	GO:0006139;GO:0006259;GO:0006281;GO:0006310;GO:0006350;GO:0006355;GO:0006396;GO:0006397;GO:0006950;GO:0006974;GO:0008152;GO:0008380;GO:0009058;GO:0009059;GO:0009889;GO:0009987;GO:0010468;GO:0010556;GO:0016070;GO:0016071;GO:0019219;GO:0019222;GO:0031323;GO:0033554;GO:0034645;GO:0034960;GO:0034961;GO:0034984;GO:0043170;GO:0043283;GO:0043284;GO:0044237;GO:0044238;GO:0044249;GO:0044260;GO:0045449;GO:…	nucleobase, nucleoside, nucleotide and nucleic acid metabolic process;DNA metabolic process;DNA repair;DNA recombination;transcription;regulation of transcription, DNA-dependent;RNA processing;mRNA processing;response to stress;response to DNA damage stimulus;metabolic process;RNA splicing;biosynthetic process;macromolecule biosynthetic process;regulation of biosynthetic process;cellular process;…	hsa:4841				5	3	3	5	3	3	5	3	3	5	8.9	8.9	8.9	54.231	471	4.3866e-08	0.43526	0.855652	1.1687	0.20861
77;80;84;413;437;440;452;706;708;709;745;893;910					IPI00554788;IPI00794267;CON_IPI00311493;IPI00888063;IPI00888393;IPI00888965;IPI00794807;IPI00793702	13;8;4;3;3;3;2;1	12;7;3;3;2;2;2;1	11;6;2;3;2;2;2;1	Keratin, type I cytoskeletal 18;Cytokeratin-18;Keratin-18;Cell proliferation-inducing gene 46 protein	KRT18;CYK18;PIG46	Keratin, type I cytoskeletal 18;18 kDa protein	P05783;B2RA03	K1C18_HUMAN	ENSG00000111057	OTTHUMP00000167632;OTTHUMP00000167633	NP_000215;NP_954657	PF00038	Filament	Intermediate filament protein	GO:0005737;GO:0005815;GO:0005882;GO:0034451;GO:0044422;GO:0044424;GO:0044430;GO:0044444;GO:0044446;GO:0044450;GO:0044464;GO:0045095	cytoplasm;microtubule organizing center;intermediate filament;centriolar satellite;organelle part;intracellular part;cytoskeletal part;cytoplasmic part;intracellular organelle part;microtubule organizing center part;cell part;keratin filament	GO:0005198;GO:0005488;GO:0005515	structural molecule activity;binding;protein binding	GO:0006810;GO:0006886;GO:0006892;GO:0006893;GO:0006915;GO:0007049;GO:0007154;GO:0007165;GO:0007166;GO:0008219;GO:0009653;GO:0009987;GO:0012501;GO:0015031;GO:0016192;GO:0016265;GO:0019221;GO:0032502;GO:0033209;GO:0042981;GO:0043000;GO:0043001;GO:0043066;GO:0043067;GO:0043069;GO:0044419;GO:0045184;GO:0046907;GO:0048193;GO:0048519;GO:0048523;GO:0050789;GO:0050793;GO:0050794;GO:0051093;GO:0051234;GO:…	transport;intracellular protein transport;post-Golgi vesicle-mediated transport;Golgi to plasma membrane transport;apoptosis;cell cycle;cell communication;signal transduction;cell surface receptor linked signal transduction;cell death;anatomical structure morphogenesis;cellular process;programmed cell death;protein transport;vesicle-mediated transport;death;cytokine and chemokine mediated signali…	hsa:3875			K07604	8	13	13	19	12	12	17	11	11	15	28.4	26.7	24.7	48.057	430	1.0886e-50	0.45134	0.837521	1.194	0.19269
39;411	92		107		IPI00873403;IPI00306332;IPI00793696;IPI00791426;IPI00795548	2;2;1;1;1	2;2;1;1;1	2;2;1;1;1	60S ribosomal protein L24;Ribosomal protein L30	RPL24	20 kDa protein;60S ribosomal protein L24;19 kDa protein;13 kDa protein;7 kDa protein	P83731;B2R4Y3	RL24_HUMAN	ENSG00000114391	OTTHUMP00000172089;OTTHUMP00000172090;OTTHUMP00000172094;OTTHUMP00000172093	NP_000977	PF01246	Ribosomal_L24e	Ribosomal protein L24e	GO:0005622;GO:0005829;GO:0005840;GO:0015934;GO:0022625;GO:0030529;GO:0032991;GO:0033279;GO:0043226;GO:0043228;GO:0043229;GO:0043232;GO:0044422;GO:0044424;GO:0044444;GO:0044445;GO:0044446;GO:0044464	intracellular;cytosol;ribosome;large ribosomal subunit;cytosolic large ribosomal subunit;ribonucleoprotein complex;macromolecular complex;ribosomal subunit;organelle;non-membrane-bounded organelle;intracellular organelle;intracellular non-membrane-bounded organelle;organelle part;intracellular part;cytoplasmic part;cytosolic part;intracellular organelle part;cell part	GO:0003676;GO:0003723;GO:0003735;GO:0005198;GO:0005488;GO:0005515	nucleic acid binding;RNA binding;structural constituent of ribosome;structural molecule activity;binding;protein binding	GO:0006412;GO:0006414;GO:0008152;GO:0009058;GO:0009059;GO:0009987;GO:0019538;GO:0034645;GO:0034960;GO:0034961;GO:0043170;GO:0043283;GO:0043284;GO:0044237;GO:0044238;GO:0044249;GO:0044260;GO:0044267	translation;translational elongation;metabolic process;biosynthetic process;macromolecule biosynthetic process;cellular process;protein metabolic process;cellular macromolecule biosynthetic process;cellular biopolymer metabolic process;cellular biopolymer biosynthetic process;macromolecule metabolic process;biopolymer metabolic process;biopolymer biosynthetic process;cellular metabolic process;pr…	hsa:6152	ko03010	Ribosome	K02896	5	2	2	2	2	2	2	2	2	2	13.9	13.9	13.9	19.569	173	5.9823e-05	0.38319	0.824946	1.2122	0.18197
133;242;364;484;891;898;957	71;72;73	90;91	175;328;331	152;156	IPI00219018;IPI00795257;IPI00789134;IPI00788737;IPI00797221;CON_00713814;IPI00795622;IPI00794605;IPI00793922;IPI00888152;IPI00879148	7;6;6;5;4;2;2;2;2;1;1	7;6;6;5;4;2;2;2;2;1;1	7;6;6;5;4;2;2;2;2;1;1	Glyceraldehyde-3-phosphate dehydrogenase;Glyceraldehyde 3-phosphate dehydrogenase	GAPDH;GAPD;CDABP0047;OK/SW-cl.12	Glyceraldehyde-3-phosphate dehydrogenase;32 kDa protein;Glyceraldehyde 3-phosphate dehydrogenase;39 kDa protein;Glyceraldehyde-3-phosphate dehydrogenase	P04406;Q2TSD0;Q53X65;A4UCT1;Q16768;Q5ZEY3;Q0QET7	G3P_HUMAN;A4UCT1_HUMAN;Q0QET7_HUMAN	ENSG00000111640	OTTHUMP00000166331;OTTHUMP00000174430;OTTHUMP00000174431;OTTHUMP00000174432;OTTHUMP00000174434;OTTHUMP00000174433;OTTHUMP00000166332;OTTHUMP00000166334	NP_002037	PF02800;PF00044	Gp_dh_C;Gp_dh_N	Glyceraldehyde 3-phosphate dehydrogenase, C-terminal domain;Glyceraldehyde 3-phosphate dehydrogenase, NAD binding domain	GO:0005737;GO:0016020;GO:0044424;GO:0044464	cytoplasm;membrane;intracellular part;cell part	GO:0003824;GO:0004365;GO:0005488;GO:0005515;GO:0008943;GO:0016491;GO:0016620;GO:0016903;GO:0048037;GO:0050662;GO:0051287	catalytic activity;glyceraldehyde-3-phosphate dehydrogenase (phosphorylating) activity;binding;protein binding;glyceraldehyde-3-phosphate dehydrogenase activity;oxidoreductase activity;oxidoreductase activity, acting on the aldehyde or oxo group of donors, NAD or NADP as acceptor;oxidoreductase activity, acting on the aldehyde or oxo group of donors;cofactor binding;coenzyme binding;NAD binding	GO:0005975;GO:0005996;GO:0006006;GO:0006007;GO:0006066;GO:0006091;GO:0006096;GO:0008152;GO:0009056;GO:0009057;GO:0009987;GO:0016052;GO:0019318;GO:0019320;GO:0043170;GO:0044237;GO:0044238;GO:0044248;GO:0044260;GO:0044262;GO:0044265;GO:0044275;GO:0046164;GO:0046365;GO:0055114	carbohydrate metabolic process;monosaccharide metabolic process;glucose metabolic process;glucose catabolic process;cellular alcohol metabolic process;generation of precursor metabolites and energy;glycolysis;metabolic process;catabolic process;macromolecule catabolic process;cellular process;carbohydrate catabolic process;hexose metabolic process;hexose catabolic process;macromolecule metabolic …	hsa:2597	ko00010;ko05010;ko05040;ko05050	Glycolysis / Gluconeogenesis;Alzheimer's disease;Huntington's disease;Dentatorubropallidoluysian atrophy (DRPLA)	K00134	11	7	7	10	7	7	10	7	7	10	27.8	27.8	27.8	36.053	335	4.3046e-50	0.46647	0.810504	1.2338	0.16985
340;368;731;772;773		135;136		104;255	IPI00465028;IPI00797270;IPI00796633;IPI00383071;IPI00787680;IPI00451401	5;5;5;3;3;1	5;5;5;3;3;1	5;5;5;3;3;1	Triosephosphate isomerase;Triose-phosphate isomerase;cDNA FLJ52069, highly similar to Triosephosphate isomerase (EC 5.3.1.1)	TPI1;TPI	Isoform 1 of Triosephosphate isomerase;cDNA FLJ52069, highly similar to Triosephosphate isomerase;22 kDa protein;Triosephosphate isomerase (Fragment);similar to rcTPI1 isoform 4	P60174-1;P60174;Q53HE2;Q6FHP9;B4DUI5;Q2QD09	TPIS_HUMAN;B4DUI5_HUMAN;Q2QD09_HUMAN	ENSG00000111669	OTTHUMP00000165244;OTTHUMP00000166407;OTTHUMP00000166410;OTTHUMP00000166409	NP_000356;XP_001133949;XP_001133950;XP_001134262;XP_001134264;XP_001725752;XP_001725753	PF00121	TIM	Triosephosphate isomerase	GO:0005829;GO:0044424;GO:0044444;GO:0044464	cytosol;intracellular part;cytoplasmic part;cell part	GO:0003824;GO:0004807;GO:0016853;GO:0016860;GO:0016861	catalytic activity;triose-phosphate isomerase activity;isomerase activity;intramolecular oxidoreductase activity;intramolecular oxidoreductase activity, interconverting aldoses and ketoses	GO:0005975;GO:0005996;GO:0006006;GO:0006007;GO:0006066;GO:0006081;GO:0006082;GO:0006090;GO:0006091;GO:0006094;GO:0006096;GO:0006098;GO:0006139;GO:0006629;GO:0006631;GO:0006633;GO:0006732;GO:0006733;GO:0006739;GO:0006740;GO:0006753;GO:0006766;GO:0006767;GO:0006769;GO:0008152;GO:0008610;GO:0009056;GO:0009057;GO:0009058;GO:0009117;GO:0009987;GO:0016051;GO:0016052;GO:0016053;GO:0019318;GO:0019319;GO:…	carbohydrate metabolic process;monosaccharide metabolic process;glucose metabolic process;glucose catabolic process;cellular alcohol metabolic process;cellular aldehyde metabolic process;organic acid metabolic process;pyruvate metabolic process;generation of precursor metabolites and energy;gluconeogenesis;glycolysis;pentose-phosphate shunt;nucleobase, nucleoside, nucleotide and nucleic acid meta…	hsa:7167;hsa:729708	ko00010;ko00051;ko00031;ko00710	Glycolysis / Gluconeogenesis;Fructose and mannose metabolism;Inositol metabolism;Carbon fixation	K01803	6	5	5	6	5	5	6	5	5	6	17.5	17.5	17.5	30.791	286	2.2795e-35	0.53444	0.798722	1.252	0.16024
534;704;874		92;93		52;92	IPI00872940;IPI00219156;IPI00794121;IPI00794745;IPI00790695	3;3;2;2;1	3;3;2;2;1	3;3;2;2;1	Putative uncharacterized protein RPL30;60S ribosomal protein L30	RPL30	Putative uncharacterized protein RPL30 (Fragment);60S ribosomal protein L30;11 kDa protein;6 kDa protein	A8MYX5;P62888;B2R591	A8MYX5_HUMAN;RL30_HUMAN	ENSG00000156482	OTTHUMP00000178120;OTTHUMP00000178121;OTTHUMP00000178123;OTTHUMP00000178124	NP_000980	PF01248	Ribosomal_L7Ae	Ribosomal protein L7Ae/L30e/S12e/Gadd45 family	GO:0005622;GO:0005737;GO:0005840;GO:0030529;GO:0032991;GO:0043226;GO:0043228;GO:0043229;GO:0043232;GO:0044424;GO:0044444;GO:0044464;GO:0005829;GO:0015934;GO:0022625;GO:0033279;GO:0044422;GO:0044445;GO:0044446	intracellular;cytoplasm;ribosome;ribonucleoprotein complex;macromolecular complex;organelle;non-membrane-bounded organelle;intracellular organelle;intracellular non-membrane-bounded organelle;intracellular part;cytoplasmic part;cell part;cytosol;large ribosomal subunit;cytosolic large ribosomal subunit;ribosomal subunit;organelle part;cytosolic part;intracellular organelle part	GO:0003735;GO:0005198;GO:0003676;GO:0003723;GO:0005488	structural constituent of ribosome;structural molecule activity;nucleic acid binding;RNA binding;binding	GO:0006412;GO:0008152;GO:0009058;GO:0009059;GO:0009987;GO:0019538;GO:0034645;GO:0034960;GO:0034961;GO:0043170;GO:0043283;GO:0043284;GO:0044237;GO:0044238;GO:0044249;GO:0044260;GO:0044267;GO:0006414	translation;metabolic process;biosynthetic process;macromolecule biosynthetic process;cellular process;protein metabolic process;cellular macromolecule biosynthetic process;cellular biopolymer metabolic process;cellular biopolymer biosynthetic process;macromolecule metabolic process;biopolymer metabolic process;biopolymer biosynthetic process;cellular metabolic process;primary metabolic process;c…	hsa:6156	ko03010	Ribosome	K02908	5	3	3	6	3	3	6	3	3	6	31.3	31.3	31.3	12.893	115	1.1939e-21	0.60873	0.796749	1.2551	0.15866
5;146;164;175;200;234;322;525;820;821;984;993;994	94		220		IPI00382470;IPI00784295;IPI00604607;IPI00031523;IPI00910046;IPI00555957	13;13;8;7;5;1	6;6;3;3;3;1	6;6;3;3;3;1	Heat shock protein HSP 90-alpha;HSP 86;Renal carcinoma antigen NY-REN-38;Hsp89-alpha-delta-N;Putative heat shock protein HSP 90-alpha A2;Heat shock 90 kDa protein 1 alpha-like 3	HSP90AA1;HSP90A;HSPC1;HSPCA;HSP90AA2;HSPCAL3	heat shock protein 90kDa alpha (cytosolic), class A member 1 isoform 1;Isoform 1 of Heat shock protein HSP 90-alpha;Hsp89-alpha-delta-N;Putative heat shock protein HSP 90-alpha A2	P07900-2;P07900;B3KPJ9;Q86SX1;P07900-1;A8K500;Q2VPJ6;Q86U12;Q8TBA7;Q96HX7;O75322;Q14568	HS90A_HUMAN;O75322_HUMAN;HS902_HUMAN	ENSG00000080824	OTTHUMP00000028122	NP_001017963;NP_005339	PF02518;PF00183	HATPase_c;HSP90	Histidine kinase-, DNA gyrase B-, and HSP90-like ATPase;Hsp90 protein	GO:0005737;GO:0005829;GO:0016023;GO:0031410;GO:0031982;GO:0031988;GO:0042470;GO:0043226;GO:0043227;GO:0043229;GO:0043231;GO:0044424;GO:0044444;GO:0044464;GO:0048770	cytoplasm;cytosol;cytoplasmic membrane-bounded vesicle;cytoplasmic vesicle;vesicle;membrane-bounded vesicle;melanosome;organelle;membrane-bounded organelle;intracellular organelle;intracellular membrane-bounded organelle;intracellular part;cytoplasmic part;cell part;pigment granule	GO:0000166;GO:0005488;GO:0005515;GO:0005524;GO:0017076;GO:0019904;GO:0030234;GO:0030235;GO:0030554;GO:0030911;GO:0032553;GO:0032555;GO:0032559;GO:0042802;GO:0042803;GO:0046983;GO:0051082	nucleotide binding;binding;protein binding;ATP binding;purine nucleotide binding;protein domain specific binding;enzyme regulator activity;nitric-oxide synthase regulator activity;adenyl nucleotide binding;TPR domain binding;ribonucleotide binding;purine ribonucleotide binding;adenyl ribonucleotide binding;identical protein binding;protein homodimerization activity;protein dimerization activity;u…	GO:0006457;GO:0006461;GO:0006810;GO:0006839;GO:0006950;GO:0006986;GO:0007154;GO:0007165;GO:0008152;GO:0009607;GO:0009889;GO:0009891;GO:0009893;GO:0009987;GO:0016043;GO:0019222;GO:0019538;GO:0022607;GO:0031323;GO:0031325;GO:0031326;GO:0031328;GO:0032502;GO:0034619;GO:0034621;GO:0034622;GO:0042026;GO:0042221;GO:0043170;GO:0043623;GO:0043933;GO:0044237;GO:0044238;GO:0044260;GO:0044267;GO:0045428;GO:…	protein folding;protein complex assembly;transport;mitochondrial transport;response to stress;response to unfolded protein;cell communication;signal transduction;metabolic process;response to biotic stimulus;regulation of biosynthetic process;positive regulation of biosynthetic process;positive regulation of metabolic process;cellular process;cellular component organization;regulation of metaboli…	hsa:3320	ko04914;ko04612;ko05215	Progesterone-mediated oocyte maturation;Antigen processing and presentation;Prostate cancer	K04079	6	13	13	16	6	6	7	6	6	7	14.5	8.2	8.2	98.16	854	2.1287e-52	0.59149	0.795608	1.2569	0.15774
124;430;482;570;623;667;971		151;152		1208;1319	IPI00856116;IPI00856001;IPI00855763;IPI00292009;IPI00383645;IPI00856046;IPI00873173;IPI00645179;IPI00871200;IPI00477680;IPI00166197;IPI00913904	7;7;7;6;5;4;2;1;1;1;1;1	7;7;7;6;5;4;2;1;1;1;1;1	7;7;7;6;5;4;2;1;1;1;1;1	Palladin;Sarcoma antigen NY-SAR-77;SIH002	PALLD;KIAA0992;CGI-151	Isoform 1 of Palladin;Isoform 5 of Palladin;Isoform 3 of Palladin;Isoform 2 of Palladin;Isoform 4 of Palladin;Isoform 7 of Palladin	Q8WX93-1;Q8WX93;Q8WX93-5;Q8WX93-3;Q8WX93-2;B2RTX2;Q4W5A6;Q8WX93-4;B3KTG2;Q7L8P5;Q8WX93-7	PALLD_HUMAN	ENSG00000129116		NP_057165	PF07679	I-set	Immunoglobulin I-set domain	GO:0005634;GO:0005737;GO:0005856;GO:0005884;GO:0043226;GO:0043227;GO:0043228;GO:0043229;GO:0043231;GO:0043232;GO:0044422;GO:0044424;GO:0044430;GO:0044446;GO:0044464	nucleus;cytoplasm;cytoskeleton;actin filament;organelle;membrane-bounded organelle;non-membrane-bounded organelle;intracellular organelle;intracellular membrane-bounded organelle;intracellular non-membrane-bounded organelle;organelle part;intracellular part;cytoskeletal part;intracellular organelle part;cell part	GO:0003779;GO:0005488;GO:0005515;GO:0008092;GO:0042805;GO:0051371;GO:0051393	actin binding;binding;protein binding;cytoskeletal protein binding;actinin binding;muscle alpha-actinin binding;alpha-actinin binding	GO:0006996;GO:0007010;GO:0009987;GO:0016043;GO:0032502;GO:0048532	organelle organization;cytoskeleton organization;cellular process;cellular component organization;developmental process;anatomical structure organization	hsa:23022				12	7	7	10	7	7	10	7	7	10	5.8	5.8	5.8	150.54	1383	2.0217e-35	0.67765	0.782289	1.2783	0.14725
441;849					IPI00000811;IPI00789119;IPI00796198	2;2;1	2;2;1	2;2;1	Proteasome subunit beta type-6;Proteasome delta chain;Macropain delta chain;Multicatalytic endopeptidase complex delta chain;Proteasome subunit Y	PSMB6;LMPY	Proteasome subunit beta type-6;20 kDa protein;12 kDa protein	P28072;Q6IAT9	PSB6_HUMAN	ENSG00000142507	OTTHUMP00000115982;OTTHUMP00000182726;OTTHUMP00000182724;OTTHUMP00000182725	NP_002789	PF00227	Proteasome	Proteasome A-type and B-type	GO:0005634;GO:0005737;GO:0005829;GO:0005839;GO:0032991;GO:0043226;GO:0043227;GO:0043229;GO:0043231;GO:0043234;GO:0044424;GO:0044444;GO:0044464	nucleus;cytoplasm;cytosol;proteasome core complex;macromolecular complex;organelle;membrane-bounded organelle;intracellular organelle;intracellular membrane-bounded organelle;protein complex;intracellular part;cytoplasmic part;cell part	GO:0003824;GO:0004175;GO:0004298;GO:0008233;GO:0016787;GO:0070003;GO:0070011	catalytic activity;endopeptidase activity;threonine-type endopeptidase activity;peptidase activity;hydrolase activity;threonine-type peptidase activity;peptidase activity, acting on L-amino acid peptides	GO:0006508;GO:0006511;GO:0008152;GO:0009056;GO:0009057;GO:0009987;GO:0010498;GO:0019538;GO:0019941;GO:0022402;GO:0030163;GO:0031145;GO:0043085;GO:0043086;GO:0043161;GO:0043170;GO:0043283;GO:0043285;GO:0043632;GO:0044237;GO:0044238;GO:0044248;GO:0044257;GO:0044260;GO:0044265;GO:0044267;GO:0050790;GO:0051340;GO:0051351;GO:0051352;GO:0051436;GO:0051437;GO:0051438;GO:0051439;GO:0051443;GO:0051444;GO:…	proteolysis;ubiquitin-dependent protein catabolic process;metabolic process;catabolic process;macromolecule catabolic process;cellular process;proteasomal protein catabolic process;protein metabolic process;modification-dependent protein catabolic process;cell cycle process;protein catabolic process;anaphase-promoting complex-dependent proteasomal ubiquitin-dependent protein catabolic process;pos…	hsa:5694	ko03050	Proteasome	K02738	3	2	2	2	2	2	2	2	2	2	8.8	8.8	8.8	25.357	239	0.0084182	0.70098	0.780762	1.2808	0.14605
40;103;417;431;474;663;889		74		129	IPI00069750;IPI00100716;IPI00856076;IPI00797595;IPI00855912;IPI00788826	7;7;7;7;7;7	7;7;7;7;7;7	7;7;7;7;7;7	Poly(U)-binding-splicing factor PUF60;60 kDa poly(U)-binding-splicing factor;FUSE-binding protein-interacting repressor;Siah-binding protein 1;Ro-binding protein 1	PUF60;FIR;ROBPI;SIAHBP1	Isoform 1 of Poly(U)-binding-splicing factor PUF60;Isoform 2 of Poly(U)-binding-splicing factor PUF60;Isoform 5 of Poly(U)-binding-splicing factor PUF60;Isoform 3 of Poly(U)-binding-splicing factor PUF60;Isoform 6 of Poly(U)-binding-splicing factor PUF60;I	Q9UHX1-1;Q9UHX1;A8K8K8;Q9UHX1-2;Q9UHX1-5;Q9UHX1-3;Q9UHX1-6;Q9UHX1-4	PUF60_HUMAN	ENSG00000179950	OTTHUMP00000178417;OTTHUMP00000178419;OTTHUMP00000178416;OTTHUMP00000178418	NP_510965;NP_055096;NP_001129505	PF00076	RRM_1	RNA recognition motif. (a.k.a. RRM, RBD, or RNP domain)	GO:0005634;GO:0019907;GO:0030529;GO:0032991;GO:0043226;GO:0043227;GO:0043229;GO:0043231;GO:0043234;GO:0044422;GO:0044424;GO:0044428;GO:0044446;GO:0044464	nucleus;cyclin-dependent protein kinase activating kinase holoenzyme complex;ribonucleoprotein complex;macromolecular complex;organelle;membrane-bounded organelle;intracellular organelle;intracellular membrane-bounded organelle;protein complex;organelle part;intracellular part;nuclear part;intracellular organelle part;cell part	GO:0000166;GO:0003676;GO:0003677;GO:0003723;GO:0005488;GO:0005515	nucleotide binding;nucleic acid binding;DNA binding;RNA binding;binding;protein binding	GO:0006139;GO:0006350;GO:0006355;GO:0006396;GO:0006397;GO:0006915;GO:0008152;GO:0008219;GO:0008380;GO:0009058;GO:0009059;GO:0009889;GO:0009987;GO:0010468;GO:0010556;GO:0012501;GO:0016070;GO:0016071;GO:0016265;GO:0019219;GO:0019222;GO:0031323;GO:0032502;GO:0034645;GO:0034960;GO:0034961;GO:0043170;GO:0043283;GO:0043284;GO:0044237;GO:0044238;GO:0044249;GO:0044260;GO:0045449;GO:0050789;GO:0050794;GO:…	nucleobase, nucleoside, nucleotide and nucleic acid metabolic process;transcription;regulation of transcription, DNA-dependent;RNA processing;mRNA processing;apoptosis;metabolic process;cell death;RNA splicing;biosynthetic process;macromolecule biosynthetic process;regulation of biosynthetic process;cellular process;regulation of gene expression;regulation of macromolecule biosynthetic process;pr…	hsa:22827				6	7	7	9	7	7	9	7	7	9	20.4	20.4	20.4	59.875	559	6.5918e-10	0.5316	0.779545	1.2828	0.14513
137;223;272;575					IPI00655650;IPI00186712;IPI00401819;IPI00787644;IPI00479694;IPI00795435;IPI00902801;IPI00187140;IPI00477550;IPI00607630;IPI00477047;IPI00376121;IPI00797875;IPI00479543;IPI00888055;IPI00889121;IPI00176696;IPI00455847;IPI00739987;IPI00847149	4;4;3;3;3;3;3;2;2;2;2;2;2;1;1;1;1;1;1;1	4;4;3;3;3;3;3;2;2;2;2;2;2;1;1;1;1;1;1;1	4;4;3;3;3;3;3;2;2;2;2;2;2;1;1;1;1;1;1;1	40S ribosomal protein S26;Ribosomal protein 26 (RPS26) pseudogene;Putative uncharacterized protein RPS26 (HCG1745083) (Similar to 40S ribosomal protein S26);Putative 40S ribosomal protein S26-like 1;Ribosomal protein S26	RPS26;RP11-151A6.3-001;LOC285938;hCG_1745083;tcag7.125;RPS26L1	40S ribosomal protein S26;Ribosomal protein 26 (RPS26) pseudogene;Putative uncharacterized protein RPS26;13 kDa protein;hypothetical protein LOC644928;13 kDa protein;10 kDa protein;Putative 40S ribosomal protein S26-like 1;similar to hCG15685;similar to ri	P62854;Q76N56;Q5JVH5;Q75MH1;Q5JNZ5;Q76N57	RS26_HUMAN;Q5JVH5_HUMAN;Q75MH1_HUMAN;RS26L_HUMAN;Q76N57_HUMAN	ENSG00000196656;ENSG00000197728;ENSG00000196933;ENSG00000212829	OTTHUMP00000167968;OTTHUMP00000018641;OTTHUMP00000024467;OTTHUMP00000177701;OTTHUMP00000177947;OTTHUMP00000023521;OTTHUMP00000181536;OTTHUMP00000073589;OTTHUMP00000167969	NP_001020;NP_001087200;XP_001724428;XP_001724487;XP_001725387;NP_001087201;XP_001722202;XP_935165;XP_001722182;XP_934796;XP_944267;XP_001725722;XP_935437;XP_947069;XP_001720205;XP_001720213;XP_001722524	PF01283	Ribosomal_S26e	Ribosomal protein S26e	GO:0005622;GO:0005829;GO:0005840;GO:0015935;GO:0022627;GO:0030529;GO:0032991;GO:0033279;GO:0043226;GO:0043228;GO:0043229;GO:0043232;GO:0044422;GO:0044424;GO:0044444;GO:0044445;GO:0044446;GO:0044464	intracellular;cytosol;ribosome;small ribosomal subunit;cytosolic small ribosomal subunit;ribonucleoprotein complex;macromolecular complex;ribosomal subunit;organelle;non-membrane-bounded organelle;intracellular organelle;intracellular non-membrane-bounded organelle;organelle part;intracellular part;cytoplasmic part;cytosolic part;intracellular organelle part;cell part	GO:0003676;GO:0003723;GO:0003729;GO:0003735;GO:0005198;GO:0005488;GO:0005515	nucleic acid binding;RNA binding;mRNA binding;structural constituent of ribosome;structural molecule activity;binding;protein binding	GO:0006412;GO:0006414;GO:0008152;GO:0009058;GO:0009059;GO:0009892;GO:0009987;GO:0019219;GO:0019222;GO:0019538;GO:0031323;GO:0031324;GO:0033119;GO:0034645;GO:0034960;GO:0034961;GO:0043170;GO:0043283;GO:0043284;GO:0043484;GO:0044237;GO:0044238;GO:0044249;GO:0044260;GO:0044267;GO:0045934;GO:0048519;GO:0048523;GO:0050789;GO:0050794;GO:0051252;GO:0051253;GO:0065007	translation;translational elongation;metabolic process;biosynthetic process;macromolecule biosynthetic process;negative regulation of metabolic process;cellular process;regulation of nucleobase, nucleoside, nucleotide and nucleic acid metabolic process;regulation of metabolic process;protein metabolic process;regulation of cellular metabolic process;negative regulation of cellular metabolic proce…	hsa:6231;hsa:728937	ko03010	Ribosome	K02976	20	4	4	6	4	4	6	4	4	6	45.2	45.2	45.2	13.015	115	7.4124e-11	0.62319	0.778271	1.2849	0.1441
243;573	110;111		210;215		IPI00647915;IPI00550363;IPI00644531	2;2;1	2;2;1	2;2;1	Transgelin-2;SM22-alpha homolog	TAGLN2;KIAA0120;CDABP0035	24 kDa protein;Transgelin-2;21 kDa protein	P37802;Q6FGI1	TAGL2_HUMAN	ENSG00000158710	OTTHUMP00000024408;OTTHUMP00000024407;OTTHUMP00000024409;OTTHUMP00000024410	NP_003555	PF00402;PF00307	Calponin;CH	Calponin family repeat;Calponin homology (CH) domain	GO:0005856;GO:0005886;GO:0016020;GO:0031090;GO:0031965;GO:0043226;GO:0043228;GO:0043229;GO:0043232;GO:0044422;GO:0044424;GO:0044428;GO:0044446;GO:0044464	cytoskeleton;plasma membrane;membrane;organelle membrane;nuclear membrane;organelle;non-membrane-bounded organelle;intracellular organelle;intracellular non-membrane-bounded organelle;organelle part;intracellular part;nuclear part;intracellular organelle part;cell part	GO:0005488;GO:0005515	binding;protein binding	GO:0007517;GO:0032502;GO:0048513;GO:0048856	muscle development;developmental process;organ development;anatomical structure development	hsa:8407				3	2	2	3	2	2	3	2	2	3	16.4	16.4	16.4	24.454	220	0.00065941	0.63268	0.77821	1.285	0.14408
251;414;598;635;655;656;897;951	69;70	86	62;63	163	IPI00217966;IPI00607708;IPI00910754;IPI00908791;IPI00795075;IPI00148061;IPI00888324	8;7;7;6;4;2;1	8;7;7;6;4;2;1	7;6;6;5;3;1;1	L-lactate dehydrogenase A chain;LDH muscle subunit;Renal carcinoma antigen NY-REN-59;Cell proliferation-inducing gene 19 protein;cDNA FLJ54086, moderately similar to L-lactate dehydrogenase A chain (EC 1.1.1.27);cDNA FLJ52549, highly similar to L-lactate dehydrogenase A chain (EC 1.1.1.27);L-lactate dehydrogenase	LDHA;PIG19	Isoform 1 of L-lactate dehydrogenase A chain;Isoform 2 of L-lactate dehydrogenase A chain;L-lactate dehydrogenase A isoform 2;cDNA FLJ52549, highly similar to L-lactate dehydrogenase A chain;L-lactate dehydrogenase	P00338-1;P00338;P00338-2;B4DKQ2;B4DJI1;A8MXQ4;Q9UDE9	LDHA_HUMAN;B4DKQ2_HUMAN;B4DJI1_HUMAN;A8MXQ4_HUMAN	ENSG00000134333	OTTHUMP00000165205;OTTHUMP00000165206;OTTHUMP00000165207	NP_005557;NP_001128711	PF02866;PF00056	Ldh_1_C;Ldh_1_N	lactate/malate dehydrogenase, alpha/beta C-terminal domain;lactate/malate dehydrogenase, NAD binding domain	GO:0005737;GO:0005829;GO:0044424;GO:0044444;GO:0044464	cytoplasm;cytosol;intracellular part;cytoplasmic part;cell part	GO:0003824;GO:0004457;GO:0004459;GO:0005488;GO:0005515;GO:0016491;GO:0016614;GO:0016616	catalytic activity;lactate dehydrogenase activity;L-lactate dehydrogenase activity;binding;protein binding;oxidoreductase activity;oxidoreductase activity, acting on CH-OH group of donors;oxidoreductase activity, acting on the CH-OH group of donors, NAD or NADP as acceptor	GO:0005975;GO:0005996;GO:0006006;GO:0006007;GO:0006066;GO:0006091;GO:0006096;GO:0008152;GO:0009056;GO:0009057;GO:0009987;GO:0016052;GO:0019318;GO:0019320;GO:0019642;GO:0043170;GO:0044237;GO:0044238;GO:0044248;GO:0044260;GO:0044262;GO:0044265;GO:0044275;GO:0046164;GO:0046365;GO:0055114	carbohydrate metabolic process;monosaccharide metabolic process;glucose metabolic process;glucose catabolic process;cellular alcohol metabolic process;generation of precursor metabolites and energy;glycolysis;metabolic process;catabolic process;macromolecule catabolic process;cellular process;carbohydrate catabolic process;hexose metabolic process;hexose catabolic process;anaerobic glycolysis;mac…	hsa:3939	ko00010;ko00620;ko00640;ko00272	Glycolysis / Gluconeogenesis;Pyruvate metabolism;Propanoate metabolism;Cysteine metabolism	K00016	7	8	8	11	8	8	11	7	7	9	23.2	23.2	23.2	36.688	332	3.759e-31	0.6292	0.768226	1.3017	0.13647
401;676;705;760					IPI00021405;IPI00216953;IPI00644087;IPI00216952;IPI00655812;IPI00514204;IPI00910241	4;4;3;3;3;3;1	4;4;3;3;3;3;1	4;4;3;3;3;3;1	Lamin-A/C;70 kDa lamin;Renal carcinoma antigen NY-REN-32;Progerin;Lamin A/C;Rhabdomyosarcoma antigen MU-RMS-40.12	LMNA;LMN1;RP11-54H19.1-004;RP11-54H19.1-003	Isoform A of Lamin-A/C;Isoform ADelta10 of Lamin-A/C;Lamin A/C;Isoform C of Lamin-A/C;Rhabdomyosarcoma antigen MU-RMS-40.12;Lamin A/C	P02545-1;P02545;Q5I6Y4;Q5I6Y6;Q5TCJ2;P02545-3;Q6UYC3;P02545-2;Q5I6Y5;Q5TCJ3;Q8N519;Q3BDU5;Q5TCJ4	LMNA_HUMAN;Q6UYC3_HUMAN;Q3BDU5_HUMAN;Q5TCJ4_HUMAN	ENSG00000160789	OTTHUMP00000015848;OTTHUMP00000015845;OTTHUMP00000015843;OTTHUMP00000015844	NP_733821;NP_733822;NP_005563	PF00038;PF00932	Filament;IF_tail	Intermediate filament protein;Intermediate filament tail domain	GO:0005634;GO:0005737;GO:0005882;GO:0005886;GO:0016020;GO:0043226;GO:0043227;GO:0043229;GO:0043231;GO:0044422;GO:0044424;GO:0044430;GO:0044446;GO:0044464	nucleus;cytoplasm;intermediate filament;plasma membrane;membrane;organelle;membrane-bounded organelle;intracellular organelle;intracellular membrane-bounded organelle;organelle part;intracellular part;cytoskeletal part;intracellular organelle part;cell part	GO:0005198;GO:0005488;GO:0005515	structural molecule activity;binding;protein binding			hsa:4000			K07611	7	4	4	4	4	4	4	4	4	4	7.7	7.7	7.7	74.139	664	2.9515e-13	0.72508	0.742776	1.3463	0.11792
354;591;861					IPI00550021;IPI00651660;IPI00877635;IPI00877787;IPI00889059;IPI00877999	3;3;3;3;2;1	3;3;3;3;2;1	3;3;3;3;2;1	60S ribosomal protein L3;HIV-1 TAR RNA-binding protein B;Putative uncharacterized protein RPL3;RPL3 protein;Ribosomal protein L3, isoform CRA_b	RPL3;OK/SW-cl.32;hCG_2015191	60S ribosomal protein L3;ribosomal protein L3 isoform b;Ribosomal protein L3, isoform CRA_b;Putative uncharacterized protein RPL3;similar to ribosomal protein L3, partial	P39023;B2RDV9;Q96QL0;A6NHB7;B3KS36;B4DN06;Q49AJ9;Q8TBW1;Q9BT63;Q9NY85;B5MCW2	RL3_HUMAN;A6NHB7_HUMAN;Q49AJ9_HUMAN;B5MCW2_HUMAN	ENSG00000100316	OTTHUMP00000028935;OTTHUMP00000199074;OTTHUMP00000199075;OTTHUMP00000199076	NP_000958;NP_001029025;XP_001718487	PF00297	Ribosomal_L3	Ribosomal protein L3	GO:0005622;GO:0005730;GO:0005737;GO:0005829;GO:0005840;GO:0015934;GO:0022625;GO:0030529;GO:0032991;GO:0033279;GO:0043226;GO:0043228;GO:0043229;GO:0043232;GO:0044422;GO:0044424;GO:0044428;GO:0044444;GO:0044445;GO:0044446;GO:0044464	intracellular;nucleolus;cytoplasm;cytosol;ribosome;large ribosomal subunit;cytosolic large ribosomal subunit;ribonucleoprotein complex;macromolecular complex;ribosomal subunit;organelle;non-membrane-bounded organelle;intracellular organelle;intracellular non-membrane-bounded organelle;organelle part;intracellular part;nuclear part;cytoplasmic part;cytosolic part;intracellular organelle part;cell …	GO:0003676;GO:0003723;GO:0003735;GO:0005198;GO:0005488;GO:0005515	nucleic acid binding;RNA binding;structural constituent of ribosome;structural molecule activity;binding;protein binding	GO:0006412;GO:0006414;GO:0008152;GO:0009058;GO:0009059;GO:0009987;GO:0019538;GO:0034645;GO:0034960;GO:0034961;GO:0043170;GO:0043283;GO:0043284;GO:0044237;GO:0044238;GO:0044249;GO:0044260;GO:0044267	translation;translational elongation;metabolic process;biosynthetic process;macromolecule biosynthetic process;cellular process;protein metabolic process;cellular macromolecule biosynthetic process;cellular biopolymer metabolic process;cellular biopolymer biosynthetic process;macromolecule metabolic process;biopolymer metabolic process;biopolymer biosynthetic process;cellular metabolic process;pr…	hsa:6122	ko03010	Ribosome	K02925	6	3	3	3	3	3	3	3	3	3	7.4	7.4	7.4	46.108	403	0.0092571	0.38599	0.737626	1.3557	0.11435
86;625					IPI00000874;IPI00640741;IPI00027350;IPI00909207;IPI00641244	2;2;1;1;1	2;2;1;1;1	2;2;1;1;1	Peroxiredoxin-1;Thioredoxin peroxidase 2;Thioredoxin-dependent peroxide reductase 2;Proliferation-associated gene protein;Natural killer cell-enhancing factor A;Peroxiredoxin-2;Thioredoxin peroxidase 1;Thioredoxin-dependent peroxide reductase 1;Thiol-specific antioxidant protein;PRP;Natural killer cell-enhancing factor B;cDNA FLJ60461, highly similar to Peroxiredoxin-2 (EC 1.11.1.15)	PRDX1;PAGA;PAGB;TDPX2;PRDX2;NKEFB;TDPX1	Peroxiredoxin-1;19 kDa protein;Peroxiredoxin-2;cDNA FLJ60461, highly similar to Peroxiredoxin-2;11 kDa protein	Q06830;B2R4P2;B5BU26;P32119;B4DF70	PRDX1_HUMAN;PRDX2_HUMAN;B4DF70_HUMAN	ENSG00000117450;ENSG00000167815	OTTHUMP00000009234;OTTHUMP00000009235;OTTHUMP00000009237;OTTHUMP00000077857;OTTHUMP00000165823;OTTHUMP00000009236	NP_002565;NP_859047;NP_859048;NP_005800	PF00578;PF10417	AhpC-TSA;1-cysPrx_C	AhpC/TSA family;C-terminal domain of 1-Cys peroxiredoxin	GO:0005634;GO:0005737;GO:0016023;GO:0031410;GO:0031982;GO:0031988;GO:0042470;GO:0043226;GO:0043227;GO:0043229;GO:0043231;GO:0044424;GO:0044444;GO:0044464;GO:0048770	nucleus;cytoplasm;cytoplasmic membrane-bounded vesicle;cytoplasmic vesicle;vesicle;membrane-bounded vesicle;melanosome;organelle;membrane-bounded organelle;intracellular organelle;intracellular membrane-bounded organelle;intracellular part;cytoplasmic part;cell part;pigment granule	GO:0003824;GO:0004601;GO:0005488;GO:0005515;GO:0016209;GO:0016491;GO:0016684;GO:0051920;GO:0008379	catalytic activity;peroxidase activity;binding;protein binding;antioxidant activity;oxidoreductase activity;oxidoreductase activity, acting on peroxide as acceptor;peroxiredoxin activity;thioredoxin peroxidase activity	GO:0000302;GO:0001501;GO:0006800;GO:0006950;GO:0006979;GO:0008152;GO:0008283;GO:0009056;GO:0009987;GO:0019725;GO:0032502;GO:0042221;GO:0042542;GO:0042592;GO:0042743;GO:0042744;GO:0044237;GO:0044248;GO:0045454;GO:0048513;GO:0048856;GO:0050789;GO:0050794;GO:0050896;GO:0055114;GO:0065007;GO:0065008;GO:0006916;GO:0042981;GO:0043066;GO:0043067;GO:0043069;GO:0048519;GO:0048523;GO:0050793;GO:0051093	response to reactive oxygen species;skeletal development;oxygen and reactive oxygen species metabolic process;response to stress;response to oxidative stress;metabolic process;cell proliferation;catabolic process;cellular process;cellular homeostasis;developmental process;response to chemical stimulus;response to hydrogen peroxide;homeostatic process;hydrogen peroxide metabolic process;hydrogen p…	hsa:5052;hsa:7001			K03386	5	2	2	3	2	2	3	2	2	3	11.1	11.1	11.1	22.11	199	1.1755e-05	0.47782	0.729874	1.3701	0.10903
27;334;761;843					IPI00872387;IPI00871827;IPI00871908;IPI00472171;IPI00030179;IPI00794746;IPI00144171;IPI00796861;IPI00386403;IPI00878826;IPI00790291;IPI00793342	4;4;4;4;4;4;3;2;1;1;1;1	4;4;4;4;4;4;3;2;1;1;1;1	4;4;4;4;4;4;3;2;1;1;1;1	Putative uncharacterized protein ENSP00000381447;Putative uncharacterized protein RPL7;60S ribosomal protein L7;WUGSC:H_RG054D04.1 protein	RPL7;WUGSC:H_RG054D04.1	Uncharacterized protein ENSP00000381447 (Fragment);Putative uncharacterized protein RPL7 (Fragment);32 kDa protein;30 kDa protein;60S ribosomal protein L7;Putative uncharacterized protein RPL7;hypothetical protein LOC648000;WUGSC:H_RG054D04.1 protein	A8MY04;A8MVV7;P18124;A8K504;A8MUD9;O95036	A8MY04_HUMAN;A8MVV7_HUMAN;RL7_HUMAN;A8MUD9_HUMAN;O95036_HUMAN	ENSG00000214485;ENSG00000147604	OTTHUMP00000177751;OTTHUMP00000166002;OTTHUMP00000166003;OTTHUMP00000166004;OTTHUMP00000166005;OTTHUMP00000177752	NP_000962;XP_001719100;XP_001722487;XP_948935;XP_001720224;XP_001726030	PF00327;PF08079	Ribosomal_L30;Ribosomal_L30_N	Ribosomal protein L30p/L7e;Ribosomal L30 N-terminal domain	GO:0005622;GO:0005840;GO:0015934;GO:0030529;GO:0032991;GO:0033279;GO:0043226;GO:0043228;GO:0043229;GO:0043232;GO:0044422;GO:0044424;GO:0044444;GO:0044446;GO:0044464;GO:0005829;GO:0022625;GO:0044445	intracellular;ribosome;large ribosomal subunit;ribonucleoprotein complex;macromolecular complex;ribosomal subunit;organelle;non-membrane-bounded organelle;intracellular organelle;intracellular non-membrane-bounded organelle;organelle part;intracellular part;cytoplasmic part;intracellular organelle part;cell part;cytosol;cytosolic large ribosomal subunit;cytosolic part	GO:0003735;GO:0005198;GO:0030528;GO:0003676;GO:0003677;GO:0003723;GO:0003729;GO:0005488;GO:0005515;GO:0042802;GO:0042803;GO:0046983	structural constituent of ribosome;structural molecule activity;transcription regulator activity;nucleic acid binding;DNA binding;RNA binding;mRNA binding;binding;protein binding;identical protein binding;protein homodimerization activity;protein dimerization activity	GO:0006412;GO:0008152;GO:0009058;GO:0009059;GO:0009987;GO:0019538;GO:0034645;GO:0034960;GO:0034961;GO:0043170;GO:0043283;GO:0043284;GO:0044237;GO:0044238;GO:0044249;GO:0044260;GO:0044267;GO:0006139;GO:0006364;GO:0006396;GO:0006414;GO:0016043;GO:0016070;GO:0016072;GO:0022613;GO:0032502;GO:0034470;GO:0034660;GO:0042273;GO:0048532	translation;metabolic process;biosynthetic process;macromolecule biosynthetic process;cellular process;protein metabolic process;cellular macromolecule biosynthetic process;cellular biopolymer metabolic process;cellular biopolymer biosynthetic process;macromolecule metabolic process;biopolymer metabolic process;biopolymer biosynthetic process;cellular metabolic process;primary metabolic process;c…	hsa:6129;hsa:100130892	ko03010	Ribosome	K02937	12	4	4	5	4	4	5	4	4	5	18.3	18.3	18.3	32.418	273	1.8659e-12	0.48072	0.718856	1.3911	0.10171
443;480;651					IPI00478834;IPI00844406;IPI00908538;IPI00554462	3;2;2;1	3;2;2;1	3;2;2;1	Arginine and glutamate-rich protein 1;cDNA FLJ54293	ARGLU1	Isoform 1 of Arginine and glutamate-rich protein 1;Isoform 2 of Arginine and glutamate-rich protein 1;cDNA FLJ54293	Q9NWB6-1;Q9NWB6;Q9NWB6-2;B4E0Y3;B4E3J6	ARGL1_HUMAN;B4E3J6_HUMAN	ENSG00000134884	OTTHUMP00000018683	NP_060481										hsa:55082				4	3	3	5	3	3	5	3	3	5	8.4	8.4	8.4	33.216	273	0.00011341	0.54348	0.715001	1.3986	0.0992
783;930					IPI00604590;IPI00795292;IPI00375531;IPI00012048;IPI00026260;IPI00029091;IPI00790856;IPI00791971;IPI00790982;IPI00797082;IPI00794728;IPI00878780	2;2;2;2;2;1;1;1;1;1;1;1	2;2;2;2;2;1;1;1;1;1;1;1	2;2;2;2;2;1;1;1;1;1;1;1	Nucleoside diphosphate kinase;Nucleoside diphosphate kinase A;Tumor metastatic process-associated protein;Metastasis inhibition factor nm23;nm23-H1;Granzyme A-activated DNase;Nucleoside diphosphate kinase B;nm23-H2;C-myc purine-binding transcription factor PUF;Putative nucleoside diphosphate kinase	NME1-NME2;hCG_2001850;NME1;NDPKA;NM23;NME2;NM23B;NME2P1;nm23-H2	Nucleoside diphosphate kinase;NME1-NME2 protein;non-metastatic cells 1, protein (NM23A) expressed in isoform a;Nucleoside diphosphate kinase A;Nucleoside diphosphate kinase B;Putative nucleoside diphosphate kinase;Nucleoside diphosphate kinase;9 kDa protei	Q32Q12;Q1WM23;Q86XQ2;P15531;Q6FGK3;P22392;Q6FHN3;O60361;A8MWA3;Q6LCT6	Q32Q12_HUMAN;Q1WM23_HUMAN;Q86XQ2_HUMAN;NDKA_HUMAN;NDKB_HUMAN;NDK8_HUMAN;A8MWA3_HUMAN;Q6LCT6_HUMAN	ENSG00000011052;ENSG00000123009	OTTHUMP00000174726;OTTHUMP00000174725;OTTHUMP00000174724;OTTHUMP00000174772;OTTHUMP00000181679;OTTHUMP00000181682;OTTHUMP00000174723;OTTHUMP00000181681;OTTHUMP00000174727;OTTHUMP00000174728;OTTHUMP00000174774;OTTHUMP00000174775;OTTHUMP00000174776;OTTHUMP00000183309;OTTHUMP00000183311;OTTHUMP00000183312;OTTHUMP00000183313;OTTHUMP00000169450;OTTHUMP00000183310;OTTHUMP00000181680;OTTHUMP00000181678;…	NP_001018146;NP_937818;NP_000260;NP_001018147;NP_001018148;NP_001018149;NP_002503	PF00334	NDK	Nucleoside diphosphate kinase	GO:0005634;GO:0005737;GO:0043226;GO:0043227;GO:0043229;GO:0043231;GO:0044424;GO:0044464;GO:0001726;GO:0030027;GO:0042995	nucleus;cytoplasm;organelle;membrane-bounded organelle;intracellular organelle;intracellular membrane-bounded organelle;intracellular part;cell part;ruffle;lamellipodium;cell projection	GO:0000166;GO:0000287;GO:0003824;GO:0004550;GO:0005488;GO:0005524;GO:0016301;GO:0016740;GO:0016772;GO:0016776;GO:0017076;GO:0019205;GO:0030554;GO:0032553;GO:0032555;GO:0032559;GO:0043167;GO:0046872;GO:0003676;GO:0003677;GO:0004518;GO:0004536;GO:0005515;GO:0005525;GO:0016787;GO:0016788;GO:0019001;GO:0032561;GO:0003700;GO:0030528	nucleotide binding;magnesium ion binding;catalytic activity;nucleoside diphosphate kinase activity;binding;ATP binding;kinase activity;transferase activity;transferase activity, transferring phosphorus-containing groups;phosphotransferase activity, phosphate group as acceptor;purine nucleotide binding;nucleobase, nucleoside, nucleotide kinase activity;adenyl nucleotide binding;ribonucleotide bind…	GO:0006139;GO:0006163;GO:0006164;GO:0006183;GO:0006220;GO:0006221;GO:0006228;GO:0006241;GO:0006753;GO:0008152;GO:0009117;GO:0009141;GO:0009142;GO:0009144;GO:0009145;GO:0009147;GO:0009150;GO:0009152;GO:0009165;GO:0009199;GO:0009201;GO:0009205;GO:0009206;GO:0009208;GO:0009209;GO:0009218;GO:0009220;GO:0009259;GO:0009260;GO:0009987;GO:0044237;GO:0044238;GO:0046036;GO:0046039;GO:0046051;GO:0055086;GO:…	nucleobase, nucleoside, nucleotide and nucleic acid metabolic process;purine nucleotide metabolic process;purine nucleotide biosynthetic process;GTP biosynthetic process;pyrimidine nucleotide metabolic process;pyrimidine nucleotide biosynthetic process;UTP biosynthetic process;CTP biosynthetic process;nucleoside phosphate metabolic process;metabolic process;nucleotide metabolic process;nucleoside…	hsa:654364;hsa:4830;hsa:4831	ko00230;ko00240	Purine metabolism;Pyrimidine metabolism	K00940	12	2	2	3	2	2	3	2	2	3	19.9	19.9	19.9	32.642	292	0.00067031	0.58116	0.710732	1.407	0.096458
106;871;895;920					IPI00013452;IPI00909383	4;4	4;4	4;4	Bifunctional aminoacyl-tRNA synthetase;Proliferation-inducing gene 32 protein;Glutamyl-tRNA synthetase;Glutamate--tRNA ligase;Prolyl-tRNA synthetase;Proline--tRNA ligase;cDNA FLJ56021, highly similar to Bifunctional aminoacyl-tRNA synthetase[Includes: Glutamyl-tRNA synthetase (EC 6.1.1.17)	EPRS;GLNS;PARS;QARS;QPRS;PIG32	Bifunctional aminoacyl-tRNA synthetase;cDNA FLJ56021, highly similar to Bifunctional aminoacyl-tRNA synthetase[Includes: Glutamyl-tRNA synthetase (Fragment)	P07814;B4DP50;Q3KQZ8;B4DKX5	SYEP_HUMAN;B4DKX5_HUMAN	ENSG00000136628	OTTHUMP00000035562	NP_004437	PF03129;PF09180;PF00749;PF03950;PF00587;PF00458	HGTP_anticodon;ProRS-C_1;tRNA-synt_1c;tRNA-synt_1c_C;tRNA-synt_2b;WHEP-TRS	Anticodon binding domain;Prolyl-tRNA synthetase, C-terminal;tRNA synthetases class I (E and Q), catalytic domain;tRNA synthetases class I (E and Q), anti-codon binding domain;tRNA synthetase class II core domain (G, H, P, S and T);WHEP-TRS domain	GO:0000267;GO:0005625;GO:0005737;GO:0044424;GO:0044464	cell fraction;soluble fraction;cytoplasm;intracellular part;cell part	GO:0000166;GO:0003824;GO:0004812;GO:0004818;GO:0004827;GO:0005488;GO:0005515;GO:0005524;GO:0016874;GO:0016875;GO:0016876;GO:0017076;GO:0030554;GO:0032553;GO:0032555;GO:0032559	nucleotide binding;catalytic activity;aminoacyl-tRNA ligase activity;glutamate-tRNA ligase activity;proline-tRNA ligase activity;binding;protein binding;ATP binding;ligase activity;ligase activity, forming carbon-oxygen bonds;ligase activity, forming aminoacyl-tRNA and related compounds;purine nucleotide binding;adenyl nucleotide binding;ribonucleotide binding;purine ribonucleotide binding;adenyl…	GO:0006082;GO:0006139;GO:0006399;GO:0006412;GO:0006418;GO:0006424;GO:0006433;GO:0006461;GO:0006519;GO:0006520;GO:0006807;GO:0008152;GO:0009058;GO:0009059;GO:0009308;GO:0009987;GO:0016043;GO:0016070;GO:0019538;GO:0019752;GO:0022607;GO:0032502;GO:0034641;GO:0034645;GO:0034660;GO:0034960;GO:0034961;GO:0043038;GO:0043039;GO:0043170;GO:0043283;GO:0043284;GO:0043933;GO:0044237;GO:0044238;GO:0044249;GO:…	organic acid metabolic process;nucleobase, nucleoside, nucleotide and nucleic acid metabolic process;tRNA metabolic process;translation;tRNA aminoacylation for protein translation;glutamyl-tRNA aminoacylation;prolyl-tRNA aminoacylation;protein complex assembly;cellular amino acid and derivative metabolic process;amino acid metabolic process;nitrogen compound metabolic process;metabolic process;bi…	hsa:2058	ko00251;ko00330;ko00860;ko00970	Glutamate metabolism;Arginine and proline metabolism;Porphyrin and chlorophyll metabolism;Aminoacyl-tRNA biosynthesis	K01881;K01885	2	4	4	5	4	4	5	4	4	5	3	3	3	170.65	1512	0.0015766	0.54178	0.701656	1.4252	0.090772
56;600		45;46		93;427	IPI00896448;IPI00008274;IPI00639931;IPI00643567;IPI00645789;IPI00646869;IPI00644589;IPI00641881;IPI00647351;IPI00644109;IPI00646269;IPI00642414	2;2;2;1;1;1;1;1;1;1;1;1	2;2;2;1;1;1;1;1;1;1;1;1	2;2;2;1;1;1;1;1;1;1;1;1	cDNA, FLJ96836, highly similar to Homo sapiens CAP, adenylate cyclase-associated protein 1 (yeast) (CAP1), mRNA;Adenylyl cyclase-associated protein 1;cDNA FLJ53068, highly similar to Adenylyl cyclase-associated protein 1;CAP, adenylate cyclase-associated protein 1 (Yeast)	CAP1;CAP;RP11-115D7.1-016;RP11-115D7.1-013;RP11-115D7.1-018;RP11-115D7.1-011;RP11-115D7.1-008;RP11-115D7.1-017;RP11-115D7.1-012;RP11-115D7.1-010;RP11-115D7.1-007	adenylyl cyclase-associated protein;Adenylyl cyclase-associated protein 1;Adenylyl cyclase-associated protein;cDNA FLJ53068, highly similar to Adenylyl cyclase-associated protein 1;CAP, adenylate cyclase-associated protein 1;CAP, adenylate cyclase-associat	B2RDY9;B4DI38;B4DNW7;B4DNY3;Q01518;Q5T0S2;B4DNA3;B4DUZ8;Q5T0R8;Q5T0R9;Q5T0R1;Q5T0R2;Q5T0R3;Q5T0R4;Q5T0R5;Q5T0R6;Q5T0R7	B2RDY9_HUMAN;CAP1_HUMAN;B4DNA3_HUMAN;Q5T0R9_HUMAN;Q5T0R1_HUMAN;Q5T0R2_HUMAN;Q5T0R3_HUMAN;Q5T0R4_HUMAN;Q5T0R5_HUMAN;Q5T0R6_HUMAN;Q5T0R7_HUMAN	ENSG00000131236	OTTHUMP00000004820;OTTHUMP00000004821;OTTHUMP00000004822;OTTHUMP00000004823;OTTHUMP00000004824;OTTHUMP00000004825;OTTHUMP00000004831;OTTHUMP00000004835;OTTHUMP00000004833;OTTHUMP00000004829;OTTHUMP00000004827;OTTHUMP00000004832;OTTHUMP00000004830;OTTHUMP00000004834;OTTHUMP00000004826	NP_001099000;NP_006358	PF08603;PF01213	CAP_C;CAP_N	DE Adenylate cyclase associated (CAP) C terminal;Adenylate cyclase associated (CAP) N terminal	GO:0005737;GO:0005856;GO:0005886;GO:0016020;GO:0030863;GO:0030864;GO:0043226;GO:0043228;GO:0043229;GO:0043232;GO:0044422;GO:0044424;GO:0044430;GO:0044444;GO:0044446;GO:0044448;GO:0044464	cytoplasm;cytoskeleton;plasma membrane;membrane;cortical cytoskeleton;cortical actin cytoskeleton;organelle;non-membrane-bounded organelle;intracellular organelle;intracellular non-membrane-bounded organelle;organelle part;intracellular part;cytoskeletal part;cytoplasmic part;intracellular organelle part;cell cortex part;cell part	GO:0003779;GO:0005488;GO:0005515;GO:0008092	actin binding;binding;protein binding;cytoskeletal protein binding	GO:0006996;GO:0007010;GO:0009987;GO:0016043;GO:0032502;GO:0048532;GO:0000902;GO:0001667;GO:0006810;GO:0006897;GO:0006898;GO:0006928;GO:0007154;GO:0007163;GO:0007165;GO:0007190;GO:0009653;GO:0010324;GO:0016044;GO:0016192;GO:0016477;GO:0030029;GO:0030036;GO:0031279;GO:0031281;GO:0032989;GO:0043085;GO:0045761;GO:0045762;GO:0048869;GO:0048870;GO:0050789;GO:0050790;GO:0050794;GO:0051234;GO:0051339;GO:…	organelle organization;cytoskeleton organization;cellular process;cellular component organization;developmental process;anatomical structure organization;cell morphogenesis;ameboidal cell migration;transport;endocytosis;receptor-mediated endocytosis;cell motion;cell communication;establishment or maintenance of cell polarity;signal transduction;activation of adenylate cyclase activity;anatomical …	hsa:10487				12	2	2	2	2	2	2	2	2	2	5.7	5.7	5.7	51.901	475	0.00023862	0.42221	0.687096	1.4554	0.082061
257;924					IPI00220362	2	2	2	10 kDa heat shock protein, mitochondrial;10 kDa chaperonin;CPN10;Early-pregnancy factor	HSPE1	10 kDa heat shock protein, mitochondrial	P61604;Q53X54;Q9UNM1	CH10_HUMAN	ENSG00000115541	OTTHUMP00000163630	NP_002148	PF00166	Cpn10	Chaperonin 10 Kd subunit	GO:0005739;GO:0005759;GO:0043226;GO:0043227;GO:0043229;GO:0043231;GO:0044422;GO:0044424;GO:0044429;GO:0044444;GO:0044446;GO:0044464	mitochondrion;mitochondrial matrix;organelle;membrane-bounded organelle;intracellular organelle;intracellular membrane-bounded organelle;organelle part;intracellular part;mitochondrial part;cytoplasmic part;intracellular organelle part;cell part	GO:0000166;GO:0005488;GO:0005515;GO:0005524;GO:0017076;GO:0030554;GO:0032553;GO:0032555;GO:0032559;GO:0051082;GO:0051087	nucleotide binding;binding;protein binding;ATP binding;purine nucleotide binding;adenyl nucleotide binding;ribonucleotide binding;purine ribonucleotide binding;adenyl ribonucleotide binding;unfolded protein binding;chaperone binding	GO:0006457;GO:0006919;GO:0006950;GO:0006986;GO:0008152;GO:0009607;GO:0009987;GO:0019538;GO:0042221;GO:0042981;GO:0043067;GO:0043085;GO:0043170;GO:0043280;GO:0043281;GO:0044237;GO:0044238;GO:0044260;GO:0044267;GO:0050789;GO:0050790;GO:0050793;GO:0050794;GO:0050896;GO:0051336;GO:0051345;GO:0051789;GO:0052547;GO:0052548;GO:0065007;GO:0065009	protein folding;caspase activation;response to stress;response to unfolded protein;metabolic process;response to biotic stimulus;cellular process;protein metabolic process;response to chemical stimulus;regulation of apoptosis;regulation of programmed cell death;positive regulation of catalytic activity;macromolecule metabolic process;positive regulation of caspase activity;regulation of caspase a…	hsa:3336			K04078	1	2	2	2	2	2	2	2	2	2	23.5	23.5	23.5	10.932	102	6.213e-09	0.46365	0.671141	1.49	0.073031
285;478;564;701;897	74	94	234	164	IPI00219217;IPI00788938;IPI00789173;IPI00554498	5;3;2;1	4;2;2;0	4;2;2;0	L-lactate dehydrogenase B chain;LDH heart subunit;Renal carcinoma antigen NY-REN-46;L-lactate dehydrogenase	LDHB	L-lactate dehydrogenase B chain;L-lactate dehydrogenase	P07195;Q5U077;A8MW50	LDHB_HUMAN;A8MW50_HUMAN	ENSG00000111716	OTTHUMP00000165228;OTTHUMP00000165229;OTTHUMP00000166897;OTTHUMP00000165231	NP_002291	PF02866;PF00056	Ldh_1_C;Ldh_1_N	lactate/malate dehydrogenase, alpha/beta C-terminal domain;lactate/malate dehydrogenase, NAD binding domain	GO:0005737;GO:0044424;GO:0044464	cytoplasm;intracellular part;cell part	GO:0003824;GO:0004457;GO:0004459;GO:0005488;GO:0016491;GO:0016614;GO:0016616	catalytic activity;lactate dehydrogenase activity;L-lactate dehydrogenase activity;binding;oxidoreductase activity;oxidoreductase activity, acting on CH-OH group of donors;oxidoreductase activity, acting on the CH-OH group of donors, NAD or NADP as acceptor	GO:0005975;GO:0005996;GO:0006006;GO:0006007;GO:0006066;GO:0006091;GO:0006096;GO:0008152;GO:0009056;GO:0009057;GO:0009987;GO:0016052;GO:0019318;GO:0019320;GO:0019642;GO:0043170;GO:0044237;GO:0044238;GO:0044248;GO:0044260;GO:0044262;GO:0044265;GO:0044275;GO:0046164;GO:0046365;GO:0055114	carbohydrate metabolic process;monosaccharide metabolic process;glucose metabolic process;glucose catabolic process;cellular alcohol metabolic process;generation of precursor metabolites and energy;glycolysis;metabolic process;catabolic process;macromolecule catabolic process;cellular process;carbohydrate catabolic process;hexose metabolic process;hexose catabolic process;anaerobic glycolysis;mac…	hsa:3945	ko00010;ko00620;ko00640;ko00272	Glycolysis / Gluconeogenesis;Pyruvate metabolism;Propanoate metabolism;Cysteine metabolism	K00016	4	5	5	6	4	4	4	4	4	4	18.9	15.3	15.3	36.638	334	1.0195e-28	0.63863	0.647836	1.5436	0.060941
41;410;519		139		393	IPI00796333;IPI00465439	3;3	3;3	3;3	Fructose-bisphosphate aldolase A;Muscle-type aldolase;Lung cancer antigen NY-LU-1	ALDOA;ALDA	cDNA FLJ56890, highly similar to Fructose-bisphosphate aldolase A;Fructose-bisphosphate aldolase A	B4DXI7;P04075;A4UCS9;A4UCT0;Q6FI10;Q9UCN2	ALDOA_HUMAN	ENSG00000149925	OTTHUMP00000162984;OTTHUMP00000080131;OTTHUMP00000080132;OTTHUMP00000080133;OTTHUMP00000162983	NP_000025;NP_001121089;NP_908930;NP_908932	PF00274	Glycolytic	Fructose-bisphosphate aldolase class-I	GO:0005634;GO:0005737;GO:0005856;GO:0015629;GO:0031674;GO:0043226;GO:0043227;GO:0043228;GO:0043229;GO:0043231;GO:0043232;GO:0044424;GO:0044444;GO:0044449;GO:0044464	nucleus;cytoplasm;cytoskeleton;actin cytoskeleton;I band;organelle;membrane-bounded organelle;non-membrane-bounded organelle;intracellular organelle;intracellular membrane-bounded organelle;intracellular non-membrane-bounded organelle;intracellular part;cytoplasmic part;contractile fiber part;cell part	GO:0003779;GO:0003824;GO:0004332;GO:0005488;GO:0005515;GO:0008092;GO:0015631;GO:0016829;GO:0016830;GO:0016832;GO:0042802	actin binding;catalytic activity;fructose-bisphosphate aldolase activity;binding;protein binding;cytoskeletal protein binding;tubulin binding;lyase activity;carbon-carbon lyase activity;aldehyde-lyase activity;identical protein binding	GO:0003008;GO:0003012;GO:0005975;GO:0005996;GO:0006000;GO:0006006;GO:0006007;GO:0006066;GO:0006091;GO:0006096;GO:0006139;GO:0006163;GO:0006164;GO:0006753;GO:0006754;GO:0006936;GO:0006941;GO:0007015;GO:0008152;GO:0008360;GO:0009056;GO:0009057;GO:0009117;GO:0009141;GO:0009142;GO:0009144;GO:0009145;GO:0009150;GO:0009152;GO:0009165;GO:0009199;GO:0009201;GO:0009205;GO:0009206;GO:0009259;GO:0009260;GO:…	system process;muscle system process;carbohydrate metabolic process;monosaccharide metabolic process;fructose metabolic process;glucose metabolic process;glucose catabolic process;cellular alcohol metabolic process;generation of precursor metabolites and energy;glycolysis;nucleobase, nucleoside, nucleotide and nucleic acid metabolic process;purine nucleotide metabolic process;purine nucleotide bi…	hsa:226	ko00010;ko00030;ko00051;ko00710	Glycolysis / Gluconeogenesis;Pentose phosphate pathway;Fructose and mannose metabolism;Carbon fixation	K01623	2	3	3	3	3	3	3	3	3	3	10.8	10.8	10.8	45.26	418	3.175e-10	0.52521	0.642137	1.5573	0.058174
374;588;730;810	58;59		104;448		IPI00910781;IPI00027497;IPI00908881;IPI00848316;CON_00714446;IPI00556013;IPI00887542	4;4;4;3;1;1;1	4;4;4;3;1;1;1	4;4;4;3;1;1;1	cDNA FLJ53303, highly similar to Glucose-6-phosphate isomerase (EC 5.3.1.9);Glucose-6-phosphate isomerase;Phosphoglucose isomerase;Phosphohexose isomerase;Neuroleukin;Sperm antigen 36;cDNA FLJ53666, highly similar to Glucose-6-phosphate isomerase (EC 5.3.1.9)	GPI	cDNA FLJ56429, highly similar to Glucose-6-phosphate isomerase;Glucose-6-phosphate isomerase;cDNA FLJ53666, highly similar to Glucose-6-phosphate isomerase;Glucose-6-phosphate isomerase	B4DE36;B4DG39;P06744;Q9BRD3;B4DVJ0	B4DE36_HUMAN;G6PI_HUMAN;B4DVJ0_HUMAN	ENSG00000105220	OTTHUMP00000076759	NP_000166	PF00342	PGI	Phosphoglucose isomerase	GO:0005615;GO:0005737;GO:0044421;GO:0044424;GO:0044464	extracellular space;cytoplasm;extracellular region part;intracellular part;cell part	GO:0003824;GO:0004347;GO:0005102;GO:0005125;GO:0005488;GO:0005515;GO:0008083;GO:0016853;GO:0016860;GO:0016861	catalytic activity;glucose-6-phosphate isomerase activity;receptor binding;cytokine activity;binding;protein binding;growth factor activity;isomerase activity;intramolecular oxidoreductase activity;intramolecular oxidoreductase activity, interconverting aldoses and ketoses	GO:0002376;GO:0005975;GO:0005996;GO:0006006;GO:0006007;GO:0006066;GO:0006082;GO:0006090;GO:0006091;GO:0006094;GO:0006096;GO:0006955;GO:0006959;GO:0007599;GO:0008152;GO:0009056;GO:0009057;GO:0009058;GO:0009987;GO:0016051;GO:0016052;GO:0019318;GO:0019319;GO:0019320;GO:0019752;GO:0032501;GO:0032787;GO:0034637;GO:0043170;GO:0044237;GO:0044238;GO:0044248;GO:0044249;GO:0044260;GO:0044262;GO:0044265;GO:…	immune system process;carbohydrate metabolic process;monosaccharide metabolic process;glucose metabolic process;glucose catabolic process;cellular alcohol metabolic process;organic acid metabolic process;pyruvate metabolic process;generation of precursor metabolites and energy;gluconeogenesis;glycolysis;immune response;humoral immune response;hemostasis;metabolic process;catabolic process;macromo…	hsa:2821	ko00010;ko00030;ko00500	Glycolysis / Gluconeogenesis;Pentose phosphate pathway;Starch and sucrose metabolism	K01810	7	4	4	5	4	4	5	4	4	5	9	9	9	64.324	569	1.1838e-14	0.67994	0.637755	1.568	0.056091
230;348					IPI00026202;IPI00472864;IPI00872093;IPI00739109;IPI00847774;IPI00909746;IPI00878506	2;2;2;2;2;2;1	2;2;2;2;2;2;1	2;2;2;2;2;2;1	60S ribosomal protein L18a;cDNA FLJ51501, highly similar to 60S ribosomal protein L18a;cDNA FLJ51502, highly similar to 60S ribosomal protein L18a	RPL18A	60S ribosomal protein L18a;similar to ribosomal protein L18a isoform 1;21 kDa protein;similar to ribosomal protein L18a isoform 2;cDNA FLJ51501, highly similar to 60S ribosomal protein L18a;cDNA FLJ51502, highly similar to 60S ribosomal protein L18a;14 kDa	Q02543;B2R4C0;B4DUV3;Q53HD3;Q76N54;B4DM74;Q32XH3;B4DM94	RL18A_HUMAN;B4DM74_HUMAN;B4DM94_HUMAN	ENSG00000105640;ENSG00000212695	OTTHUMP00000077980;OTTHUMP00000077981;OTTHUMP00000168988;OTTHUMP00000170713	NP_000971;XP_001725558;XP_208281;XP_946928;XP_001725560;XP_939113;XP_950562	PF01775	Ribosomal_L18ae	Ribosomal L18ae protein family	GO:0005622;GO:0005829;GO:0005840;GO:0015934;GO:0022625;GO:0030529;GO:0032991;GO:0033279;GO:0043226;GO:0043228;GO:0043229;GO:0043232;GO:0044422;GO:0044424;GO:0044444;GO:0044445;GO:0044446;GO:0044464	intracellular;cytosol;ribosome;large ribosomal subunit;cytosolic large ribosomal subunit;ribonucleoprotein complex;macromolecular complex;ribosomal subunit;organelle;non-membrane-bounded organelle;intracellular organelle;intracellular non-membrane-bounded organelle;organelle part;intracellular part;cytoplasmic part;cytosolic part;intracellular organelle part;cell part	GO:0003676;GO:0003723;GO:0003735;GO:0005198;GO:0005488;GO:0005515	nucleic acid binding;RNA binding;structural constituent of ribosome;structural molecule activity;binding;protein binding	GO:0006412;GO:0006414;GO:0008152;GO:0009058;GO:0009059;GO:0009987;GO:0019538;GO:0034645;GO:0034960;GO:0034961;GO:0043170;GO:0043283;GO:0043284;GO:0044237;GO:0044238;GO:0044249;GO:0044260;GO:0044267	translation;translational elongation;metabolic process;biosynthetic process;macromolecule biosynthetic process;cellular process;protein metabolic process;cellular macromolecule biosynthetic process;cellular biopolymer metabolic process;cellular biopolymer biosynthetic process;macromolecule metabolic process;biopolymer metabolic process;biopolymer biosynthetic process;cellular metabolic process;pr…	hsa:6142	ko03010	Ribosome	K02882	7	2	2	3	2	2	3	2	2	3	11.4	11.4	11.4	20.762	176	1.9468e-05	0.54354	0.592452	1.6879	0.037265
447;448					IPI00789159;IPI00793523;IPI00794894;IPI00021266;IPI00176755	2;2;2;2;2	2;2;2;2;2	2;2;2;2;2	Putative uncharacterized protein RPL23A;Ribosomal protein L23a, isoform CRA_a;60S ribosomal protein L23a	RPL23A;hCG_1988529	Putative uncharacterized protein RPL23A;Putative uncharacterized protein RPL23A;Protein;60S ribosomal protein L23a;18 kDa protein	A8MUS3;A8MXA8;P62750;B2R5B2	A8MUS3_HUMAN;A8MXA8_HUMAN;RL23A_HUMAN	ENSG00000198242	OTTHUMP00000163539;OTTHUMP00000180870;OTTHUMP00000163538;OTTHUMP00000180871;OTTHUMP00000163537;OTTHUMP00000163536;OTTHUMP00000180869;OTTHUMP00000173434	NP_000975;NP_001087227	PF00276;PF03939	Ribosomal_L23;Ribosomal_L23eN	Ribosomal protein L23;Ribosomal protein L23, N-terminal domain	GO:0005622;GO:0005840;GO:0030529;GO:0032991;GO:0043226;GO:0043228;GO:0043229;GO:0043232;GO:0044424;GO:0044444;GO:0044464;GO:0005829;GO:0015934;GO:0022625;GO:0033279;GO:0044422;GO:0044445;GO:0044446	intracellular;ribosome;ribonucleoprotein complex;macromolecular complex;organelle;non-membrane-bounded organelle;intracellular organelle;intracellular non-membrane-bounded organelle;intracellular part;cytoplasmic part;cell part;cytosol;large ribosomal subunit;cytosolic large ribosomal subunit;ribosomal subunit;organelle part;cytosolic part;intracellular organelle part	GO:0000166;GO:0003676;GO:0003723;GO:0003735;GO:0005198;GO:0005488;GO:0005515;GO:0019843	nucleotide binding;nucleic acid binding;RNA binding;structural constituent of ribosome;structural molecule activity;binding;protein binding;rRNA binding	GO:0006412;GO:0008152;GO:0009058;GO:0009059;GO:0009987;GO:0019538;GO:0034645;GO:0034960;GO:0034961;GO:0043170;GO:0043283;GO:0043284;GO:0044237;GO:0044238;GO:0044249;GO:0044260;GO:0044267;GO:0006414	translation;metabolic process;biosynthetic process;macromolecule biosynthetic process;cellular process;protein metabolic process;cellular macromolecule biosynthetic process;cellular biopolymer metabolic process;cellular biopolymer biosynthetic process;macromolecule metabolic process;biopolymer metabolic process;biopolymer biosynthetic process;cellular metabolic process;primary metabolic process;c…	hsa:6147;hsa:647099	ko03010	Ribosome	K02893	5	2	2	2	2	2	2	2	2	2	8.8	8.8	8.8	21.916	194	3.7166e-11	0.45461	0.48883	2.0457	0.010964
162;867					IPI00291510;IPI00375527;IPI00856084;IPI00644730;IPI00442268;IPI00647813;IPI00795859;IPI00791628;IPI00795143	2;1;1;1;1;1;1;1;1	2;1;1;1;1;1;1;1;1	2;1;1;1;1;1;1;1;1	Inosine-5'-monophosphate dehydrogenase 2;IMPDH-II;IMPD 2;IMP (Inosine monophosphate) dehydrogenase 1;Putative uncharacterized protein IMPDH1;Inosine-5'-monophosphate dehydrogenase 1;IMPDH-I;IMPD 1;cDNA FLJ16255 fis, clone HLUNG2015548, highly similar to INOSINE-5'-MONOPHOSPHATE DEHYDROGENASE 1 (EC 1.1.1.205);IMP dehydrogenase 2;Inosine monophosphate dehydrogenase type II	IMPDH2;IMPD2;IMPDH1;tcag7.1036;IMPD1	Inosine-5'-monophosphate dehydrogenase 2;inosine monophosphate dehydrogenase 1 isoform a;inosine monophosphate dehydrogenase 1 isoform c;Isoform 3 of Inosine-5'-monophosphate dehydrogenase 1;cDNA FLJ16255 fis, clone HLUNG2015548, highly similar to INOSINE-	P12268;A4D0Z6;Q5H9Q6;P20839-1;P20839;B3KRZ3;B3KVM8;B4DE09;B4DNJ7;P20839-3;B3KNP7;Q6ZNB1;P20839-2;Q6QE17;Q6RUP8;Q6RUP9	IMDH2_HUMAN;A4D0Z6_HUMAN;IMDH1_HUMAN;Q6ZNB1_HUMAN;Q6QE17_HUMAN;Q6RUP8_HUMAN	ENSG00000178035;ENSG00000106348	OTTHUMP00000171078;OTTHUMP00000025250;OTTHUMP00000171079;OTTHUMP00000171080;OTTHUMP00000171082	NP_000875;NP_000874;NP_001096075;NP_899066	PF00571;PF00478	CBS;IMPDH	CBS domain pair;IMP dehydrogenase / GMP reductase domain	GO:0005829;GO:0044424;GO:0044444;GO:0044464	cytosol;intracellular part;cytoplasmic part;cell part	GO:0003824;GO:0003938;GO:0005488;GO:0005515;GO:0016491;GO:0016614;GO:0016616;GO:0030955;GO:0031420;GO:0043167;GO:0043169;GO:0046872	catalytic activity;IMP dehydrogenase activity;binding;protein binding;oxidoreductase activity;oxidoreductase activity, acting on CH-OH group of donors;oxidoreductase activity, acting on the CH-OH group of donors, NAD or NADP as acceptor;potassium ion binding;alkali metal ion binding;ion binding;cation binding;metal ion binding	GO:0001775;GO:0002376;GO:0006139;GO:0006163;GO:0006164;GO:0006177;GO:0006753;GO:0008152;GO:0008283;GO:0009117;GO:0009123;GO:0009124;GO:0009126;GO:0009127;GO:0009150;GO:0009152;GO:0009156;GO:0009161;GO:0009165;GO:0009167;GO:0009168;GO:0009259;GO:0009260;GO:0009987;GO:0032943;GO:0044237;GO:0044238;GO:0045321;GO:0046037;GO:0046649;GO:0046651;GO:0055086;GO:0055114;GO:0003008;GO:0007600;GO:0007601;GO:…	cell activation;immune system process;nucleobase, nucleoside, nucleotide and nucleic acid metabolic process;purine nucleotide metabolic process;purine nucleotide biosynthetic process;GMP biosynthetic process;nucleoside phosphate metabolic process;metabolic process;cell proliferation;nucleotide metabolic process;nucleoside monophosphate metabolic process;nucleoside monophosphate biosynthetic proce…	hsa:3615;hsa:3614	ko00230;ko00983	Purine metabolism;Drug metabolism - other enzymes	K00088	9	2	2	2	2	2	2	2	2	2	3.9	3.9	3.9	55.804	514	7.2239e-06	0.94107	0.432451	2.3124	0.0044523
38					CON_00691212	1	1	1			>IPI:CON_00691212.1|SWISS-PROT:Q3SZR3 (Bos taurus) Alpha-1-acid glycoprotein precursor	Q3SZR3																		1	1	1	1	1	1	1	1	1	1	5.9	5.9	5.9	23.182	202	8.9135e-09
927					CON_00697412	1	1	1			>IPI:CON_00697412.1|ENSEMBL:ENSBTAP00000014147 (Bos taurus) 12 kDa protein																			1	1	1	1	1	1	1	1	1	1	13.3	13.3	13.3	11.756	113	6.2982e-39
110;438;540;777;936;992		19;20;38;39;40		77;86;289;500;501	IPI00022434;IPI00745872;CON_00745872;CON_IPI00745872;IPI00908876;IPI00878517;IPI00384697;IPI00216773;IPI00878282	6;6;6;6;5;5;5;4;1	2;2;2;2;1;1;1;1;1	2;2;2;2;1;1;1;1;1	Putative uncharacterized protein ALB;Serum albumin;cDNA FLJ50830, highly similar to Serum albumin;ALB protein	ALB;GIG20;GIG42;PRO0903;PRO1708;PRO2044;PRO2619;PRO2675;UNQ696/PRO1341	Putative uncharacterized protein ALB;Isoform 1 of Serum albumin;>IPI:CON_00745872.2|SWISS-PROT:P02768-1 Tax_Id=9606 Gene_Symbol=ALB Isoform 1 of Serum albumin precursor;>IPI:CON_IPI00745872.2|SWISS-PROT:P02768-1 Tax_Id=9606 Gene_Symbol=ALB Isoform 1 of Ser	A6NBZ8;B2RBS8;B4DPP6;Q56G89;P02768-1;P02768;A8K9P0;B4DPR2;P02768-2;Q8IUK7	A6NBZ8_HUMAN;ALBU_HUMAN;B4DPR2_HUMAN;Q8IUK7_HUMAN	ENSG00000163631	OTTHUMP00000160370;OTTHUMP00000196832	NP_000468	PF00273	Serum_albumin	Serum albumin family	GO:0005576;GO:0005615;GO:0005737;GO:0044421;GO:0044424;GO:0044464;GO:0031093;GO:0031974;GO:0031983;GO:0032991;GO:0043233;GO:0043234;GO:0044422;GO:0044433;GO:0044444;GO:0044446;GO:0060205	extracellular region;extracellular space;cytoplasm;extracellular region part;intracellular part;cell part;platelet alpha granule lumen;membrane-enclosed lumen;vesicle lumen;macromolecular complex;organelle lumen;protein complex;organelle part;cytoplasmic vesicle part;cytoplasmic part;intracellular organelle part;cytoplasmic membrane-bounded vesicle lumen	GO:0003676;GO:0003677;GO:0005488;GO:0005504;GO:0005507;GO:0005515;GO:0008144;GO:0008289;GO:0015643;GO:0016209;GO:0019825;GO:0019842;GO:0030170;GO:0043167;GO:0043169;GO:0046872;GO:0046914;GO:0048037	nucleic acid binding;DNA binding;binding;fatty acid binding;copper ion binding;protein binding;drug binding;lipid binding;toxin binding;antioxidant activity;oxygen binding;vitamin binding;pyridoxal phosphate binding;ion binding;cation binding;metal ion binding;transition metal ion binding;cofactor binding	GO:0006810;GO:0051234;GO:0001897;GO:0001906;GO:0001907;GO:0006950;GO:0007154;GO:0009267;GO:0009605;GO:0009987;GO:0009991;GO:0019836;GO:0031640;GO:0031667;GO:0031668;GO:0031669;GO:0033554;GO:0042594;GO:0042981;GO:0043066;GO:0043067;GO:0043069;GO:0043070;GO:0043072;GO:0044003;GO:0044004;GO:0044419;GO:0048519;GO:0048523;GO:0050789;GO:0050793;GO:0050794;GO:0050896;GO:0051093;GO:0051235;GO:0051651;GO:…	transport;establishment of localization;cytolysis by symbiont of host cells;cell killing;killing by symbiont of host cells;response to stress;cell communication;cellular response to starvation;response to external stimulus;cellular process;response to extracellular stimulus;hemolysis by symbiont of host red blood cells;killing of cells of another organism;response to nutrient levels;cellular resp…	hsa:213				9	6	6	6	2	2	2	2	2	2	8.9	4	4	71.704	627	1.296e-78
999					CON_CASA1	1	1	1			>IPI:CON_CASA1|SWISS-PROT:P02662 Alpha-S1-casein - Bos taurus (Bovine).	P02662																		1	1	1	1	1	1	1	1	1	1	5	5	5	22.975	199	0.0023634
659	20		88		CON_GFP	1	1	1			>IPI:CON_GFP|SWISS-PROT:Q9U6Y5 Green fluorescent protein (GFP-Cter-HisTag)	Q9U6Y5																		1	1	1	1	1	1	1	1	1	1	4.4	4.4	4.4	28.106	249	0.0087093
159;197;209;211;428;439;506;819;835	5	2	472	494	IPI00008359;CON_IPI00008359;CON_00420312;IPI00166205;CON_IPI00166205;CON_00166205;IPI00477227	9;9;5;3;3;3;3	1;1;0;0;0;0;0	1;1;0;0;0;0;0	Keratin, type II cytoskeletal 2 oral;Cytokeratin-2P;Keratin-76;Keratin, type II cytoskeletal 4;Cytokeratin-4;Cytoskeletal 57 kDa keratin	KRT76;KRT2B;KRT2P;Krt4;Krt2-4	Keratin, type II cytoskeletal 2 oral;>IPI:CON_IPI00008359.1|SWISS-PROT:Q01546 Tax_Id=9606 Gene_Symbol=KRT76 Keratin, type II cytoskeletal 2 oral;>IPI:CON_00420312.4|SWISS-PROT:P07744 Tax_Id=10090 Gene_Symbol=Krt4 Keratin, type II cytoskeletal 4	Q01546;B4DRR3;P07744	K22O_HUMAN;K2C4_MOUSE	ENSG00000185069;ENSMUSG00000059668	OTTHUMP00000167600	NP_056932	PF00038	Filament	Intermediate filament protein	GO:0005882;GO:0044422;GO:0044424;GO:0044430;GO:0044446;GO:0044464;GO:0045095	intermediate filament;organelle part;intracellular part;cytoskeletal part;intracellular organelle part;cell part;keratin filament	GO:0005198;GO:0005488;GO:0005515;GO:0046982;GO:0046983	structural molecule activity;binding;protein binding;protein heterodimerization activity;protein dimerization activity	GO:0006996;GO:0007010;GO:0009987;GO:0016043;GO:0032502;GO:0048532;GO:0008285;GO:0009790;GO:0030154;GO:0030855;GO:0042127;GO:0048519;GO:0048523;GO:0048869;GO:0050678;GO:0050680;GO:0050789;GO:0050794;GO:0065007	organelle organization;cytoskeleton organization;cellular process;cellular component organization;developmental process;anatomical structure organization;negative regulation of cell proliferation;embryonic development;cell differentiation;epithelial cell differentiation;regulation of cell proliferation;negative regulation of biological process;negative regulation of cellular process;cellular deve…	hsa:51350;mmu:16682			K07605	7	9	9	9	1	1	1	1	1	1	10.2	1.4	1.4	65.87	638	8.5897e-115
818	21		109		IPI00011694;CON_IPI00011694	1;1	1;1	1;1	Trypsin-1;Trypsin I;Cationic trypsinogen;Serine protease 1;Beta-trypsin;Alpha-trypsin chain 1;Alpha-trypsin chain 2	PRSS1;TRP1;TRY1;TRYP1	Trypsin-1;>IPI:CON_IPI00011694.1|SWISS-PROT:P07477 Tax_Id=9606 Gene_Symbol=PRSS1 Trypsin-1 precursor	P07477;A1A508;A6XGL3;B2R5I5;Q45KI0;Q53ZF3;Q53ZV8;Q53ZX7;Q53ZX8;Q53ZX9;Q7Z445;Q7Z5P3;Q7Z5Y9;Q86W17;Q86W18;Q86W19;Q86W20	TRY1_HUMAN	ENSG00000204983	OTTHUMP00000024975	NP_002760	PF00089	Trypsin	Trypsin	GO:0005576	extracellular region	GO:0003824;GO:0004175;GO:0004252;GO:0005488;GO:0005509;GO:0005515;GO:0008233;GO:0008236;GO:0016787;GO:0017171;GO:0043167;GO:0043169;GO:0046872;GO:0070011	catalytic activity;endopeptidase activity;serine-type endopeptidase activity;binding;calcium ion binding;protein binding;peptidase activity;serine-type peptidase activity;hydrolase activity;serine hydrolase activity;ion binding;cation binding;metal ion binding;peptidase activity, acting on L-amino acid peptides	GO:0006508;GO:0007586;GO:0008152;GO:0009987;GO:0019538;GO:0032501;GO:0043170;GO:0044237;GO:0044238;GO:0044260;GO:0044267	proteolysis;digestion;metabolic process;cellular process;protein metabolic process;multicellular organismal process;macromolecule metabolic process;cellular metabolic process;primary metabolic process;cellular macromolecule metabolic process;cellular protein metabolic process	hsa:5644	ko04080	Neuroactive ligand-receptor interaction	K01312	2	1	2	2	1	2	2	1	2	2	4	4	4	26.558	247	1.1145e-05
197;212;428;582		2		443	CON_IPI00174775;IPI00174775;IPI00880104;CON_IPI00329306;IPI00329306;IPI00878987;IPI00902911;CON_IPI00061200;IPI00061200;CON_00347096;CON_IPI00347096;CON_IPI00103481;IPI00103481;IPI00794272;IPI00910219;IPI00793641;IPI00796137	4;4;3;3;3;3;2;2;2;2;2;2;2;2;2;2;2	1;1;1;1;1;1;1;1;1;1;1;1;1;1;1;1;1	1;1;1;1;1;1;1;1;1;1;1;1;1;1;1;1;1	Keratin, type II cytoskeletal 73;Cytokeratin-73;Keratin-73;Type II keratin-36;Type II inner root sheath-specific keratin-K6irs3;Keratin, type II cytoskeletal 74;Cytokeratin-74;Keratin-74;Type II keratin-37;Type II inner root sheath-specific keratin-K6irs4;Keratin-5c;Keratin, type II cytoskeletal 71;Cytokeratin-71;Keratin-71;Type II keratin-34;Type II inner root sheath-specific keratin-K6irs1;Kera…	KRT73;K6IRS3;KB36;KRT6IRS3;KRT74;K6IRS4;KB37;KRT5C;KRT6IRS4;KRT71;K6IRS1;KB34;KRT6IRS1;Krt72;Kb35;KRT72;K6IRS2;KB35;KRT6;KRT6IRS2	>IPI:CON_IPI00174775.2|TREMBL:Q32MB2;Q86Y46 Tax_Id=9606 Gene_Symbol=KRT73 Keratin-73;Isoform 1 of Keratin, type II cytoskeletal 73;Putative uncharacterized protein KRT74;>IPI:CON_IPI00329306.3|SWISS-PROT:Q7RTS7 Tax_Id=9606 Gene_Symbol=KRT74 Keratin, type I	Q32MB2;Q86Y46;Q86Y46-1;B5MD61;Q7RTS7;Q86Y46-2;B3KVC1;Q3SY84;Q6IME9;Q14CN4-1;Q14CN4;Q14CN4-2;B4DEI8;B4DXK4	K2C73_HUMAN;K2C74_HUMAN;K2C71_HUMAN;K2C72_MOUSE;K2C72_HUMAN;B4DEI8_HUMAN;B4DXK4_HUMAN	ENSG00000186049;ENSG00000170484;ENSG00000139648;ENSMUSG00000056605;ENSG00000170486	OTTHUMP00000167606;OTTHUMP00000167610;OTTHUMP00000167612;OTTHUMP00000167609;OTTHUMP00000167607;OTTHUMP00000167608;OTTHUMP00000167611	NP_778238;NP_778223;NP_258259;NP_542785	PF00038	Filament	Intermediate filament protein	GO:0005882;GO:0044422;GO:0044424;GO:0044430;GO:0044446;GO:0044464;GO:0045095	intermediate filament;organelle part;intracellular part;cytoskeletal part;intracellular organelle part;cell part;keratin filament	GO:0005198	structural molecule activity	GO:0009653;GO:0022404;GO:0022405;GO:0031069;GO:0032501;GO:0032502;GO:0042303	anatomical structure morphogenesis;molting cycle process;hair cycle process;hair follicle morphogenesis;multicellular organismal process;developmental process;molting cycle	hsa:319101;hsa:121391;hsa:112802;mmu:105866;hsa:140807			K07605	17	4	4	4	1	1	1	1	1	1	7.8	2.2	2.2	58.923	540	1.6157e-79
145;391					CON_IPIhistH4PD;IPI00453473	2;2	2;2	2;2	Histone H4	HIST1H4A;H4/A;H4FA;HIST1H4B;H4/I;H4FI;HIST1H4C;H4/G;H4FG;HIST1H4D;H4/B;H4FB;HIST1H4E;H4/J;H4FJ;HIST1H4F;H4/C;H4FC;HIST1H4H;H4/H;H4FH;HIST1H4I;H4/M;H4FM;HIST1H4J;H4/E;H4FE;HIST1H4K;H4/D;H4FD;HIST1H4L;H4/K;H4FK;HIST2H4A;H4/N;H4F2;H4FN;HIST2H4;HIST2H4B;H4/O;H4FO;HIST4H4	>IPI:CON_IPIhistH4PD|SWISS-PROT:- Tax_Id=8355 Gene_Symbol=- Histone H4 PD;Histone H4	-;;P62805;B2R4R0;Q0VAS5;Q6B823	H4_HUMAN	ENSG00000124529;ENSG00000158406;ENSG00000182217;ENSG00000183941;ENSG00000188987;ENSG00000196176;ENSG00000197061;ENSG00000197238;ENSG00000197837;ENSG00000197914;ENSG00000198327;ENSG00000198339;ENSG00000198518;ENSG00000198558	OTTHUMP00000013906;OTTHUMP00000013907;OTTHUMP00000016134;OTTHUMP00000016136;OTTHUMP00000016140;OTTHUMP00000016146;OTTHUMP00000016156;OTTHUMP00000016157;OTTHUMP00000016169;OTTHUMP00000016176;OTTHUMP00000016186;OTTHUMP00000016187;OTTHUMP00000017840;OTTHUMP00000166799;OTTHUMP00000194768;OTTHUMP00000194769;OTTHUMP00000194862;OTTHUMP00000194863	NP_001029249;NP_003486;NP_003529;NP_003530;NP_003531;NP_003532;NP_003533;NP_003534;NP_003535;NP_003536;NP_003537;NP_003539;NP_068803;NP_778224	PF00125	Histone	Core histone H2A/H2B/H3/H4	GO:0000786;GO:0005634;GO:0005654;GO:0005694;GO:0032991;GO:0032993;GO:0043226;GO:0043227;GO:0043228;GO:0043229;GO:0043231;GO:0043232;GO:0044422;GO:0044424;GO:0044427;GO:0044428;GO:0044446;GO:0044464	nucleosome;nucleus;nucleoplasm;chromosome;macromolecular complex;protein-DNA complex;organelle;membrane-bounded organelle;non-membrane-bounded organelle;intracellular organelle;intracellular membrane-bounded organelle;intracellular non-membrane-bounded organelle;organelle part;intracellular part;chromosomal part;nuclear part;intracellular organelle part;cell part	GO:0003676;GO:0003677;GO:0005488;GO:0005515	nucleic acid binding;DNA binding;binding;protein binding	GO:0006325;GO:0006334;GO:0006996;GO:0007154;GO:0007165;GO:0007242;GO:0009987;GO:0016043;GO:0019932;GO:0022607;GO:0032502;GO:0034621;GO:0034622;GO:0034728;GO:0043933;GO:0048015;GO:0048532;GO:0050789;GO:0050794;GO:0051276;GO:0065003;GO:0065004;GO:0065007	establishment or maintenance of chromatin architecture;nucleosome assembly;organelle organization;cell communication;signal transduction;intracellular signaling cascade;cellular process;cellular component organization;second-messenger-mediated signaling;cellular component assembly;developmental process;cellular macromolecular complex subunit organization;cellular macromolecular complex assembly;n…	hsa:121504;hsa:554313;hsa:8294;hsa:8359;hsa:8360;hsa:8361;hsa:8362;hsa:8363;hsa:8364;hsa:8365;hsa:8366;hsa:8367;hsa:8368;hsa:8370				2	2	2	2	2	2	2	2	2	2	21.4	21.4	21.4	11.367	103	4.3697e-23
472					CON_MSA	1	1	1	Serum albumin	Alb;Alb-1;Alb1	>IPI:CON_MSA|SWISS-PROT:P07724 Serum albumin - Mus musculus (Mouse).	P07724	ALBU_MOUSE	ENSMUSG00000029368			PF00273	Serum_albumin	Serum albumin family	GO:0005576;GO:0005604;GO:0005615;GO:0005737;GO:0032991;GO:0043234;GO:0044420;GO:0044421;GO:0044424;GO:0044464	extracellular region;basement membrane;extracellular space;cytoplasm;macromolecular complex;protein complex;extracellular matrix part;extracellular region part;intracellular part;cell part	GO:0003676;GO:0003677;GO:0005488;GO:0005507;GO:0005515;GO:0008144;GO:0008270;GO:0008289;GO:0015643;GO:0019825;GO:0019842;GO:0030170;GO:0043167;GO:0043169;GO:0043498;GO:0046872;GO:0046914;GO:0048037	nucleic acid binding;DNA binding;binding;copper ion binding;protein binding;drug binding;zinc ion binding;lipid binding;toxin binding;oxygen binding;vitamin binding;pyridoxal phosphate binding;ion binding;cation binding;cell surface binding;metal ion binding;transition metal ion binding;cofactor binding	GO:0001897;GO:0001906;GO:0001907;GO:0006810;GO:0006950;GO:0007154;GO:0007610;GO:0007622;GO:0007623;GO:0009267;GO:0009605;GO:0009987;GO:0009991;GO:0010033;GO:0010035;GO:0010038;GO:0019836;GO:0022410;GO:0031640;GO:0031667;GO:0031668;GO:0031669;GO:0033554;GO:0042221;GO:0042594;GO:0042749;GO:0042752;GO:0042753;GO:0042981;GO:0043066;GO:0043067;GO:0043069;GO:0044003;GO:0044004;GO:0044419;GO:0045187;GO:…	cytolysis by symbiont of host cells;cell killing;killing by symbiont of host cells;transport;response to stress;cell communication;behavior;rhythmic behavior;circadian rhythm;cellular response to starvation;response to external stimulus;cellular process;response to extracellular stimulus;response to organic substance;response to inorganic substance;response to metal ion;hemolysis by symbiont of h…	mmu:11657				1	1	1	1	1	1	1	1	1	1	2.1	2.1	2.1	68.692	608	7.1959e-45
426					IPI00000875;IPI00747497;IPI00909534	1;1;1	1;1;1	1;1;1	Elongation factor 1-gamma;eEF-1B gamma;cDNA FLJ59433, highly similar to Elongation factor 1-gamma	EEF1G;EF1G;PRO1608	cDNA FLJ56389, highly similar to Elongation factor 1-gamma;50 kDa protein;cDNA FLJ59433, highly similar to Elongation factor 1-gamma	P26641;B4DTG2;Q2F838;Q2F840;Q53YD7;B4DUP0	EF1G_HUMAN;B4DUP0_HUMAN	ENSG00000186676		NP_001395	PF00647;PF00043;PF02798	EF1G;GST_C;GST_N	Elongation factor 1 gamma, conserved domain;Glutathione S-transferase, C-terminal domain;Glutathione S-transferase, N-terminal domain	GO:0005622;GO:0005829;GO:0005853;GO:0032991;GO:0043234;GO:0044424;GO:0044444;GO:0044464	intracellular;cytosol;eukaryotic translation elongation factor 1 complex;macromolecular complex;protein complex;intracellular part;cytoplasmic part;cell part	GO:0003676;GO:0003746;GO:0005488;GO:0005515;GO:0008135;GO:0045182	nucleic acid binding;translation elongation factor activity;binding;protein binding;translation factor activity, nucleic acid binding;translation regulator activity	GO:0006412;GO:0006414;GO:0008152;GO:0009058;GO:0009059;GO:0009987;GO:0019538;GO:0034645;GO:0034960;GO:0034961;GO:0043170;GO:0043283;GO:0043284;GO:0044237;GO:0044238;GO:0044249;GO:0044260;GO:0044267	translation;translational elongation;metabolic process;biosynthetic process;macromolecule biosynthetic process;cellular process;protein metabolic process;cellular macromolecule biosynthetic process;cellular biopolymer metabolic process;cellular biopolymer biosynthetic process;macromolecule metabolic process;biopolymer metabolic process;biopolymer biosynthetic process;cellular metabolic process;pr…	hsa:1937			K03233	3	1	1	2	1	1	2	1	1	2	2.9	2.9	2.9	56.149	487	0.0045385
912					IPI00001639	1	1	1	Importin subunit beta-1;Karyopherin subunit beta-1;Nuclear factor P97;Importin-90	KPNB1;NTF97	Importin subunit beta-1	Q14974;B2RBR9;Q53XN2	IMB1_HUMAN	ENSG00000108424	OTTHUMP00000035030;OTTHUMP00000181581	NP_002256	PF00514;PF02985;PF03810	Arm;HEAT;IBN_N	Armadillo/beta-catenin-like repeat;HEAT repeat;Importin-beta N-terminal domain	GO:0005634;GO:0005635;GO:0005643;GO:0005654;GO:0005737;GO:0005829;GO:0031967;GO:0031975;GO:0032991;GO:0043226;GO:0043227;GO:0043229;GO:0043231;GO:0043234;GO:0044422;GO:0044424;GO:0044425;GO:0044428;GO:0044444;GO:0044446;GO:0044464;GO:0046930	nucleus;nuclear envelope;nuclear pore;nucleoplasm;cytoplasm;cytosol;organelle envelope;envelope;macromolecular complex;organelle;membrane-bounded organelle;intracellular organelle;intracellular membrane-bounded organelle;protein complex;organelle part;intracellular part;membrane part;nuclear part;cytoplasmic part;intracellular organelle part;cell part;pore complex	GO:0005048;GO:0005215;GO:0005488;GO:0005515;GO:0008139;GO:0008270;GO:0008565;GO:0019904;GO:0022892;GO:0042277;GO:0043167;GO:0043169;GO:0046872;GO:0046914	signal sequence binding;transporter activity;binding;protein binding;nuclear localization sequence binding;zinc ion binding;protein transporter activity;protein domain specific binding;substrate-specific transporter activity;peptide binding;ion binding;cation binding;metal ion binding;transition metal ion binding	GO:0000059;GO:0000060;GO:0006461;GO:0006605;GO:0006606;GO:0006607;GO:0006610;GO:0006810;GO:0006886;GO:0006913;GO:0009987;GO:0015031;GO:0016043;GO:0017038;GO:0022607;GO:0032502;GO:0034621;GO:0034622;GO:0043623;GO:0043933;GO:0044419;GO:0045184;GO:0046907;GO:0048532;GO:0051169;GO:0051170;GO:0051234;GO:0051649;GO:0051704;GO:0065003	protein import into nucleus, docking;protein import into nucleus, translocation;protein complex assembly;protein targeting;protein import into nucleus;NLS-bearing substrate import into nucleus;ribosomal protein import into nucleus;transport;intracellular protein transport;nucleocytoplasmic transport;cellular process;protein transport;cellular component organization;protein import;cellular compone…	hsa:3837				1	1	1	1	1	1	1	1	1	1	1.4	1.4	1.4	97.169	876	0.010245
63		41		42	IPI00555744;IPI00069693;IPI00002821;IPI00815843	1;1;1;1	1;1;1;1	1;1;1;1	60S ribosomal protein L14;CAG-ISL 7;Putative uncharacterized protein RPL14L;RPL14 protein	RPL14;RPL14L	Ribosomal protein L14 variant;Putative uncharacterized protein RPL14L;60S ribosomal protein L14;RPL14 protein (Fragment)	P50914;A8K3Q9;A8K7N0;Q45RF0;Q53G20;Q6IPH7;A6NIH1;A0PJ62	RL14_HUMAN;A6NIH1_HUMAN;A0PJ62_HUMAN	ENSG00000188846;ENSG00000139239	OTTHUMP00000170751;OTTHUMP00000170752	NP_001030168;NP_003964	PF01929	Ribosomal_L14e	Ribosomal protein L14	GO:0005622;GO:0005737;GO:0005829;GO:0005840;GO:0015934;GO:0022625;GO:0030529;GO:0032991;GO:0033279;GO:0043226;GO:0043228;GO:0043229;GO:0043232;GO:0044422;GO:0044424;GO:0044444;GO:0044445;GO:0044446;GO:0044464	intracellular;cytoplasm;cytosol;ribosome;large ribosomal subunit;cytosolic large ribosomal subunit;ribonucleoprotein complex;macromolecular complex;ribosomal subunit;organelle;non-membrane-bounded organelle;intracellular organelle;intracellular non-membrane-bounded organelle;organelle part;intracellular part;cytoplasmic part;cytosolic part;intracellular organelle part;cell part	GO:0003676;GO:0003723;GO:0003735;GO:0005198;GO:0005488;GO:0005515	nucleic acid binding;RNA binding;structural constituent of ribosome;structural molecule activity;binding;protein binding	GO:0006139;GO:0006364;GO:0006396;GO:0006412;GO:0006414;GO:0008152;GO:0009058;GO:0009059;GO:0009987;GO:0016043;GO:0016070;GO:0016072;GO:0019538;GO:0022613;GO:0032502;GO:0034470;GO:0034645;GO:0034660;GO:0034960;GO:0034961;GO:0042273;GO:0043170;GO:0043283;GO:0043284;GO:0044237;GO:0044238;GO:0044249;GO:0044260;GO:0044267;GO:0048532	nucleobase, nucleoside, nucleotide and nucleic acid metabolic process;rRNA processing;RNA processing;translation;translational elongation;metabolic process;biosynthetic process;macromolecule biosynthetic process;cellular process;cellular component organization;RNA metabolic process;rRNA metabolic process;protein metabolic process;ribonucleoprotein complex biogenesis and assembly;developmental pro…	hsa:9045	ko03010	Ribosome	K02875	4	1	1	1	1	1	1	1	1	1	5	5	5	23.787	220	0.0090611
88;402					IPI00003881;IPI00908896	2;1	1;0	1;0	Heterogeneous nuclear ribonucleoprotein F;Nucleolin-like protein mcs94-1;cDNA FLJ54533, highly similar to Heterogeneous nuclear ribonucleoprotein H	HNRNPF;HNRPF	Heterogeneous nuclear ribonucleoprotein F;cDNA FLJ54533, highly similar to Heterogeneous nuclear ribonucleoprotein H	P52597;B3KM84;B4DKS8;Q8NI96;B4DP51	HNRPF_HUMAN;B4DP51_HUMAN	ENSG00000169813	OTTHUMP00000019482;OTTHUMP00000043413;OTTHUMP00000043414	NP_001091674;NP_001091675;NP_001091676;NP_001091677;NP_001091678;NP_004957	PF00076;PF08080	RRM_1;zf-RNPHF	RNA recognition motif. (a.k.a. RRM, RBD, or RNP domain);RNPHF zinc finger	GO:0005634;GO:0005681;GO:0030529;GO:0030530;GO:0032991;GO:0043226;GO:0043227;GO:0043229;GO:0043231;GO:0044422;GO:0044424;GO:0044428;GO:0044446;GO:0044464	nucleus;spliceosome;ribonucleoprotein complex;heterogeneous nuclear ribonucleoprotein complex;macromolecular complex;organelle;membrane-bounded organelle;intracellular organelle;intracellular membrane-bounded organelle;organelle part;intracellular part;nuclear part;intracellular organelle part;cell part	GO:0000166;GO:0003676;GO:0003723;GO:0005488;GO:0005515	nucleotide binding;nucleic acid binding;RNA binding;binding;protein binding	GO:0000375;GO:0000377;GO:0000398;GO:0006139;GO:0006396;GO:0006397;GO:0008152;GO:0008380;GO:0009987;GO:0016070;GO:0016071;GO:0019219;GO:0019222;GO:0031323;GO:0034960;GO:0043170;GO:0043283;GO:0043484;GO:0044237;GO:0044238;GO:0044260;GO:0050789;GO:0050794;GO:0051252;GO:0065007	RNA splicing, via transesterification reactions;RNA splicing, via transesterification reactions with bulged adenosine as nucleophile;nuclear mRNA splicing, via spliceosome;nucleobase, nucleoside, nucleotide and nucleic acid metabolic process;RNA processing;mRNA processing;metabolic process;RNA splicing;cellular process;RNA metabolic process;mRNA metabolic process;regulation of nucleobase, nucleos…	hsa:3185				2	2	2	2	1	1	1	1	1	1	8.2	4.1	4.1	45.671	415	1.8601e-26
500					IPI00004273	1	1	1	Probable RNA-binding protein 25;RNA-binding motif protein 25;RNA-binding region-containing protein 7;Protein S164	RBM25;RNPC7	RNA binding motif protein 25	P49756;A0PJL9;B2RNA8;B3KT03;Q16083;Q2TA72;Q5XJ17;Q6P665;Q9H6A1	RBM25_HUMAN	ENSG00000119707	OTTHUMP00000028087	NP_067062	PF01480;PF00076	PWI;RRM_1	PWI domain;RNA recognition motif. (a.k.a. RRM, RBD, or RNP domain)	GO:0030529;GO:0032991;GO:0044424;GO:0044464	ribonucleoprotein complex;macromolecular complex;intracellular part;cell part	GO:0000166;GO:0003676;GO:0003723;GO:0003729;GO:0005488	nucleotide binding;nucleic acid binding;RNA binding;mRNA binding;binding	GO:0000375;GO:0000377;GO:0000398;GO:0006139;GO:0006396;GO:0006397;GO:0008152;GO:0008380;GO:0009987;GO:0016070;GO:0016071;GO:0034960;GO:0043170;GO:0043283;GO:0044237;GO:0044238;GO:0044260	RNA splicing, via transesterification reactions;RNA splicing, via transesterification reactions with bulged adenosine as nucleophile;nuclear mRNA splicing, via spliceosome;nucleobase, nucleoside, nucleotide and nucleic acid metabolic process;RNA processing;mRNA processing;metabolic process;RNA splicing;cellular process;RNA metabolic process;mRNA metabolic process;cellular biopolymer metabolic pro…	hsa:58517				1	1	1	1	1	1	1	1	1	1	1.1	1.1	1.1	100.18	843	0.00036888
85					IPI00004573	1	1	1	Polymeric immunoglobulin receptor;Hepatocellular carcinoma-associated protein TB6;Secretory component	PIGR	Polymeric immunoglobulin receptor	P01833;Q8TE27	PIGR_HUMAN	ENSG00000162896	OTTHUMP00000034748	NP_002635	PF07686	V-set	Immunoglobulin V-set domain	GO:0005576;GO:0005886;GO:0005887;GO:0016020;GO:0016021;GO:0031224;GO:0031226;GO:0044425;GO:0044459;GO:0044464	extracellular region;plasma membrane;integral to plasma membrane;membrane;integral to membrane;intrinsic to membrane;intrinsic to plasma membrane;membrane part;plasma membrane part;cell part	GO:0005488;GO:0005515	binding;protein binding			hsa:5284				1	1	1	1	1	1	1	1	1	1	2.1	2.1	2.1	83.283	764	0.0044754
498		42		42	IPI00007047	1	1	1	Protein S100-A8;S100 calcium-binding protein A8;Calgranulin-A;Migration inhibitory factor-related protein 8;Cystic fibrosis antigen;Leukocyte L1 complex light chain;Calprotectin L1L subunit;Urinary stone protein band A	S100A8;CAGA;CFAG;MRP8	Protein S100-A8	P05109;A8K5L3;Q9UCM6	S10A8_HUMAN	ENSG00000143546	OTTHUMP00000015329;OTTHUMP00000015330	NP_002955	PF00036;PF01023	efhand;S_100	EF hand;S-100/ICaBP type calcium binding domain			GO:0005488;GO:0005509;GO:0005515;GO:0043167;GO:0043169;GO:0046872	binding;calcium ion binding;protein binding;ion binding;cation binding;metal ion binding	GO:0006950;GO:0006952;GO:0006954;GO:0009605;GO:0009611;GO:0050896	response to stress;defense response;inflammatory response;response to external stimulus;response to wounding;response to stimulus	hsa:6279				1	1	1	1	1	1	1	1	1	1	11.8	11.8	11.8	10.834	93	1.8158e-12
191;221;273;384;454;476;562;601;686;775	25;26;27;28;29	44	257;267;321;323;330	354	IPI00007752;IPI00911016;IPI00023598;IPI00910742;IPI00152453;IPI00646779;IPI00174849;IPI00292496;IPI00908469;IPI00514047;IPI00641706;IPI00643158;IPI00640115;IPI00647682;IPI00909781;IPI00739915;IPI00644620;IPI00642243;IPI00877930;IPI00398982;CON_00713000;IPI00006510;IPI00018511;IPI00848150;IPI00888887;IPI00908605;IPI00827736	10;8;6;6;4;4;4;4;4;4;4;4;4;4;4;3;3;3;3;3;2;2;2;2;1;1;1	1;1;0;0;0;0;0;0;0;0;0;0;0;0;0;0;0;0;0;0;0;0;0;0;0;1;0	1;1;0;0;0;0;0;0;0;0;0;0;0;0;0;0;0;0;0;0;0;0;0;0;0;1;0	Tubulin beta-2C chain;Tubulin beta-2 chain;Tubulin beta 2C;Tubulin beta-4 chain;Tubulin 5 beta;cDNA FLJ53341, highly similar to Tubulin beta-4 chain	TUBB2C;TUBB4;TUBB5	Tubulin beta-2C chain;cDNA FLJ11352 fis, clone HEMBA1000020, highly similar to Tubulin beta-2C chain;Tubulin beta-4 chain;cDNA FLJ53341, highly similar to Tubulin beta-4 chain	P68371;A2BFA2;B2R6L0;Q8IWP6;Q8IZ29;Q8N6N5;Q96HX0;A4UCT2;B3KML9;P04350;B3KQP4;B4DE77;B4DJ43	TBB2C_HUMAN;A4UCT2_HUMAN;TBB4_HUMAN;B4DJ43_HUMAN	ENSG00000188229;ENSG00000104833	OTTHUMP00000162590;OTTHUMP00000078206	NP_006079;NP_006078	PF00091;PF03953	Tubulin;Tubulin_C	Tubulin/FtsZ family, GTPase domain;Tubulin/FtsZ family, C-terminal domain	GO:0005737;GO:0005856;GO:0005874;GO:0032991;GO:0043226;GO:0043228;GO:0043229;GO:0043232;GO:0043234;GO:0044422;GO:0044424;GO:0044430;GO:0044446;GO:0044464;GO:0005929;GO:0042995	cytoplasm;cytoskeleton;microtubule;macromolecular complex;organelle;non-membrane-bounded organelle;intracellular organelle;intracellular non-membrane-bounded organelle;protein complex;organelle part;intracellular part;cytoskeletal part;intracellular organelle part;cell part;cilium;cell projection	GO:0000166;GO:0003824;GO:0003924;GO:0005102;GO:0005198;GO:0005488;GO:0005515;GO:0005525;GO:0016462;GO:0016787;GO:0016817;GO:0016818;GO:0017076;GO:0017111;GO:0019001;GO:0032553;GO:0032555;GO:0032561;GO:0042287;GO:0042288;GO:0051082	nucleotide binding;catalytic activity;GTPase activity;receptor binding;structural molecule activity;binding;protein binding;GTP binding;pyrophosphatase activity;hydrolase activity;hydrolase activity, acting on acid anhydrides;hydrolase activity, acting on acid anhydrides, in phosphorus-containing anhydrides;purine nucleotide binding;nucleoside-triphosphatase activity;guanyl nucleotide binding;rib…	GO:0001906;GO:0001909;GO:0002228;GO:0002252;GO:0002376;GO:0002443;GO:0002449;GO:0006461;GO:0006810;GO:0006917;GO:0006928;GO:0006950;GO:0006952;GO:0006955;GO:0007017;GO:0007018;GO:0009987;GO:0012502;GO:0016043;GO:0022607;GO:0030705;GO:0032502;GO:0034621;GO:0034622;GO:0042267;GO:0042981;GO:0043065;GO:0043067;GO:0043068;GO:0043623;GO:0043933;GO:0045087;GO:0046907;GO:0048518;GO:0048522;GO:0048532;GO:…	cell killing;leukocyte mediated cytotoxicity;natural killer cell mediated immunity;immune effector process;immune system process;leukocyte mediated immunity;lymphocyte mediated immunity;protein complex assembly;transport;induction of apoptosis;cell motion;response to stress;defense response;immune response;microtubule-based process;microtubule-based movement;cellular process;induction of programm…	hsa:10383;hsa:10382	ko04540	Gap junction	K07375	27	10	10	11	1	1	1	1	1	1	29.2	2.7	2.7	49.83	445	3.8075e-65
796		47		172	IPI00008433	1	1	1	40S ribosomal protein S5	RPS5	40S ribosomal protein S5	P46782;B2R4T2;Q53G25	RS5_HUMAN	ENSG00000083845	OTTHUMP00000077991	NP_001000	PF00177	Ribosomal_S7	Ribosomal protein S7p/S5e	GO:0005622;GO:0005829;GO:0005840;GO:0015935;GO:0022627;GO:0030529;GO:0032991;GO:0033279;GO:0043226;GO:0043228;GO:0043229;GO:0043232;GO:0044422;GO:0044424;GO:0044444;GO:0044445;GO:0044446;GO:0044464	intracellular;cytosol;ribosome;small ribosomal subunit;cytosolic small ribosomal subunit;ribonucleoprotein complex;macromolecular complex;ribosomal subunit;organelle;non-membrane-bounded organelle;intracellular organelle;intracellular non-membrane-bounded organelle;organelle part;intracellular part;cytoplasmic part;cytosolic part;intracellular organelle part;cell part	GO:0003676;GO:0003723;GO:0003729;GO:0003735;GO:0005198;GO:0005488	nucleic acid binding;RNA binding;mRNA binding;structural constituent of ribosome;structural molecule activity;binding	GO:0006412;GO:0006413;GO:0006414;GO:0008152;GO:0009058;GO:0009059;GO:0009987;GO:0016043;GO:0019538;GO:0022607;GO:0022618;GO:0032502;GO:0034621;GO:0034622;GO:0034645;GO:0034960;GO:0034961;GO:0043170;GO:0043283;GO:0043284;GO:0043933;GO:0044237;GO:0044238;GO:0044249;GO:0044260;GO:0044267;GO:0048532;GO:0065003	translation;translational initiation;translational elongation;metabolic process;biosynthetic process;macromolecule biosynthetic process;cellular process;cellular component organization;protein metabolic process;cellular component assembly;ribonucleoprotein complex assembly;developmental process;cellular macromolecular complex subunit organization;cellular macromolecular complex assembly;cellular …	hsa:6193	ko03010	Ribosome	K02989	1	1	1	1	1	1	1	1	1	1	7.4	7.4	7.4	22.876	204	0.0068701
654					IPI00008986	1	1	1	Large neutral amino acids transporter small subunit 1;L-type amino acid transporter 1;Solute carrier family 7 member 5;y+ system cationic amino acid transporter;4F2 light chain;CD98 light chain;Integral membrane protein E16	SLC7A5;CD98LC;LAT1;MPE16	Large neutral amino acids transporter small subunit 1	Q01650;Q2MCL6;Q8IV97	LAT1_HUMAN	ENSG00000103257	OTTHUMP00000081496;OTTHUMP00000175013	NP_003477	PF00324	AA_permease	Amino acid permease	GO:0005737;GO:0005886;GO:0016020;GO:0016021;GO:0016324;GO:0031224;GO:0044424;GO:0044425;GO:0044459;GO:0044464	cytoplasm;plasma membrane;membrane;integral to membrane;apical plasma membrane;intrinsic to membrane;intracellular part;membrane part;plasma membrane part;cell part	GO:0003823;GO:0005215;GO:0005275;GO:0005342;GO:0005488;GO:0015171;GO:0015175;GO:0015179;GO:0022804;GO:0022857;GO:0022891;GO:0022892;GO:0042277;GO:0042605;GO:0046943	antigen binding;transporter activity;amine transmembrane transporter activity;organic acid transmembrane transporter activity;binding;amino acid transmembrane transporter activity;neutral amino acid transmembrane transporter activity;L-amino acid transmembrane transporter activity;active transmembrane transporter activity;transmembrane transporter activity;substrate-specific transmembrane transpo…	GO:0006082;GO:0006519;GO:0006520;GO:0006807;GO:0006810;GO:0006865;GO:0007275;GO:0007399;GO:0008152;GO:0009308;GO:0009987;GO:0015804;GO:0015807;GO:0015837;GO:0015849;GO:0019752;GO:0030154;GO:0032501;GO:0032502;GO:0034641;GO:0044237;GO:0044238;GO:0046942;GO:0048731;GO:0048856;GO:0048869;GO:0051234	organic acid metabolic process;cellular amino acid and derivative metabolic process;amino acid metabolic process;nitrogen compound metabolic process;transport;amino acid transport;multicellular organismal development;nervous system development;metabolic process;cellular amine metabolic process;cellular process;neutral amino acid transport;L-amino acid transport;amine transport;organic acid transp…	hsa:8140			K03450	1	1	1	1	1	1	1	1	1	1	3.6	3.6	3.6	55.01	507	0.00073651
246					IPI00009841;IPI00872855;IPI00879259;IPI00879242;IPI00065554;IPI00293254;IPI00878484	1;1;1;1;1;1;1	1;1;1;1;1;1;1	1;1;1;1;1;1;1	cDNA FLJ31747 fis, clone NT2RI2007377, highly similar to RNA-BINDING PROTEIN EWS;Ewing sarcoma breakpoint region 1, isoform CRA_h;RNA-binding protein EWS;EWS oncogene;Ewing sarcoma breakpoint region 1 protein;EWSR1 protein;Ewing sarcoma breakpoint region 1;Ewing sarcoma breakpoint region 1, isoform CRA_b;Ewing sarcoma breakpoint region 1 (Ewing sarcoma breakpoint region 1, isoform CRA_g)	EWSR1;hCG_2010995;EWS;AC002059.7-002;AC002059.7-007;AC002059.7-008	Ewing sarcoma breakpoint region 1, isoform CRA_h;Isoform EWS of RNA-binding protein EWS;Ewing sarcoma breakpoint region 1, isoform CRA_b;Ewing sarcoma breakpoint region 1;cDNA FLJ32119 fis, clone PEBLM1000034, highly similar to RNA-BINDING PROTEIN EWS;Isof	Q96MX4;Q01844-1;Q01844;Q5THL0;Q96FE8;B0QYK0;B0QYK1;Q96MN4;Q01844-2	Q96MX4_HUMAN;EWS_HUMAN;Q96FE8_HUMAN;B0QYK0_HUMAN;B0QYK1_HUMAN	ENSG00000182944	OTTHUMP00000028903;OTTHUMP00000199146;OTTHUMP00000199147;OTTHUMP00000199149;OTTHUMP00000199150;OTTHUMP00000199157	NP_005234;NP_053733	PF00076;PF00641;PF10578	RRM_1;zf-RanBP;SVS_QK	RNA recognition motif. (a.k.a. RRM, RBD, or RNP domain);Zn-finger in Ran binding protein and others;Seminal vesicle protein repeat	GO:0005622;GO:0044464;GO:0005634;GO:0005737;GO:0009986;GO:0043226;GO:0043227;GO:0043229;GO:0043231;GO:0044424	intracellular;cell part;nucleus;cytoplasm;cell surface;organelle;membrane-bounded organelle;intracellular organelle;intracellular membrane-bounded organelle;intracellular part	GO:0000166;GO:0003676;GO:0005488;GO:0008270;GO:0043167;GO:0043169;GO:0046872;GO:0046914;GO:0003723;GO:0005515;GO:0005516	nucleotide binding;nucleic acid binding;binding;zinc ion binding;ion binding;cation binding;metal ion binding;transition metal ion binding;RNA binding;protein binding;calmodulin binding	GO:0006139;GO:0006350;GO:0006355;GO:0008152;GO:0009058;GO:0009059;GO:0009889;GO:0009987;GO:0010468;GO:0010556;GO:0019219;GO:0019222;GO:0031323;GO:0034645;GO:0034960;GO:0034961;GO:0043170;GO:0043283;GO:0043284;GO:0044237;GO:0044238;GO:0044249;GO:0044260;GO:0045449;GO:0050789;GO:0050794;GO:0051252;GO:0060255;GO:0065007	nucleobase, nucleoside, nucleotide and nucleic acid metabolic process;transcription;regulation of transcription, DNA-dependent;metabolic process;biosynthetic process;macromolecule biosynthetic process;regulation of biosynthetic process;cellular process;regulation of gene expression;regulation of macromolecule biosynthetic process;regulation of nucleobase, nucleoside, nucleotide and nucleic acid m…	hsa:2130;son:SO_2820				7	1	1	1	1	1	1	1	1	1	2.1	2.1	2.1	69.052	662	2.2195e-08
332					IPI00010720;IPI00910316	1;1	1;1	1;1	T-complex protein 1 subunit epsilon;CCT-epsilon;cDNA FLJ54333, highly similar to T-complex protein 1 subunit epsilon	CCT5;CCTE;KIAA0098	T-complex protein 1 subunit epsilon;cDNA FLJ54333, highly similar to T-complex protein 1 subunit epsilon	P48643;A8JZY8;A8K2X8;B4DDU6;B4DE30;B4DX08;B4DYC8;B4DYD8;Q96GI1;Q9BU08;Q9HB74;B4DXI1;B4DZT5	TCPE_HUMAN;B4DXI1_HUMAN	ENSG00000150753	OTTHUMP00000161671	NP_036205	PF00118	Cpn60_TCP1	TCP-1/cpn60 chaperonin family	GO:0005634;GO:0005730;GO:0005737;GO:0005832;GO:0032991;GO:0043226;GO:0043227;GO:0043228;GO:0043229;GO:0043231;GO:0043232;GO:0043234;GO:0044422;GO:0044424;GO:0044428;GO:0044444;GO:0044445;GO:0044446;GO:0044464	nucleus;nucleolus;cytoplasm;chaperonin-containing T-complex;macromolecular complex;organelle;membrane-bounded organelle;non-membrane-bounded organelle;intracellular organelle;intracellular membrane-bounded organelle;intracellular non-membrane-bounded organelle;protein complex;organelle part;intracellular part;nuclear part;cytoplasmic part;cytosolic part;intracellular organelle part;cell part	GO:0000166;GO:0005488;GO:0005515;GO:0005524;GO:0017076;GO:0030554;GO:0032553;GO:0032555;GO:0032559;GO:0051082	nucleotide binding;binding;protein binding;ATP binding;purine nucleotide binding;adenyl nucleotide binding;ribonucleotide binding;purine ribonucleotide binding;adenyl ribonucleotide binding;unfolded protein binding	GO:0006457;GO:0008152;GO:0009987;GO:0019538;GO:0043170;GO:0044237;GO:0044238;GO:0044260;GO:0044267	protein folding;metabolic process;cellular process;protein metabolic process;macromolecule metabolic process;cellular metabolic process;primary metabolic process;cellular macromolecule metabolic process;cellular protein metabolic process	hsa:22948			K09497	2	1	1	1	1	1	1	1	1	1	1.8	1.8	1.8	59.67	541	6.3665e-10
203					IPI00010740	1	1	1	Splicing factor, proline- and glutamine-rich;Polypyrimidine tract-binding protein-associated-splicing factor;DNA-binding p52/p100 complex, 100 kDa subunit;100 kDa DNA-pairing protein	SFPQ;PSF	Isoform Long of Splicing factor, proline- and glutamine-rich	P23246-1;P23246;Q6PIX2;Q86VG2;Q9BSV4	SFPQ_HUMAN	ENSG00000116560	OTTHUMP00000004329	NP_005057	PF08075;PF00076	NOPS;RRM_1	NOPS (NUC059) domain;RNA recognition motif. (a.k.a. RRM, RBD, or RNP domain)	GO:0005634;GO:0016363;GO:0043226;GO:0043227;GO:0043229;GO:0043231;GO:0044422;GO:0044424;GO:0044428;GO:0044446;GO:0044464	nucleus;nuclear matrix;organelle;membrane-bounded organelle;intracellular organelle;intracellular membrane-bounded organelle;organelle part;intracellular part;nuclear part;intracellular organelle part;cell part	GO:0000166;GO:0003676;GO:0003677;GO:0003723;GO:0005488;GO:0005515	nucleotide binding;nucleic acid binding;DNA binding;RNA binding;binding;protein binding	GO:0006139;GO:0006259;GO:0006281;GO:0006310;GO:0006350;GO:0006355;GO:0006396;GO:0006397;GO:0006950;GO:0006974;GO:0008152;GO:0008380;GO:0009058;GO:0009059;GO:0009889;GO:0009987;GO:0010468;GO:0010556;GO:0016070;GO:0016071;GO:0019219;GO:0019222;GO:0031323;GO:0033554;GO:0034645;GO:0034960;GO:0034961;GO:0034984;GO:0043170;GO:0043283;GO:0043284;GO:0044237;GO:0044238;GO:0044249;GO:0044260;GO:0045449;GO:…	nucleobase, nucleoside, nucleotide and nucleic acid metabolic process;DNA metabolic process;DNA repair;DNA recombination;transcription;regulation of transcription, DNA-dependent;RNA processing;mRNA processing;response to stress;response to DNA damage stimulus;metabolic process;RNA splicing;biosynthetic process;macromolecule biosynthetic process;regulation of biosynthetic process;cellular process;…	hsa:6421				1	1	1	2	1	1	2	1	1	2	2.1	2.1	2.1	76.149	707	2.3521e-07
976					IPI00012011;IPI00413344;IPI00909841	1;1;1	1;1;1	1;1;1	Cofilin-1;Cofilin, non-muscle isoform;18 kDa phosphoprotein;p18;Cofilin-2;Cofilin, muscle isoform;cDNA FLJ51435, moderately similar to Cofilin-1	CFL1;CFL;CFL2	Cofilin-1;Cofilin-2;cDNA FLJ51435, moderately similar to Cofilin-1	P23528;B3KUQ1;Q9Y281;Q549N0;B4E112	COF1_HUMAN;COF2_HUMAN;B4E112_HUMAN	ENSG00000172757;ENSG00000165410	OTTHUMP00000178805;OTTHUMP00000178806	NP_005498;NP_068733;NP_619579	PF00241	Cofilin_ADF	Cofilin/tropomyosin-type actin-binding protein	GO:0005622;GO:0005634;GO:0005737;GO:0005856;GO:0016363;GO:0030863;GO:0030864;GO:0043226;GO:0043227;GO:0043228;GO:0043229;GO:0043231;GO:0043232;GO:0044422;GO:0044424;GO:0044428;GO:0044430;GO:0044444;GO:0044446;GO:0044448;GO:0044464	intracellular;nucleus;cytoplasm;cytoskeleton;nuclear matrix;cortical cytoskeleton;cortical actin cytoskeleton;organelle;membrane-bounded organelle;non-membrane-bounded organelle;intracellular organelle;intracellular membrane-bounded organelle;intracellular non-membrane-bounded organelle;organelle part;intracellular part;nuclear part;cytoskeletal part;cytoplasmic part;intracellular organelle part;…	GO:0003779;GO:0005488;GO:0005515;GO:0008092	actin binding;binding;protein binding;cytoskeletal protein binding	GO:0000910;GO:0001755;GO:0001842;GO:0002009;GO:0006916;GO:0006928;GO:0007015;GO:0007154;GO:0007163;GO:0007165;GO:0007242;GO:0007264;GO:0007265;GO:0007266;GO:0008064;GO:0009653;GO:0009893;GO:0009987;GO:0010604;GO:0010638;GO:0016331;GO:0016477;GO:0019222;GO:0030010;GO:0030029;GO:0030036;GO:0030832;GO:0030834;GO:0030836;GO:0031323;GO:0031325;GO:0032268;GO:0032270;GO:0032502;GO:0032535;GO:0032956;GO:…	cytokinesis;neural crest cell migration;neural fold formation;morphogenesis of an epithelium;anti-apoptosis;cell motion;actin filament organization;cell communication;establishment or maintenance of cell polarity;signal transduction;intracellular signaling cascade;small GTPase mediated signal transduction;Ras protein signal transduction;Rho protein signal transduction;regulation of actin polymeri…	hsa:1072;hsa:1073	ko04810;ko04360	Regulation of actin cytoskeleton;Axon guidance	K05765	3	1	1	1	1	1	1	1	1	1	6.6	6.6	6.6	18.502	166	6.4315e-05
378		56		296	IPI00029722;IPI00012837;IPI00028561;IPI00889664	1;1;1;1	1;1;1;1	1;1;1;1	Kinesin heavy chain isoform 5A;Neuronal kinesin heavy chain;Kinesin heavy chain neuron-specific 1;Kinesin-1 heavy chain;Ubiquitous kinesin heavy chain;Conventional kinesin heavy chain;Kinesin heavy chain isoform 5C;Kinesin heavy chain neuron-specific 2	KIF5A;NKHC1;KIF5B;KNS;KNS1;KIF5C;KIAA0531;NKHC2	Kinesin heavy chain isoform 5A;Kinesin-1 heavy chain;Isoform 1 of Kinesin heavy chain isoform 5C;Isoform 2 of Kinesin heavy chain isoform 5C	Q12840;A5D6Y6;A6H8M5;B0I1S7;B2RCP3;P33176;A8K048;Q2TA90;Q66K46;Q6P164;O60282-1;O60282;A1L179;Q53QT4;Q57YV5;Q57YV6;Q6PJC4;Q6PKD1;O60282-2;Q57Z91;Q9UFW7	KIF5A_HUMAN;KINH_HUMAN;KIF5C_HUMAN	ENSG00000155980;ENSG00000170759;ENSG00000168280	OTTHUMP00000168182;OTTHUMP00000019411	NP_004975;NP_004512;NP_004513	PF00225	Kinesin	Kinesin motor domain	GO:0000267;GO:0005624;GO:0005626;GO:0005634;GO:0005737;GO:0005871;GO:0005874;GO:0005875;GO:0032991;GO:0035253;GO:0042995;GO:0043005;GO:0043226;GO:0043227;GO:0043229;GO:0043231;GO:0043234;GO:0044422;GO:0044424;GO:0044430;GO:0044441;GO:0044446;GO:0044463;GO:0044464;GO:0044444;GO:0048471	cell fraction;membrane fraction;insoluble fraction;nucleus;cytoplasm;kinesin complex;microtubule;microtubule associated complex;macromolecular complex;ciliary rootlet;cell projection;neuron projection;organelle;membrane-bounded organelle;intracellular organelle;intracellular membrane-bounded organelle;protein complex;organelle part;intracellular part;cytoskeletal part;cilium part;intracellular or…	GO:0000166;GO:0003774;GO:0003777;GO:0005488;GO:0005515;GO:0005524;GO:0017076;GO:0030554;GO:0032553;GO:0032555;GO:0032559;GO:0008017;GO:0008092;GO:0015631	nucleotide binding;motor activity;microtubule motor activity;binding;protein binding;ATP binding;purine nucleotide binding;adenyl nucleotide binding;ribonucleotide binding;purine ribonucleotide binding;adenyl ribonucleotide binding;microtubule binding;cytoskeletal protein binding;tubulin binding	GO:0006810;GO:0007017;GO:0007018;GO:0007154;GO:0007267;GO:0007268;GO:0009987;GO:0030705;GO:0046907;GO:0051234;GO:0051649;GO:0007028;GO:0016043;GO:0032502;GO:0047496;GO:0048532;GO:0006928;GO:0006996;GO:0007411;GO:0008045	transport;microtubule-based process;microtubule-based movement;cell communication;cell-cell signaling;synaptic transmission;cellular process;cytoskeleton-dependent intracellular transport;intracellular transport;establishment of localization;establishment of localization in cell;cytoplasm organization;cellular component organization;developmental process;vesicle transport along microtubule;anatom…	hsa:3798;hsa:3799;hsa:3800			K10396	4	1	1	1	1	1	1	1	1	1	1.1	1.1	1.1	117.38	1032	0.032382
1012		57		405	IPI00013214	1	1	1	DNA replication licensing factor MCM3;DNA polymerase alpha holoenzyme-associated protein P1;RLF subunit beta;P102 protein;P1-MCM3	MCM3	cDNA FLJ55599, highly similar to DNA replication licensing factor MCM3	P25205;B2R7C5;B4DS46;B4DUQ9;B4DWW4;Q53HJ4;Q8NHX6	MCM3_HUMAN	ENSG00000112118	OTTHUMP00000016600	NP_002379	PF00493	MCM	MCM2/3/5 family	GO:0005634;GO:0005654;GO:0005658;GO:0005730;GO:0005737;GO:0032991;GO:0043226;GO:0043227;GO:0043228;GO:0043229;GO:0043231;GO:0043232;GO:0043234;GO:0044422;GO:0044424;GO:0044427;GO:0044428;GO:0044446;GO:0044454;GO:0044464	nucleus;nucleoplasm;alpha DNA polymerase:primase complex;nucleolus;cytoplasm;macromolecular complex;organelle;membrane-bounded organelle;non-membrane-bounded organelle;intracellular organelle;intracellular membrane-bounded organelle;intracellular non-membrane-bounded organelle;protein complex;organelle part;intracellular part;chromosomal part;nuclear part;intracellular organelle part;nuclear chro…	GO:0000166;GO:0003676;GO:0003677;GO:0003824;GO:0005488;GO:0005515;GO:0005524;GO:0016462;GO:0016787;GO:0016817;GO:0016818;GO:0017076;GO:0017111;GO:0030554;GO:0032553;GO:0032555;GO:0032559	nucleotide binding;nucleic acid binding;DNA binding;catalytic activity;binding;protein binding;ATP binding;pyrophosphatase activity;hydrolase activity;hydrolase activity, acting on acid anhydrides;hydrolase activity, acting on acid anhydrides, in phosphorus-containing anhydrides;purine nucleotide binding;nucleoside-triphosphatase activity;adenyl nucleotide binding;ribonucleotide binding;purine ri…	GO:0006139;GO:0006259;GO:0006260;GO:0006270;GO:0006350;GO:0006355;GO:0007049;GO:0008152;GO:0009058;GO:0009059;GO:0009889;GO:0009987;GO:0010468;GO:0010556;GO:0019219;GO:0019222;GO:0031323;GO:0034645;GO:0034960;GO:0034961;GO:0043170;GO:0043283;GO:0043284;GO:0044237;GO:0044238;GO:0044249;GO:0044260;GO:0045449;GO:0050789;GO:0050794;GO:0051252;GO:0060255;GO:0065007	nucleobase, nucleoside, nucleotide and nucleic acid metabolic process;DNA metabolic process;DNA replication;DNA replication initiation;transcription;regulation of transcription, DNA-dependent;cell cycle;metabolic process;biosynthetic process;macromolecule biosynthetic process;regulation of biosynthetic process;cellular process;regulation of gene expression;regulation of macromolecule biosynthetic…	hsa:4172	ko03030;ko04110;ko04111	DNA replication;Cell cycle;Cell cycle - yeast	K02541	1	1	1	1	1	1	1	1	1	1	0.9	0.9	0.9	95.907	853	0.10334
132	39		290		IPI00013877;IPI00216492;IPI00216493;IPI00908651;IPI00216494	1;1;1;1;1	1;1;1;1;1	1;1;1;1;1	Heterogeneous nuclear ribonucleoprotein H3;cDNA FLJ57726, highly similar to Heterogeneous nuclear ribonucleoprotein H3	HNRNPH3;HNRPH3	Isoform 1 of Heterogeneous nuclear ribonucleoprotein H3;Isoform 2 of Heterogeneous nuclear ribonucleoprotein H3;Isoform 3 of Heterogeneous nuclear ribonucleoprotein H3;cDNA FLJ57726, highly similar to Heterogeneous nuclear ribonucleoprotein H3;Isoform 4 of	P31942-1;P31942;Q53F48;P31942-2;A8K682;P31942-3;B4DHY1;P31942-4;B3KRE1	HNRH3_HUMAN;B4DHY1_HUMAN	ENSG00000096746	OTTHUMP00000035218;OTTHUMP00000019701	NP_036339;NP_067676	PF00076	RRM_1	RNA recognition motif. (a.k.a. RRM, RBD, or RNP domain)	GO:0005634;GO:0030529;GO:0030530;GO:0032991;GO:0043226;GO:0043227;GO:0043229;GO:0043231;GO:0044422;GO:0044424;GO:0044428;GO:0044446;GO:0044464	nucleus;ribonucleoprotein complex;heterogeneous nuclear ribonucleoprotein complex;macromolecular complex;organelle;membrane-bounded organelle;intracellular organelle;intracellular membrane-bounded organelle;organelle part;intracellular part;nuclear part;intracellular organelle part;cell part	GO:0000166;GO:0003676;GO:0003723;GO:0005488;GO:0005515	nucleotide binding;nucleic acid binding;RNA binding;binding;protein binding	GO:0000375;GO:0000377;GO:0000398;GO:0006139;GO:0006396;GO:0006397;GO:0008152;GO:0008380;GO:0009987;GO:0016070;GO:0016071;GO:0034960;GO:0043170;GO:0043283;GO:0044237;GO:0044238;GO:0044260	RNA splicing, via transesterification reactions;RNA splicing, via transesterification reactions with bulged adenosine as nucleophile;nuclear mRNA splicing, via spliceosome;nucleobase, nucleoside, nucleotide and nucleic acid metabolic process;RNA processing;mRNA processing;metabolic process;RNA splicing;cellular process;RNA metabolic process;mRNA metabolic process;cellular biopolymer metabolic pro…	hsa:3189				5	1	1	1	1	1	1	1	1	1	4	4	4	36.926	346	0.00066515
336;383;542		53		54	IPI00016610	3	2	2	Poly(rC)-binding protein 1;Alpha-CP1;Nucleic acid-binding protein SUB2.3	PCBP1	Poly(rC)-binding protein 1	Q15365;Q53SS8	PCBP1_HUMAN	ENSG00000169564	OTTHUMP00000160048	NP_006187	PF00013	KH_1	KH domain	GO:0005634;GO:0005737;GO:0030529;GO:0032991;GO:0043226;GO:0043227;GO:0043229;GO:0043231;GO:0044424;GO:0044464	nucleus;cytoplasm;ribonucleoprotein complex;macromolecular complex;organelle;membrane-bounded organelle;intracellular organelle;intracellular membrane-bounded organelle;intracellular part;cell part	GO:0003676;GO:0003677;GO:0003697;GO:0003723;GO:0005488;GO:0005515;GO:0043566	nucleic acid binding;DNA binding;single-stranded DNA binding;RNA binding;binding;protein binding;structure-specific DNA binding	GO:0000375;GO:0000377;GO:0000398;GO:0006139;GO:0006396;GO:0006397;GO:0008152;GO:0008380;GO:0009987;GO:0016070;GO:0016071;GO:0034960;GO:0043170;GO:0043283;GO:0044237;GO:0044238;GO:0044260	RNA splicing, via transesterification reactions;RNA splicing, via transesterification reactions with bulged adenosine as nucleophile;nuclear mRNA splicing, via spliceosome;nucleobase, nucleoside, nucleotide and nucleic acid metabolic process;RNA processing;mRNA processing;metabolic process;RNA splicing;cellular process;RNA metabolic process;mRNA metabolic process;cellular biopolymer metabolic pro…	hsa:5093				1	3	3	4	2	2	2	2	2	2	10.1	7	7	37.497	356	2.7229e-06
352					IPI00017367;IPI00843975;IPI00872684;IPI00746388;IPI00903145;IPI00219365;IPI00872814;IPI00384282	1;1;1;1;1;1;1;1	1;1;1;1;1;1;1;1	1;1;1;1;1;1;1;1	Radixin isoform b;Radixin isoform e;Radixin isoform f;Radixin, isoform CRA_a;Ezrin;p81;Cytovillin;Villin-2;Cytovillin 2;Radixin;Moesin;Membrane-organizing extension spike protein;Putative uncharacterized protein MSN	RDX;hCG_39182;EZR;VIL2;MSN	Radixin, isoform CRA_a;Ezrin;69 kDa protein;Ezrin;Radixin;Moesin;Putative uncharacterized protein MSN (Fragment);Cytovillin 2 (Fragment)	A7YIJ8;A7YIK3;P15311;B2R6J2;Q6NUR7;Q9UJZ2;Q9UJZ6;Q9UJZ7;Q9UJZ8;Q9UK20;P35241;B0YJ88;Q05CU6;Q6PKD3;Q9NST9;P26038;Q6PJT4;A8MZ70;Q9UJU1	A7YIJ8_HUMAN;EZRI_HUMAN;Q9UJZ2_HUMAN;RADI_HUMAN;MOES_HUMAN;A8MZ70_HUMAN;Q9UJU1_HUMAN	ENSG00000137710;ENSG00000092820;ENSG00000147065	OTTHUMP00000017506;OTTHUMP00000017507;OTTHUMP00000023438	NP_001104547;NP_003370;NP_002897;NP_002435	PF00769;PF00373;PF09380;PF09379	ERM;FERM_M;FERM_C;FERM_N	Ezrin/radixin/moesin family;FERM central domain;FERM C-terminal PH-like domain;FERM N-terminal domain	GO:0001726;GO:0005737;GO:0005856;GO:0005902;GO:0019898;GO:0030027;GO:0030175;GO:0032420;GO:0042995;GO:0043226;GO:0043228;GO:0043229;GO:0043232;GO:0044424;GO:0044425;GO:0044464;GO:0045177;GO:0005829;GO:0005884;GO:0005886;GO:0015629;GO:0016020;GO:0016324;GO:0030863;GO:0044422;GO:0044430;GO:0044444;GO:0044446;GO:0044448;GO:0044459;GO:0001931;GO:0005815;GO:0005932;GO:0044463;GO:0016323	ruffle;cytoplasm;cytoskeleton;microvillus;extrinsic to membrane;lamellipodium;filopodium;stereocilium;cell projection;organelle;non-membrane-bounded organelle;intracellular organelle;intracellular non-membrane-bounded organelle;intracellular part;membrane part;cell part;apical part of cell;cytosol;actin filament;plasma membrane;actin cytoskeleton;membrane;apical plasma membrane;cortical cytoskele…	GO:0005488;GO:0005515;GO:0008092;GO:0003779;GO:0005198;GO:0043621;GO:0050839;GO:0051015;GO:0005102;GO:0005200	binding;protein binding;cytoskeletal protein binding;actin binding;structural molecule activity;protein self-association;cell adhesion molecule binding;actin filament binding;receptor binding;structural constituent of cytoskeleton	GO:0000902;GO:0008104;GO:0008105;GO:0009653;GO:0009987;GO:0016043;GO:0030030;GO:0030031;GO:0030033;GO:0032502;GO:0032528;GO:0032989;GO:0033036;GO:0045176;GO:0048532;GO:0048869;GO:0051179;GO:0006996;GO:0007010;GO:0007015;GO:0007016;GO:0007155;GO:0007159;GO:0008360;GO:0016337;GO:0022406;GO:0022603;GO:0022604;GO:0022610;GO:0022614;GO:0030029;GO:0030036;GO:0032507;GO:0045185;GO:0050789;GO:0050793;GO:…	cell morphogenesis;protein localization;asymmetric protein localization;anatomical structure morphogenesis;cellular process;cellular component organization;cell projection organization and biogenesis;cell projection biogenesis;microvillus biogenesis;developmental process;microvillus organization and biogenesis;cellular structure morphogenesis;macromolecule localization;apical protein localization…	hsa:7430;hsa:5962;hsa:4478	ko04810;ko04670	Regulation of actin cytoskeleton;Leukocyte transendothelial migration	K08007;K05762;K05763	8	1	1	1	1	1	1	1	1	1	1.5	1.5	1.5	71.048	604	0.00036888
289					IPI00017375;IPI00908375	1;1	1;1	1;1	Protein transport protein Sec23A;SEC23-related protein A;cDNA FLJ52821, highly similar to Protein transport protein Sec23A	SEC23A	Protein transport protein Sec23A;cDNA FLJ52821, highly similar to Protein transport protein Sec23A	Q15436;B2R5P4;B3KXI2;B4DF60;B4DSQ5;B4E0Q9	SC23A_HUMAN;B4E0Q9_HUMAN	ENSG00000100934	OTTHUMP00000178872	NP_006355	PF00626;PF08033;PF04815;PF04811;PF04810	Gelsolin;Sec23_BS;Sec23_helical;Sec23_trunk;zf-Sec23_Sec24	Gelsolin repeat;Sec23/Sec24 beta-sandwich domain;Sec23/Sec24 helical domain;Sec23/Sec24 trunk domain;Sec23/Sec24 zinc finger	GO:0000139;GO:0005783;GO:0005789;GO:0005794;GO:0005829;GO:0016020;GO:0030117;GO:0030120;GO:0030127;GO:0030868;GO:0031090;GO:0032991;GO:0043226;GO:0043227;GO:0043229;GO:0043231;GO:0043234;GO:0044422;GO:0044424;GO:0044425;GO:0044431;GO:0044432;GO:0044433;GO:0044444;GO:0044446;GO:0044464;GO:0048471	Golgi membrane;endoplasmic reticulum;endoplasmic reticulum membrane;Golgi apparatus;cytosol;membrane;membrane coat;vesicle coat;COPII vesicle coat;smooth endoplasmic reticulum membrane;organelle membrane;macromolecular complex;organelle;membrane-bounded organelle;intracellular organelle;intracellular membrane-bounded organelle;protein complex;organelle part;intracellular part;membrane part;Golgi …	GO:0005488;GO:0005515;GO:0008270;GO:0043167;GO:0043169;GO:0046872;GO:0046914	binding;protein binding;zinc ion binding;ion binding;cation binding;metal ion binding;transition metal ion binding	GO:0006810;GO:0006886;GO:0006888;GO:0009987;GO:0015031;GO:0016043;GO:0016044;GO:0016192;GO:0032502;GO:0045184;GO:0046907;GO:0048193;GO:0048532;GO:0051234;GO:0051649	transport;intracellular protein transport;ER to Golgi vesicle-mediated transport;cellular process;protein transport;cellular component organization;membrane organization;vesicle-mediated transport;developmental process;establishment of protein localization;intracellular transport;Golgi vesicle transport;anatomical structure organization;establishment of localization;establishment of localization …	hsa:10484				2	1	1	2	1	1	2	1	1	2	1.6	1.6	1.6	86.16	765	0.010245
593		60		46	IPI00017963;IPI00040897;IPI00742239	1;1;1	1;1;1	1;1;1	Small nuclear ribonucleoprotein Sm D2;snRNP core protein D2	SNRPD2;SNRPD1	Small nuclear ribonucleoprotein Sm D2;similar to hCG2040270;similar to hCG2040270	P62316;A8K797	SMD2_HUMAN	ENSG00000125743	OTTHUMP00000078095	NP_004588;NP_808210;XP_061427;XP_001714658;XP_942442	PF01423	LSM	LSM domain	GO:0005634;GO:0005654;GO:0005681;GO:0005829;GO:0030529;GO:0030532;GO:0032991;GO:0043226;GO:0043227;GO:0043229;GO:0043231;GO:0044422;GO:0044424;GO:0044428;GO:0044444;GO:0044446;GO:0044464	nucleus;nucleoplasm;spliceosome;cytosol;ribonucleoprotein complex;small nuclear ribonucleoprotein complex;macromolecular complex;organelle;membrane-bounded organelle;intracellular organelle;intracellular membrane-bounded organelle;organelle part;intracellular part;nuclear part;cytoplasmic part;intracellular organelle part;cell part	GO:0005488;GO:0005515	binding;protein binding	GO:0000245;GO:0000375;GO:0000377;GO:0000387;GO:0000398;GO:0006139;GO:0006396;GO:0006397;GO:0008152;GO:0008380;GO:0009987;GO:0016043;GO:0016070;GO:0016071;GO:0022607;GO:0022613;GO:0022618;GO:0032502;GO:0034621;GO:0034622;GO:0034960;GO:0043170;GO:0043283;GO:0043933;GO:0044237;GO:0044238;GO:0044260;GO:0048532;GO:0065003	spliceosome assembly;RNA splicing, via transesterification reactions;RNA splicing, via transesterification reactions with bulged adenosine as nucleophile;spliceosomal snRNP biogenesis;nuclear mRNA splicing, via spliceosome;nucleobase, nucleoside, nucleotide and nucleic acid metabolic process;RNA processing;mRNA processing;metabolic process;RNA splicing;cellular process;cellular component organiza…	hsa:6633			K11096	3	1	1	1	1	1	1	1	1	1	8.5	8.5	8.5	13.527	118	0.023969
102;902					IPI00018146;IPI00796727;IPI00216319;IPI00794254	2;2;1;1	1;1;0;0	1;1;0;0	14-3-3 protein theta;14-3-3 protein tau;14-3-3 protein T-cell;Protein HS1;Putative uncharacterized protein YWHAQ;14-3-3 protein eta;Protein AS1;Tyrosine 3-monooxygenase/tryptophan 5-monooxygenase activation protein, eta polypeptide	YWHAQ;YWHAH;YWHA1;LL22NC03-44A4.1-004	14-3-3 protein theta;Putative uncharacterized protein YWHAQ;14-3-3 protein eta;Tyrosine 3-monooxygenase/tryptophan 5-monooxygenase activation protein, eta polypeptide	P27348;B4DMT8;B4DY04;Q53S41;Q53RR5;Q04917;B2R6N6;Q9H4N8;A2IDB2	1433T_HUMAN;Q53RR5_HUMAN;1433F_HUMAN;A2IDB2_HUMAN	ENSG00000134308;ENSG00000128245	OTTHUMP00000015730;OTTHUMP00000165887;OTTHUMP00000165886;OTTHUMP00000028905;OTTHUMP00000195960	NP_006817;NP_003396	PF00244	14-3-3	14-3-3 protein	GO:0005634;GO:0005737;GO:0005813;GO:0005815;GO:0043226;GO:0043227;GO:0043228;GO:0043229;GO:0043231;GO:0043232;GO:0044422;GO:0044424;GO:0044430;GO:0044444;GO:0044446;GO:0044464	nucleus;cytoplasm;centrosome;microtubule organizing center;organelle;membrane-bounded organelle;non-membrane-bounded organelle;intracellular organelle;intracellular membrane-bounded organelle;intracellular non-membrane-bounded organelle;organelle part;intracellular part;cytoskeletal part;cytoplasmic part;intracellular organelle part;cell part	GO:0005488;GO:0005515;GO:0019904;GO:0047485;GO:0003779;GO:0005102;GO:0005159;GO:0008092;GO:0016563;GO:0030528;GO:0035257;GO:0035258;GO:0035259;GO:0051427;GO:0003824;GO:0004497;GO:0016491	binding;protein binding;protein domain specific binding;protein N-terminus binding;actin binding;receptor binding;insulin-like growth factor receptor binding;cytoskeletal protein binding;transcription activator activity;transcription regulator activity;nuclear hormone receptor binding;steroid hormone receptor binding;glucocorticoid receptor binding;hormone receptor binding;catalytic activity;mono…	GO:0006355;GO:0009889;GO:0009890;GO:0009892;GO:0010468;GO:0010556;GO:0010558;GO:0010605;GO:0010629;GO:0016481;GO:0019219;GO:0019222;GO:0031323;GO:0031324;GO:0045449;GO:0045892;GO:0045934;GO:0048519;GO:0048523;GO:0050789;GO:0050794;GO:0051252;GO:0051253;GO:0060255;GO:0065007;GO:0006629;GO:0006706;GO:0006713;GO:0006810;GO:0006886;GO:0007154;GO:0007165;GO:0007242;GO:0008152;GO:0008202;GO:0008211;GO:…	regulation of transcription, DNA-dependent;regulation of biosynthetic process;negative regulation of biosynthetic process;negative regulation of metabolic process;regulation of gene expression;regulation of macromolecule biosynthetic process;negative regulation of macromolecule biosynthetic process;negative regulation of macromolecule metabolic process;negative regulation of gene expression;negat…	hsa:10971;hsa:7533	ko04110	Cell cycle	K06630	4	2	2	2	1	1	1	1	1	1	9	5.7	5.7	27.764	245	3.2524e-05
23		61		605	IPI00018349;IPI00795318	1;1	1;1	1;1	DNA replication licensing factor MCM4;CDC21 homolog;P1-CDC21;Minichromosome maintenance protein 4	MCM4;CDC21	DNA replication licensing factor MCM4;cDNA FLJ54365, highly similar to DNA replication licensing factor MCM4	P33991;B3KMX0;A4FS09;B4DLA6	MCM4_HUMAN;A4FS09_HUMAN	ENSG00000104738	OTTHUMP00000177525;OTTHUMP00000177524	NP_005905;NP_877423	PF00493	MCM	MCM2/3/5 family	GO:0005634;GO:0005654;GO:0005730;GO:0043226;GO:0043227;GO:0043228;GO:0043229;GO:0043231;GO:0043232;GO:0044422;GO:0044424;GO:0044428;GO:0044446;GO:0044464	nucleus;nucleoplasm;nucleolus;organelle;membrane-bounded organelle;non-membrane-bounded organelle;intracellular organelle;intracellular membrane-bounded organelle;intracellular non-membrane-bounded organelle;organelle part;intracellular part;nuclear part;intracellular organelle part;cell part	GO:0000166;GO:0003676;GO:0003677;GO:0003678;GO:0003697;GO:0003824;GO:0004386;GO:0005488;GO:0005515;GO:0005524;GO:0016462;GO:0016787;GO:0016817;GO:0016818;GO:0017076;GO:0017111;GO:0030554;GO:0032553;GO:0032555;GO:0032559;GO:0043566	nucleotide binding;nucleic acid binding;DNA binding;DNA helicase activity;single-stranded DNA binding;catalytic activity;helicase activity;binding;protein binding;ATP binding;pyrophosphatase activity;hydrolase activity;hydrolase activity, acting on acid anhydrides;hydrolase activity, acting on acid anhydrides, in phosphorus-containing anhydrides;purine nucleotide binding;nucleoside-triphosphatase…	GO:0006139;GO:0006259;GO:0006260;GO:0006268;GO:0006270;GO:0006350;GO:0006355;GO:0008152;GO:0009058;GO:0009059;GO:0009889;GO:0009987;GO:0010468;GO:0010556;GO:0019219;GO:0019222;GO:0031323;GO:0032392;GO:0032508;GO:0034645;GO:0034960;GO:0034961;GO:0043170;GO:0043283;GO:0043284;GO:0044237;GO:0044238;GO:0044249;GO:0044260;GO:0045449;GO:0050789;GO:0050794;GO:0051252;GO:0060255;GO:0065007	nucleobase, nucleoside, nucleotide and nucleic acid metabolic process;DNA metabolic process;DNA replication;DNA unwinding during replication;DNA replication initiation;transcription;regulation of transcription, DNA-dependent;metabolic process;biosynthetic process;macromolecule biosynthetic process;regulation of biosynthetic process;cellular process;regulation of gene expression;regulation of macr…	hsa:4173	ko03030;ko04110;ko04111	DNA replication;Cell cycle;Cell cycle - yeast	K02212	2	1	1	2	1	1	2	1	1	2	1.2	1.2	1.2	96.557	863	0.0048084
380					IPI00018931	1	1	1	Vacuolar protein sorting-associated protein 35;Vesicle protein sorting 35;Maternal-embryonic 3	VPS35;MEM3;TCCCTA00141	Vacuolar protein sorting-associated protein 35	Q96QK1;Q53FR4;Q5HYM2	VPS35_HUMAN	ENSG00000069329	OTTHUMP00000081661;OTTHUMP00000163364	NP_060676	PF03635	Vps35	Vacuolar protein sorting-associated protein 35	GO:0005737;GO:0005768;GO:0005829;GO:0016020;GO:0043226;GO:0043227;GO:0043229;GO:0043231;GO:0044424;GO:0044444;GO:0044464	cytoplasm;endosome;cytosol;membrane;organelle;membrane-bounded organelle;intracellular organelle;intracellular membrane-bounded organelle;intracellular part;cytoplasmic part;cell part	GO:0005488;GO:0005515	binding;protein binding	GO:0006810;GO:0009987;GO:0015031;GO:0016192;GO:0016197;GO:0042147;GO:0045184;GO:0046907;GO:0051234;GO:0051649	transport;cellular process;protein transport;vesicle-mediated transport;endosome transport;retrograde transport, endosome to Golgi;establishment of protein localization;intracellular transport;establishment of localization;establishment of localization in cell	hsa:55737				1	1	1	2	1	1	2	1	1	2	1.1	1.1	1.1	91.706	796	0.0025712
744					IPI00019038	1	1	1	Lysozyme C;1,4-beta-N-acetylmuramidase C	LYZ;LZM	Lysozyme C	P61626;B2R4C5	LYSC_HUMAN	ENSG00000090382	OTTHUMP00000168444	NP_000230	PF00062	Lys	C-type lysozyme/alpha-lactalbumin family	GO:0005576;GO:0005615;GO:0044421	extracellular region;extracellular space;extracellular region part	GO:0003796;GO:0003824;GO:0004553;GO:0005488;GO:0005515;GO:0016787;GO:0016798	lysozyme activity;catalytic activity;hydrolase activity, hydrolyzing O-glycosyl compounds;binding;protein binding;hydrolase activity;hydrolase activity, acting on glycosyl bonds	GO:0006950;GO:0006952;GO:0006954;GO:0007047;GO:0008152;GO:0008219;GO:0009056;GO:0009605;GO:0009607;GO:0009611;GO:0009617;GO:0009987;GO:0010382;GO:0016043;GO:0016265;GO:0016998;GO:0019835;GO:0032502;GO:0042742;GO:0044237;GO:0044248;GO:0045229;GO:0048532;GO:0050896;GO:0051704;GO:0051707	response to stress;defense response;inflammatory response;cell wall organization;metabolic process;cell death;catabolic process;response to external stimulus;response to biotic stimulus;response to wounding;response to bacterium;cellular process;cell wall metabolic process;cellular component organization;death;cell wall catabolic process;cytolysis;developmental process;defense response to bacteri…	hsa:4069			K01185	1	1	1	1	1	1	1	1	1	1	8.1	8.1	8.1	16.537	148	8.9135e-09
196;394	42		361		IPI00019884	2	1	1	Alpha-actinin-2;Alpha-actinin skeletal muscle isoform 2;F-actin cross-linking protein	ACTN2	Alpha-actinin-2	P35609;B1ANE4;B2RCS5;Q59FD9	ACTN2_HUMAN	ENSG00000077522	OTTHUMP00000037963	NP_001094	PF00307;PF00036;PF08726;PF00435	CH;efhand;efhand_Ca_insen;Spectrin	Calponin homology (CH) domain;EF hand;Ca2+ insensitive EF hand;Spectrin repeat	GO:0005730;GO:0005737;GO:0005856;GO:0005884;GO:0005912;GO:0005924;GO:0005925;GO:0030054;GO:0030055;GO:0030175;GO:0031143;GO:0042995;GO:0043197;GO:0043226;GO:0043228;GO:0043229;GO:0043232;GO:0044422;GO:0044424;GO:0044425;GO:0044428;GO:0044430;GO:0044446;GO:0044459;GO:0044463;GO:0044464	nucleolus;cytoplasm;cytoskeleton;actin filament;adherens junction;cell-substrate adherens junction;focal adhesion;cell junction;cell-substrate junction;filopodium;pseudopodium;cell projection;dendritic spine;organelle;non-membrane-bounded organelle;intracellular organelle;intracellular non-membrane-bounded organelle;organelle part;intracellular part;membrane part;nuclear part;cytoskeletal part;in…	GO:0003779;GO:0005102;GO:0005178;GO:0005198;GO:0005488;GO:0005509;GO:0005515;GO:0008092;GO:0008307;GO:0031432;GO:0032403;GO:0042802;GO:0043167;GO:0043169;GO:0046872;GO:0046983;GO:0051370;GO:0051373;GO:0051374	actin binding;receptor binding;integrin binding;structural molecule activity;binding;calcium ion binding;protein binding;cytoskeletal protein binding;structural constituent of muscle;titin binding;protein complex binding;identical protein binding;ion binding;cation binding;metal ion binding;protein dimerization activity;ZASP binding;FATZ binding;FATZ 1 binding	GO:0000902;GO:0006461;GO:0007155;GO:0007160;GO:0009653;GO:0009987;GO:0016043;GO:0022607;GO:0022610;GO:0030030;GO:0030031;GO:0030035;GO:0031589;GO:0032502;GO:0032989;GO:0042981;GO:0043067;GO:0043933;GO:0048041;GO:0048532;GO:0048869;GO:0050789;GO:0050793;GO:0050794;GO:0051259;GO:0051260;GO:0051262;GO:0051289;GO:0065003;GO:0065007	cell morphogenesis;protein complex assembly;cell adhesion;cell-matrix adhesion;anatomical structure morphogenesis;cellular process;cellular component organization;cellular component assembly;biological adhesion;cell projection organization and biogenesis;cell projection biogenesis;microspike biogenesis;cell-substrate adhesion;developmental process;cellular structure morphogenesis;regulation of ap…	hsa:88	ko04810;ko04510;ko04520;ko04530;ko05322	Regulation of actin cytoskeleton;Focal adhesion;Adherens junction;Tight junction;Systemic lupus erythematosus	K05699	1	2	2	3	1	1	2	1	1	2	3	1.5	1.5	103.85	894	7.2878e-18
4					IPI00021812;IPI00555610	1;1	1;1	1;1	Neuroblast differentiation-associated protein AHNAK;Desmoyokin;Putative uncharacterized protein AHNAK	AHNAK;PM227	Neuroblast differentiation-associated protein AHNAK;Putative uncharacterized protein AHNAK	Q09666;B4DTV0;Q13727;Q6ZQN2;Q8N274;B5MEH8	AHNK_HUMAN;B5MEH8_HUMAN	ENSG00000124942		NP_001611	PF04509;PF00595	CheC;PDZ	CheC-like family;PDZ domain (Also known as DHR or GLGF)	GO:0005634;GO:0043226;GO:0043227;GO:0043229;GO:0043231;GO:0044424;GO:0044464	nucleus;organelle;membrane-bounded organelle;intracellular organelle;intracellular membrane-bounded organelle;intracellular part;cell part	GO:0005488;GO:0005515	binding;protein binding	GO:0007399;GO:0032502;GO:0048731;GO:0048856	nervous system development;developmental process;system development;anatomical structure development	hsa:79026				2	1	1	1	1	1	1	1	1	1	0.9	0.9	0.9	629.09	5890	0.0025712
389					IPI00022202;IPI00215777;IPI00790115;IPI00788624;IPI00793177;IPI00791315	1;1;1;1;1;1	1;1;1;1;1;1	1;1;1;1;1;1	Phosphate carrier protein, mitochondrial;Phosphate transport protein;Solute carrier family 25 member 3;cDNA FLJ90278 fis, clone NT2RP1000325, highly similar to Phosphate carrier protein, mitochondrialprecursor	SLC25A3;PHC;OK/SW-cl.48	Isoform A of Phosphate carrier protein, mitochondrial;Isoform B of Phosphate carrier protein, mitochondrial;cDNA FLJ90278 fis, clone NT2RP1000325, highly similar to Phosphate carrier protein, mitochondrialprecursor;31 kDa protein;24 kDa protein;21 kDa prot	Q00325-1;Q00325;B3KS34;Q00325-2;B2RE88;Q53HC3;Q7Z7N7;Q8NCF7	MPCP_HUMAN;Q8NCF7_HUMAN	ENSG00000075415	OTTHUMP00000168834;OTTHUMP00000168835;OTTHUMP00000168842;OTTHUMP00000168843;OTTHUMP00000168838;OTTHUMP00000168836;OTTHUMP00000168839;OTTHUMP00000168840	NP_005879;NP_002626;NP_998776	PF00153	Mito_carr	Mitochondrial carrier protein	GO:0005739;GO:0005743;GO:0005887;GO:0016020;GO:0016021;GO:0019866;GO:0031090;GO:0031224;GO:0031226;GO:0031966;GO:0043226;GO:0043227;GO:0043229;GO:0043231;GO:0044422;GO:0044424;GO:0044425;GO:0044429;GO:0044444;GO:0044446;GO:0044459;GO:0044464	mitochondrion;mitochondrial inner membrane;integral to plasma membrane;membrane;integral to membrane;organelle inner membrane;organelle membrane;intrinsic to membrane;intrinsic to plasma membrane;mitochondrial membrane;organelle;membrane-bounded organelle;intracellular organelle;intracellular membrane-bounded organelle;organelle part;intracellular part;membrane part;mitochondrial part;cytoplasmic…	GO:0005215;GO:0005488;GO:0008509;GO:0015075;GO:0015103;GO:0015114;GO:0015291;GO:0015293;GO:0015320;GO:0022804;GO:0022857;GO:0022891;GO:0022892	transporter activity;binding;anion transmembrane transporter activity;ion transmembrane transporter activity;inorganic anion transmembrane transporter activity;phosphate transmembrane transporter activity;secondary active transmembrane transporter activity;symporter activity;phosphate carrier activity;active transmembrane transporter activity;transmembrane transporter activity;substrate-specific …	GO:0006091;GO:0006810;GO:0008152;GO:0009987;GO:0044237;GO:0051234	generation of precursor metabolites and energy;transport;metabolic process;cellular process;cellular metabolic process;establishment of localization	hsa:5250				6	1	1	1	1	1	1	1	1	1	3.3	3.3	3.3	40.094	362	7.4359e-09
339					IPI00642971;IPI00789435;IPI00023048;IPI00064086	1;1;1;1	1;1;1;1	1;1;1;1	cDNA, FLJ95068, highly similar to Homo sapiens eukaryotic translation elongation factor 1 delta (guanine nucleotide exchange protein) (EEF1D), transcript variant 1, mRNA;Elongation factor 1-delta;Antigen NY-CO-4;EEF1D protein;Eukaryotic translation elongation factor 1 delta (Guanine nucleotide exchange protein), isoform CRA_a	EEF1D;hCG_1994718;EF1D	eukaryotic translation elongation factor 1 delta isoform 1;eukaryotic translation elongation factor 1 delta isoform 3;Elongation factor 1-delta;eukaryotic translation elongation factor 1 delta isoform 4	B2RAR6;Q71RH4;Q96I38;Q9BW34;Q9H7G6;P29692;Q4VBZ6	B2RAR6_HUMAN;EF1D_HUMAN;Q4VBZ6_HUMAN	ENSG00000104529	OTTHUMP00000178392;OTTHUMP00000178395;OTTHUMP00000178399;OTTHUMP00000178400;OTTHUMP00000178401;OTTHUMP00000178402;OTTHUMP00000178403;OTTHUMP00000178404;OTTHUMP00000178405;OTTHUMP00000178393;OTTHUMP00000178406;OTTHUMP00000178394;OTTHUMP00000178398	NP_001123525;NP_115754;NP_001123526;NP_001123527;NP_001123529;NP_001951;NP_001123528	PF00736;PF10587	EF1_GNE;EF-1_beta_acid	EF-1 guanine nucleotide exchange domain;Eukaryotic elongation factor 1 beta central acidic region	GO:0005853;GO:0032991;GO:0043234;GO:0044424;GO:0044444;GO:0044464;GO:0005829	eukaryotic translation elongation factor 1 complex;macromolecular complex;protein complex;intracellular part;cytoplasmic part;cell part;cytosol	GO:0003676;GO:0003746;GO:0005488;GO:0008135;GO:0045182;GO:0004871;GO:0005515;GO:0060089	nucleic acid binding;translation elongation factor activity;binding;translation factor activity, nucleic acid binding;translation regulator activity;signal transducer activity;protein binding;molecular transducer activity	GO:0006414;GO:0008152;GO:0009058;GO:0009059;GO:0009987;GO:0034645;GO:0034960;GO:0034961;GO:0043170;GO:0043283;GO:0043284;GO:0044237;GO:0044249;GO:0044260;GO:0006412;GO:0009966;GO:0009967;GO:0010627;GO:0010740;GO:0019538;GO:0043122;GO:0043123;GO:0044238;GO:0044267;GO:0048518;GO:0048522;GO:0050789;GO:0050794;GO:0065007	translational elongation;metabolic process;biosynthetic process;macromolecule biosynthetic process;cellular process;cellular macromolecule biosynthetic process;cellular biopolymer metabolic process;cellular biopolymer biosynthetic process;macromolecule metabolic process;biopolymer metabolic process;biopolymer biosynthetic process;cellular metabolic process;cellular biosynthetic process;cellular m…	hsa:1936				4	1	1	2	1	1	2	1	1	2	1.9	1.9	1.9	71.407	647	6.1818e-06
464					IPI00023919;IPI00745502;IPI00555749	1;1;1	1;1;1	1;1;1	26S protease regulatory subunit 8;Proteasome 26S subunit ATPase 5;Proteasome subunit p45;p45/SUG;Thyroid hormone receptor-interacting protein 1;cDNA FLJ75514, highly similar to S.scrofa putative 26S protease subunit;Proteasome (Prosome, macropain) 26S subunit, ATPase, 5, isoform CRA_b;Proteasome 26S ATPase subunit 5 variant	PSMC5;SUG1;hCG_41818	26S protease regulatory subunit 8;Proteasome (Prosome, macropain) 26S subunit, ATPase, 5, isoform CRA_b;Proteasome 26S ATPase subunit 5 variant (Fragment)	P62195;A8K763;A8K3Z3;Q59GS3	PRS8_HUMAN;A8K3Z3_HUMAN;Q59GS3_HUMAN	ENSG00000087191	OTTHUMP00000181795	NP_002796	PF00004	AAA	ATPase family associated with various cellular activities (AAA)	GO:0000502;GO:0005634;GO:0005737;GO:0005829;GO:0032991;GO:0043226;GO:0043227;GO:0043229;GO:0043231;GO:0043234;GO:0044424;GO:0044444;GO:0044464	proteasome complex;nucleus;cytoplasm;cytosol;macromolecular complex;organelle;membrane-bounded organelle;intracellular organelle;intracellular membrane-bounded organelle;protein complex;intracellular part;cytoplasmic part;cell part	GO:0000166;GO:0001664;GO:0003712;GO:0003824;GO:0005102;GO:0005488;GO:0005515;GO:0005524;GO:0008134;GO:0016462;GO:0016787;GO:0016817;GO:0016818;GO:0016887;GO:0017076;GO:0017111;GO:0030528;GO:0030554;GO:0031531;GO:0032553;GO:0032555;GO:0032559;GO:0051427;GO:0051428;GO:0008233	nucleotide binding;G-protein-coupled receptor binding;transcription cofactor activity;catalytic activity;receptor binding;binding;protein binding;ATP binding;transcription factor binding;pyrophosphatase activity;hydrolase activity;hydrolase activity, acting on acid anhydrides;hydrolase activity, acting on acid anhydrides, in phosphorus-containing anhydrides;ATPase activity;purine nucleotide bindi…	GO:0006139;GO:0006350;GO:0006351;GO:0006355;GO:0006366;GO:0006508;GO:0006511;GO:0008152;GO:0009056;GO:0009057;GO:0009058;GO:0009059;GO:0009889;GO:0009891;GO:0009893;GO:0009987;GO:0010468;GO:0010498;GO:0010556;GO:0010557;GO:0010604;GO:0010628;GO:0016070;GO:0019219;GO:0019222;GO:0019538;GO:0019941;GO:0022402;GO:0030163;GO:0031145;GO:0031323;GO:0031325;GO:0032583;GO:0032774;GO:0034645;GO:0034960;GO:…	nucleobase, nucleoside, nucleotide and nucleic acid metabolic process;transcription;transcription, DNA-dependent;regulation of transcription, DNA-dependent;transcription from RNA polymerase II promoter;proteolysis;ubiquitin-dependent protein catabolic process;metabolic process;catabolic process;macromolecule catabolic process;biosynthetic process;macromolecule biosynthetic process;regulation of b…	hsa:5705				3	1	1	1	1	1	1	1	1	1	3.2	3.2	3.2	45.626	406	1.0149e-05
1005					IPI00024145;IPI00902560;IPI00216026;IPI00455531;IPI00737171	1;1;1;1;1	1;1;1;1;1	1;1;1;1;1	Voltage-dependent anion-selective channel protein 2;Outer mitochondrial membrane protein porin 2;Putative uncharacterized protein ENSP00000367226	VDAC2	Voltage-dependent anion-selective channel protein 2;Isoform 1 of Voltage-dependent anion-selective channel protein 2;Isoform 3 of Voltage-dependent anion-selective channel protein 2;Uncharacterized protein ENSP00000367226;similar to voltage-dependent anion	P45880-2;P45880;P45880-1;P45880-3;B4DKM5;A6NLE7	VDAC2_HUMAN;A6NLE7_HUMAN	ENSG00000165637;ENSG00000172974	OTTHUMP00000019878;OTTHUMP00000019877;OTTHUMP00000019876	NP_003366;XP_001133585;XP_001726980	PF01459	Porin_3	Eukaryotic porin	GO:0005739;GO:0005741;GO:0016020;GO:0016021;GO:0019867;GO:0031090;GO:0031224;GO:0031966;GO:0031968;GO:0043226;GO:0043227;GO:0043229;GO:0043231;GO:0044422;GO:0044424;GO:0044425;GO:0044429;GO:0044444;GO:0044446;GO:0044464	mitochondrion;mitochondrial outer membrane;membrane;integral to membrane;outer membrane;organelle membrane;intrinsic to membrane;mitochondrial membrane;organelle outer membrane;organelle;membrane-bounded organelle;intracellular organelle;intracellular membrane-bounded organelle;organelle part;intracellular part;membrane part;mitochondrial part;cytoplasmic part;intracellular organelle part;cell pa…	GO:0005215;GO:0005216;GO:0005244;GO:0005253;GO:0005488;GO:0005515;GO:0008308;GO:0008509;GO:0015075;GO:0015267;GO:0022803;GO:0022832;GO:0022836;GO:0022838;GO:0022857;GO:0022891;GO:0022892	transporter activity;ion channel activity;voltage-gated ion channel activity;anion channel activity;binding;protein binding;voltage-gated anion channel activity;anion transmembrane transporter activity;ion transmembrane transporter activity;channel activity;passive transmembrane transporter activity;voltage-gated channel activity;gated channel activity;substrate specific channel activity;transmem…	GO:0006810;GO:0006811;GO:0006820;GO:0051234	transport;ion transport;anion transport;establishment of localization	hsa:7417;hsa:729317	ko04020	Calcium signaling pathway	K05862	5	1	1	1	1	1	1	1	1	1	3.5	3.5	3.5	38.092	347	0.010245
94					IPI00024821	1	1	1	26S proteasome non-ATPase regulatory subunit 14;26S proteasome regulatory subunit rpn11;26S proteasome-associated PAD1 homolog 1	PSMD14;POH1	26S proteasome non-ATPase regulatory subunit 14	O00487;B3KNW2;Q4ZG77;Q53TH1;Q59G89;Q96DE8	PSDE_HUMAN	ENSG00000115233		NP_005796	PF01398	Mov34	Mov34/MPN/PAD-1 family	GO:0000502;GO:0005634;GO:0005730;GO:0005737;GO:0005829;GO:0032991;GO:0043226;GO:0043227;GO:0043228;GO:0043229;GO:0043231;GO:0043232;GO:0043234;GO:0044422;GO:0044424;GO:0044428;GO:0044444;GO:0044446;GO:0044464	proteasome complex;nucleus;nucleolus;cytoplasm;cytosol;macromolecular complex;organelle;membrane-bounded organelle;non-membrane-bounded organelle;intracellular organelle;intracellular membrane-bounded organelle;intracellular non-membrane-bounded organelle;protein complex;organelle part;intracellular part;nuclear part;cytoplasmic part;intracellular organelle part;cell part	GO:0005488;GO:0005515	binding;protein binding	GO:0006508;GO:0006511;GO:0008152;GO:0009056;GO:0009057;GO:0009987;GO:0010498;GO:0019538;GO:0019941;GO:0022402;GO:0030163;GO:0031145;GO:0043085;GO:0043086;GO:0043161;GO:0043170;GO:0043283;GO:0043285;GO:0043632;GO:0044237;GO:0044238;GO:0044248;GO:0044257;GO:0044260;GO:0044265;GO:0044267;GO:0050790;GO:0051340;GO:0051351;GO:0051352;GO:0051436;GO:0051437;GO:0051438;GO:0051439;GO:0051443;GO:0051444;GO:…	proteolysis;ubiquitin-dependent protein catabolic process;metabolic process;catabolic process;macromolecule catabolic process;cellular process;proteasomal protein catabolic process;protein metabolic process;modification-dependent protein catabolic process;cell cycle process;protein catabolic process;anaphase-promoting complex-dependent proteasomal ubiquitin-dependent protein catabolic process;pos…	hsa:10213				1	1	1	1	1	1	1	1	1	1	4.2	4.2	4.2	34.577	310	0.00994
114		66		17	IPI00024933;IPI00887382;IPI00455040;IPI00816063	1;1;1;1	1;1;1;1	1;1;1;1	60S ribosomal protein L12;Putative uncharacterized protein ENSP00000352315	RPL12	Isoform 1 of 60S ribosomal protein L12;similar to mCG18564;Uncharacterized protein ENSP00000352315;Isoform 2 of 60S ribosomal protein L12	P30050-1;P30050;Q59FI9;A6ND19;P30050-2	RL12_HUMAN;A6ND19_HUMAN	ENSG00000197958;ENSG00000185834	OTTHUMP00000022186	NP_000967;XP_001720021;XP_001724727;XP_001724779	PF00298;PF03946	Ribosomal_L11;Ribosomal_L11_N	Ribosomal protein L11, RNA binding domain;Ribosomal protein L11, N-terminal domain	GO:0005622;GO:0005829;GO:0005840;GO:0030529;GO:0032991;GO:0043226;GO:0043228;GO:0043229;GO:0043232;GO:0044424;GO:0044444;GO:0044464	intracellular;cytosol;ribosome;ribonucleoprotein complex;macromolecular complex;organelle;non-membrane-bounded organelle;intracellular organelle;intracellular non-membrane-bounded organelle;intracellular part;cytoplasmic part;cell part	GO:0003676;GO:0003723;GO:0003735;GO:0005198;GO:0005488	nucleic acid binding;RNA binding;structural constituent of ribosome;structural molecule activity;binding	GO:0006412;GO:0006414;GO:0008152;GO:0009058;GO:0009059;GO:0009987;GO:0019538;GO:0034645;GO:0034960;GO:0034961;GO:0043170;GO:0043283;GO:0043284;GO:0044237;GO:0044238;GO:0044249;GO:0044260;GO:0044267	translation;translational elongation;metabolic process;biosynthetic process;macromolecule biosynthetic process;cellular process;protein metabolic process;cellular macromolecule biosynthetic process;cellular biopolymer metabolic process;cellular biopolymer biosynthetic process;macromolecule metabolic process;biopolymer metabolic process;biopolymer biosynthetic process;cellular metabolic process;pr…	hsa:6136	ko03010	Ribosome	K02870	4	1	1	1	1	1	1	1	1	1	9.1	9.1	9.1	17.818	165	7.9848e-12
518	48		108		IPI00024976	1	1	1	Mitochondrial import receptor subunit TOM22 homolog;Translocase of outer membrane 22 kDa subunit homolog;1C9-2	TOMM22;TOM22	Mitochondrial import receptor subunit TOM22 homolog	Q9NS69;Q53GB0;Q549C5	TOM22_HUMAN	ENSG00000100216	OTTHUMP00000028813;OTTHUMP00000198879	NP_064628	PF10485	IMS-faced	Intermembrane space-Faced domain of Tom22	GO:0000267;GO:0000299;GO:0005624;GO:0005626;GO:0005739;GO:0005741;GO:0005742;GO:0016020;GO:0016021;GO:0019867;GO:0031090;GO:0031224;GO:0031966;GO:0031968;GO:0032991;GO:0043226;GO:0043227;GO:0043229;GO:0043231;GO:0043234;GO:0044422;GO:0044424;GO:0044425;GO:0044429;GO:0044444;GO:0044446;GO:0044455;GO:0044464	cell fraction;integral to membrane of membrane fraction;membrane fraction;insoluble fraction;mitochondrion;mitochondrial outer membrane;mitochondrial outer membrane translocase complex;membrane;integral to membrane;outer membrane;organelle membrane;intrinsic to membrane;mitochondrial membrane;organelle outer membrane;macromolecular complex;organelle;membrane-bounded organelle;intracellular organe…	GO:0004871;GO:0004872;GO:0005215;GO:0005488;GO:0005515;GO:0008320;GO:0008565;GO:0022857;GO:0022891;GO:0022892;GO:0060089	signal transducer activity;receptor activity;transporter activity;binding;protein binding;protein transmembrane transporter activity;protein transporter activity;transmembrane transporter activity;substrate-specific transmembrane transporter activity;substrate-specific transporter activity;molecular transducer activity	GO:0006605;GO:0006626;GO:0006810;GO:0006839;GO:0006886;GO:0015031;GO:0017038;GO:0043681;GO:0045184;GO:0046907;GO:0051234;GO:0051649;GO:0065002	protein targeting;protein targeting to mitochondrion;transport;mitochondrial transport;intracellular protein transport;protein transport;protein import;protein import into mitochondrion;establishment of protein localization;intracellular transport;establishment of localization;establishment of localization in cell;intracellular protein transmembrane transport	hsa:56993				1	1	1	1	1	1	1	1	1	1	8.5	8.5	8.5	15.521	142	0.0071992
449					IPI00025252;IPI00847663;IPI00790740;IPI00893541	1;1;1;1	1;1;1;1	1;1;1;1	Protein disulfide-isomerase A3;Disulfide isomerase ER-60;ERp60;58 kDa microsomal protein;p58;ERp57;58 kDa glucose-regulated protein;cDNA FLJ53558, highly similar to Protein disulfide-isomerase A3 (EC 5.3.4.1)	PDIA3;ERP57;ERP60;GRP58	Protein disulfide-isomerase A3;cDNA FLJ53558, highly similar to Protein disulfide-isomerase A3;16 kDa protein;14 kDa protein	P30101;B3KQT2;B3KQT9;B4DDM1;B4DJ98	PDIA3_HUMAN;B4DJ98_HUMAN	ENSG00000167004	OTTHUMP00000041709;OTTHUMP00000175712;OTTHUMP00000175715;OTTHUMP00000199630	NP_005304	PF00085	Thioredoxin	Thioredoxin	GO:0005783;GO:0005788;GO:0016023;GO:0031410;GO:0031974;GO:0031982;GO:0031988;GO:0042470;GO:0043226;GO:0043227;GO:0043229;GO:0043231;GO:0043233;GO:0044422;GO:0044424;GO:0044432;GO:0044444;GO:0044446;GO:0044464;GO:0048770;GO:0070013	endoplasmic reticulum;endoplasmic reticulum lumen;cytoplasmic membrane-bounded vesicle;cytoplasmic vesicle;membrane-enclosed lumen;vesicle;membrane-bounded vesicle;melanosome;organelle;membrane-bounded organelle;intracellular organelle;intracellular membrane-bounded organelle;organelle lumen;organelle part;intracellular part;endoplasmic reticulum part;cytoplasmic part;intracellular organelle part…	GO:0003756;GO:0003824;GO:0004175;GO:0004197;GO:0004620;GO:0004629;GO:0005488;GO:0005515;GO:0008081;GO:0008233;GO:0008234;GO:0016298;GO:0016787;GO:0016788;GO:0016853;GO:0016860;GO:0016862;GO:0016864;GO:0042578;GO:0070011	protein disulfide isomerase activity;catalytic activity;endopeptidase activity;cysteine-type endopeptidase activity;phospholipase activity;phospholipase C activity;binding;protein binding;phosphoric diester hydrolase activity;peptidase activity;cysteine-type peptidase activity;lipase activity;hydrolase activity;hydrolase activity, acting on ester bonds;isomerase activity;intramolecular oxidoreduc…	GO:0006605;GO:0006606;GO:0006621;GO:0006810;GO:0006886;GO:0006913;GO:0007154;GO:0007165;GO:0009987;GO:0015031;GO:0017038;GO:0019725;GO:0032507;GO:0042592;GO:0042981;GO:0043065;GO:0043067;GO:0043068;GO:0045184;GO:0045185;GO:0045454;GO:0046907;GO:0048518;GO:0048522;GO:0050789;GO:0050793;GO:0050794;GO:0051094;GO:0051169;GO:0051170;GO:0051234;GO:0051235;GO:0051649;GO:0051651;GO:0065007;GO:0065008	protein targeting;protein import into nucleus;protein retention in ER lumen;transport;intracellular protein transport;nucleocytoplasmic transport;cell communication;signal transduction;cellular process;protein transport;protein import;cellular homeostasis;maintenance of protein location in cell;homeostatic process;regulation of apoptosis;positive regulation of apoptosis;regulation of programmed c…	hsa:2923	ko04612	Antigen processing and presentation	K08056	4	1	1	2	1	1	2	1	1	2	2.2	2.2	2.2	56.782	505	0.0090611
489					IPI00025329;IPI00175212	1;1	1;1	1;1	60S ribosomal protein L19	RPL19	60S ribosomal protein L19;similar to ribosomal protein L19	P84098;B2R4K2;Q53G49;Q8IWR8	RL19_HUMAN	ENSG00000108298		NP_000972;NP_001074013	PF01280	Ribosomal_L19e	Ribosomal protein L19e	GO:0005622;GO:0005829;GO:0005840;GO:0015934;GO:0022625;GO:0030529;GO:0032991;GO:0033279;GO:0043226;GO:0043228;GO:0043229;GO:0043232;GO:0044422;GO:0044424;GO:0044444;GO:0044445;GO:0044446;GO:0044464	intracellular;cytosol;ribosome;large ribosomal subunit;cytosolic large ribosomal subunit;ribonucleoprotein complex;macromolecular complex;ribosomal subunit;organelle;non-membrane-bounded organelle;intracellular organelle;intracellular non-membrane-bounded organelle;organelle part;intracellular part;cytoplasmic part;cytosolic part;intracellular organelle part;cell part	GO:0003676;GO:0003723;GO:0003735;GO:0005198;GO:0005488	nucleic acid binding;RNA binding;structural constituent of ribosome;structural molecule activity;binding	GO:0006412;GO:0006414;GO:0008152;GO:0009058;GO:0009059;GO:0009987;GO:0019538;GO:0034645;GO:0034960;GO:0034961;GO:0043170;GO:0043283;GO:0043284;GO:0044237;GO:0044238;GO:0044249;GO:0044260;GO:0044267	translation;translational elongation;metabolic process;biosynthetic process;macromolecule biosynthetic process;cellular process;protein metabolic process;cellular macromolecule biosynthetic process;cellular biopolymer metabolic process;cellular biopolymer biosynthetic process;macromolecule metabolic process;biopolymer metabolic process;biopolymer biosynthetic process;cellular metabolic process;pr…	hsa:6143	ko03010	Ribosome	K02885	2	1	1	1	1	1	1	1	1	1	4.6	4.6	4.6	23.466	196	5.1186e-10
657					IPI00848331;IPI00026302;IPI00856058;IPI00743317	1;1;1;1	1;1;1;1	1;1;1;1	60S ribosomal protein L31;RPL31 protein	RPL31	ribosomal protein L31 isoform 2;60S ribosomal protein L31;ribosomal protein L31 isoform 3;Similar to 60S ribosomal protein L31	P62899;B2R4C1;Q76N53;Q6IRZ0	RL31_HUMAN;Q6IRZ0_HUMAN	ENSG00000071082	OTTHUMP00000161274	NP_001092047;NP_000984;NP_001093163	PF01198	Ribosomal_L31e	Ribosomal protein L31e	GO:0005622;GO:0005829;GO:0005840;GO:0015934;GO:0022625;GO:0030529;GO:0032991;GO:0033279;GO:0043226;GO:0043228;GO:0043229;GO:0043232;GO:0044422;GO:0044424;GO:0044444;GO:0044445;GO:0044446;GO:0044464	intracellular;cytosol;ribosome;large ribosomal subunit;cytosolic large ribosomal subunit;ribonucleoprotein complex;macromolecular complex;ribosomal subunit;organelle;non-membrane-bounded organelle;intracellular organelle;intracellular non-membrane-bounded organelle;organelle part;intracellular part;cytoplasmic part;cytosolic part;intracellular organelle part;cell part	GO:0003676;GO:0003723;GO:0003735;GO:0005198;GO:0005488;GO:0005515	nucleic acid binding;RNA binding;structural constituent of ribosome;structural molecule activity;binding;protein binding	GO:0006412;GO:0006414;GO:0008152;GO:0009058;GO:0009059;GO:0009987;GO:0019538;GO:0034645;GO:0034960;GO:0034961;GO:0043170;GO:0043283;GO:0043284;GO:0044237;GO:0044238;GO:0044249;GO:0044260;GO:0044267	translation;translational elongation;metabolic process;biosynthetic process;macromolecule biosynthetic process;cellular process;protein metabolic process;cellular macromolecule biosynthetic process;cellular biopolymer metabolic process;cellular biopolymer biosynthetic process;macromolecule metabolic process;biopolymer metabolic process;biopolymer biosynthetic process;cellular metabolic process;pr…	hsa:6160	ko03010	Ribosome	K02910	4	1	1	2	1	1	2	1	1	2	7	7	7	14.632	128	0.010937
287	55;56		423;427		IPI00026516	1	1	1	Succinyl-CoA:3-ketoacid-coenzyme A transferase 1, mitochondrial;Somatic-type succinyl CoA:3-oxoacid CoA-transferase	OXCT1;OXCT;SCOT	Succinyl-CoA:3-ketoacid-coenzyme A transferase 1, mitochondrial	P55809;A1E286;B2R5V2;Q6IAV5	SCOT_HUMAN	ENSG00000083720	OTTHUMP00000120012	NP_000427	PF01144	CoA_trans	Coenzyme A transferase	GO:0005739;GO:0005759;GO:0043226;GO:0043227;GO:0043229;GO:0043231;GO:0044422;GO:0044424;GO:0044429;GO:0044444;GO:0044446;GO:0044464	mitochondrion;mitochondrial matrix;organelle;membrane-bounded organelle;intracellular organelle;intracellular membrane-bounded organelle;organelle part;intracellular part;mitochondrial part;cytoplasmic part;intracellular organelle part;cell part	GO:0003824;GO:0005488;GO:0005515;GO:0008260;GO:0008410;GO:0016740;GO:0016782;GO:0042802;GO:0042803;GO:0046983	catalytic activity;binding;protein binding;3-oxoacid CoA-transferase activity;CoA-transferase activity;transferase activity;transferase activity, transferring sulfur-containing groups;identical protein binding;protein homodimerization activity;protein dimerization activity	GO:0008152;GO:0009056;GO:0009987;GO:0044237;GO:0044248;GO:0046950;GO:0046952	metabolic process;catabolic process;cellular process;cellular metabolic process;cellular catabolic process;cellular ketone body metabolic process;ketone body catabolic process	hsa:5019	ko00072;ko00280;ko00650	Synthesis and degradation of ketone bodies;Valine, leucine and isoleucine degradation;Butanoate metabolism	K01028;K01029	1	1	1	1	1	1	1	1	1	1	2.5	2.5	2.5	56.157	520	0.0019533
155;281					IPI00026665;IPI00796022;IPI00796091	2;2;2	2;2;2	2;2;2	Glutaminyl-tRNA synthetase;Glutamine--tRNA ligase;cDNA FLJ54453, highly similar to Glutaminyl-tRNA synthetase (EC 6.1.1.18);cDNA FLJ54487, highly similar to Glutaminyl-tRNA synthetase (Glutaminyl-tRNA synthetase, isoform CRA_a)	QARS;hCG_96727	Glutaminyl-tRNA synthetase;cDNA FLJ54453, highly similar to Glutaminyl-tRNA synthetase;cDNA FLJ54487, highly similar to Glutaminyl-tRNA synthetase	P47897;A8K3A8;B4DWJ2;Q53HS0;Q96AW5;B4DNN3;B4DDN1;Q9BUZ3;Q9H3A5	SYQ_HUMAN;B4DNN3_HUMAN;B4DDN1_HUMAN	ENSG00000172053	OTTHUMP00000171070;OTTHUMP00000171072;OTTHUMP00000171069	NP_005042	PF00749;PF03950;PF04558;PF04557	tRNA-synt_1c;tRNA-synt_1c_C;tRNA_synt_1c_R1;tRNA_synt_1c_R2	tRNA synthetases class I (E and Q), catalytic domain;tRNA synthetases class I (E and Q), anti-codon binding domain;Glutaminyl-tRNA synthetase, non-specific RNA binding region part 1;Glutaminyl-tRNA synthetase, non-specific RNA binding region part 2	GO:0005737;GO:0044424;GO:0044464	cytoplasm;intracellular part;cell part	GO:0000166;GO:0003824;GO:0004812;GO:0004819;GO:0005488;GO:0005515;GO:0005524;GO:0016874;GO:0016875;GO:0016876;GO:0017076;GO:0030554;GO:0032553;GO:0032555;GO:0032559	nucleotide binding;catalytic activity;aminoacyl-tRNA ligase activity;glutamine-tRNA ligase activity;binding;protein binding;ATP binding;ligase activity;ligase activity, forming carbon-oxygen bonds;ligase activity, forming aminoacyl-tRNA and related compounds;purine nucleotide binding;adenyl nucleotide binding;ribonucleotide binding;purine ribonucleotide binding;adenyl ribonucleotide binding	GO:0006082;GO:0006139;GO:0006399;GO:0006412;GO:0006418;GO:0006424;GO:0006425;GO:0006519;GO:0006520;GO:0006807;GO:0008152;GO:0009058;GO:0009059;GO:0009308;GO:0009987;GO:0016070;GO:0019538;GO:0019752;GO:0034641;GO:0034645;GO:0034660;GO:0034960;GO:0034961;GO:0043038;GO:0043039;GO:0043170;GO:0043283;GO:0043284;GO:0044237;GO:0044238;GO:0044249;GO:0044260;GO:0044267	organic acid metabolic process;nucleobase, nucleoside, nucleotide and nucleic acid metabolic process;tRNA metabolic process;translation;tRNA aminoacylation for protein translation;glutamyl-tRNA aminoacylation;glutaminyl-tRNA aminoacylation;cellular amino acid and derivative metabolic process;amino acid metabolic process;nitrogen compound metabolic process;metabolic process;biosynthetic process;ma…	hsa:5859	ko00251;ko00970	Glutamate metabolism;Aminoacyl-tRNA biosynthesis	K01886	3	2	2	2	2	2	2	2	2	2	2.5	2.5	2.5	89.656	793	0.013355
535		70		16	IPI00552834;IPI00478231;IPI00027434;IPI00647268;IPI00643368;IPI00789934;IPI00644425	1;1;1;1;1;1;1	1;1;1;1;1;1;1	1;1;1;1;1;1;1	Ras homolog gene family, member C;Transforming protein RhoA;H12;Rho-related GTP-binding protein RhoC;H9	RHOC;RP11-426L16.4-005;RHOA;ARH12;ARHA;RHO12;ARH9;ARHC;RP11-426L16.4-008;RP11-426L16.4-010;RP11-426L16.4-013	Ras homolog gene family, member C;Transforming protein RhoA;Rho-related GTP-binding protein RhoC;Ras homolog gene family, member C;Ras homolog gene family, member C;12 kDa protein;Ras homolog gene family, member C	Q5JR05;P61586;B4DKN9;Q53HM4;Q9BVT0;P08134;B3KSW1;Q5JR08;Q5JR07;Q5JR06	Q5JR05_HUMAN;RHOA_HUMAN;RHOC_HUMAN;Q5JR08_HUMAN;Q5JR07_HUMAN;Q5JR06_HUMAN	ENSG00000155366;ENSG00000067560	OTTHUMP00000013803;OTTHUMP00000171217;OTTHUMP00000013675;OTTHUMP00000013676;OTTHUMP00000013802;OTTHUMP00000013805;OTTHUMP00000013807;OTTHUMP00000013809;OTTHUMP00000013804;OTTHUMP00000013806;OTTHUMP00000171216;OTTHUMP00000013808	NP_001655;NP_001036143;NP_001036144;NP_786886	PF00071	Ras	Ras family	GO:0005622;GO:0016020;GO:0044464;GO:0005634;GO:0005737;GO:0005829;GO:0005856;GO:0005886;GO:0043226;GO:0043227;GO:0043228;GO:0043229;GO:0043231;GO:0043232;GO:0044424;GO:0044444	intracellular;membrane;cell part;nucleus;cytoplasm;cytosol;cytoskeleton;plasma membrane;organelle;membrane-bounded organelle;non-membrane-bounded organelle;intracellular organelle;intracellular membrane-bounded organelle;intracellular non-membrane-bounded organelle;intracellular part;cytoplasmic part	GO:0000166;GO:0003824;GO:0005488;GO:0005525;GO:0016491;GO:0016614;GO:0016616;GO:0017076;GO:0019001;GO:0032553;GO:0032555;GO:0032561;GO:0000287;GO:0003924;GO:0005515;GO:0016462;GO:0016787;GO:0016817;GO:0016818;GO:0017111;GO:0043167;GO:0046872;GO:0004871;GO:0060089	nucleotide binding;catalytic activity;binding;GTP binding;oxidoreductase activity;oxidoreductase activity, acting on CH-OH group of donors;oxidoreductase activity, acting on the CH-OH group of donors, NAD or NADP as acceptor;purine nucleotide binding;guanyl nucleotide binding;ribonucleotide binding;purine ribonucleotide binding;guanyl ribonucleotide binding;magnesium ion binding;GTPase activity;p…	GO:0005975;GO:0005996;GO:0006006;GO:0006007;GO:0006066;GO:0006091;GO:0006096;GO:0007154;GO:0007165;GO:0007242;GO:0007264;GO:0008152;GO:0009056;GO:0009057;GO:0009987;GO:0016052;GO:0019318;GO:0019320;GO:0043170;GO:0044237;GO:0044238;GO:0044248;GO:0044260;GO:0044262;GO:0044265;GO:0044275;GO:0046164;GO:0046365;GO:0050789;GO:0050794;GO:0065007;GO:0000902;GO:0007015;GO:0007155;GO:0007160;GO:0007265;GO:…	carbohydrate metabolic process;monosaccharide metabolic process;glucose metabolic process;glucose catabolic process;cellular alcohol metabolic process;generation of precursor metabolites and energy;glycolysis;cell communication;signal transduction;intracellular signaling cascade;small GTPase mediated signal transduction;metabolic process;catabolic process;macromolecule catabolic process;cellular …	hsa:387;hsa:389	ko04310;ko04350;ko04810;ko04510;ko04520;ko04530;ko04660;ko04670;ko04360;ko05210	Wnt signaling pathway;TGF-beta signaling pathway;Regulation of actin cytoskeleton;Focal adhesion;Adherens junction;Tight junction;T cell receptor signaling pathway;Leukocyte transendothelial migration;Axon guidance;Colorectal cancer	K04513;K07857	7	1	1	1	1	1	1	1	1	1	5.5	5.5	5.5	21.994	199	0.016649
672					IPI00027626;IPI00552590	1;1	1;1	1;1	T-complex protein 1 subunit zeta;CCT-zeta;CCT-zeta-1;Tcp20;HTR3;Acute morphine dependence-related protein 2;Putative uncharacterized protein CCT6A	CCT6A;CCT6;CCTZ	T-complex protein 1 subunit zeta;chaperonin containing TCP1, subunit 6A isoform b	P40227;A1JUI8;B2R9K8;B4DPJ8;Q59ET3;A6NCD2;B4DN39	TCPZ_HUMAN;A6NCD2_HUMAN	ENSG00000146731	OTTHUMP00000024460;OTTHUMP00000159736	NP_001753;NP_001009186	PF00118	Cpn60_TCP1	TCP-1/cpn60 chaperonin family	GO:0005737;GO:0005832;GO:0032991;GO:0043234;GO:0044424;GO:0044444;GO:0044445;GO:0044464	cytoplasm;chaperonin-containing T-complex;macromolecular complex;protein complex;intracellular part;cytoplasmic part;cytosolic part;cell part	GO:0000166;GO:0005488;GO:0005515;GO:0005524;GO:0017076;GO:0030554;GO:0032553;GO:0032555;GO:0032559;GO:0051082	nucleotide binding;binding;protein binding;ATP binding;purine nucleotide binding;adenyl nucleotide binding;ribonucleotide binding;purine ribonucleotide binding;adenyl ribonucleotide binding;unfolded protein binding	GO:0006457;GO:0008152;GO:0009987;GO:0019538;GO:0043170;GO:0044237;GO:0044238;GO:0044260;GO:0044267	protein folding;metabolic process;cellular process;protein metabolic process;macromolecule metabolic process;cellular metabolic process;primary metabolic process;cellular macromolecule metabolic process;cellular protein metabolic process	hsa:908			K09498	2	1	1	1	1	1	1	1	1	1	1.7	1.7	1.7	58.024	531	0.010937
677					IPI00029744	1	1	1	Single-stranded DNA-binding protein, mitochondrial;Mt-SSB;PWP1-interacting protein 17	SSBP1;SSBP	Single-stranded DNA-binding protein, mitochondrial	Q04837;A4D1U3;Q567R6;Q75MV9	SSB_HUMAN	ENSG00000106028	OTTHUMP00000025194	NP_003134	PF00436	SSB	Single-strand binding protein family	GO:0005739;GO:0043226;GO:0043227;GO:0043229;GO:0043231;GO:0044424;GO:0044444;GO:0044464	mitochondrion;organelle;membrane-bounded organelle;intracellular organelle;intracellular membrane-bounded organelle;intracellular part;cytoplasmic part;cell part	GO:0003676;GO:0003677;GO:0003697;GO:0005488;GO:0043566	nucleic acid binding;DNA binding;single-stranded DNA binding;binding;structure-specific DNA binding	GO:0006139;GO:0006259;GO:0006260;GO:0008152;GO:0009058;GO:0009059;GO:0009987;GO:0034645;GO:0034960;GO:0034961;GO:0043170;GO:0043283;GO:0043284;GO:0044237;GO:0044238;GO:0044249;GO:0044260	nucleobase, nucleoside, nucleotide and nucleic acid metabolic process;DNA metabolic process;DNA replication;metabolic process;biosynthetic process;macromolecule biosynthetic process;cellular process;cellular macromolecule biosynthetic process;cellular biopolymer metabolic process;cellular biopolymer biosynthetic process;macromolecule metabolic process;biopolymer metabolic process;biopolymer biosy…	hsa:6742	ko03030;ko03430;ko03440	DNA replication;Mismatch repair;Homologous recombination	K03111	1	1	1	1	1	1	1	1	1	1	10.1	10.1	10.1	17.259	148	2.0167e-06
330					IPI00030362	1	1	1	Proteolipid protein 2;Intestinal membrane A4 protein;Differentiation-dependent protein A4	PLP2;A4	Proteolipid protein 2	Q04941	PLP2_HUMAN	ENSG00000102007	OTTHUMP00000023277	NP_002659	PF01284	MARVEL	Membrane-associating domain	GO:0000267;GO:0005624;GO:0005626;GO:0005783;GO:0005789;GO:0005886;GO:0016020;GO:0016021;GO:0031090;GO:0031224;GO:0043226;GO:0043227;GO:0043229;GO:0043231;GO:0044422;GO:0044424;GO:0044425;GO:0044432;GO:0044444;GO:0044446;GO:0044464	cell fraction;membrane fraction;insoluble fraction;endoplasmic reticulum;endoplasmic reticulum membrane;plasma membrane;membrane;integral to membrane;organelle membrane;intrinsic to membrane;organelle;membrane-bounded organelle;intracellular organelle;intracellular membrane-bounded organelle;organelle part;intracellular part;membrane part;endoplasmic reticulum part;cytoplasmic part;intracellular …	GO:0005215;GO:0005488;GO:0005515;GO:0015075;GO:0019955;GO:0019956;GO:0022857;GO:0022891;GO:0022892	transporter activity;binding;protein binding;ion transmembrane transporter activity;cytokine binding;chemokine binding;transmembrane transporter activity;substrate-specific transmembrane transporter activity;substrate-specific transporter activity	GO:0006810;GO:0006811;GO:0006935;GO:0007154;GO:0007165;GO:0007166;GO:0007610;GO:0007626;GO:0009605;GO:0009987;GO:0019221;GO:0040011;GO:0042221;GO:0042330;GO:0050789;GO:0050794;GO:0050896;GO:0051234;GO:0065007	transport;ion transport;chemotaxis;cell communication;signal transduction;cell surface receptor linked signal transduction;behavior;locomotory behavior;response to external stimulus;cellular process;cytokine and chemokine mediated signaling pathway;locomotion;response to chemical stimulus;taxis;regulation of biological process;regulation of cellular process;response to stimulus;establishment of l…	hsa:5355				1	1	1	1	1	1	1	1	1	1	8.6	8.6	8.6	16.691	152	0.00994
[truncated: 52 more rows]
[truncated: 8 more columns]
